# Supplementary material for: Interpreting Functional Impact of Genetic Variations by Network QTL for Genotype–Phenotype Association Study
Source: Front Cell Dev Biol. 2022 Jan 26;9:720321. doi: 10.3389/fcell.2021.720321 (PMC8826544; doi:10.3389/fcell.2021.720321)
Supplement: Supplementary file 1 [file DataSheet1.ZIP]

Archive with 40 entries (39 files):
- SI-figure/
- SI-figure/Figure S1.pdf
- SI-figure/Figure S10.pdf
- SI-figure/Figure S11.pdf
- SI-figure/Figure S12.pdf
- SI-figure/Figure S13.pdf
- SI-figure/Figure S14.pdf
- SI-figure/Figure S15.pdf
- SI-figure/Figure S16.pdf
- SI-figure/Figure S17.pdf
- SI-figure/Figure S18.pdf
- SI-figure/Figure S19.pdf
- SI-figure/Figure S2.pdf
- SI-figure/Figure S20.pdf
- SI-figure/Figure S21.pdf
- SI-figure/Figure S22.pdf
- SI-figure/Figure S23.pdf
- SI-figure/Figure S24.pdf
- SI-figure/Figure S25.pdf
- SI-figure/Figure S26.pdf
- SI-figure/Figure S27.pdf
- SI-figure/Figure S28.pdf
- SI-figure/Figure S29.pdf
- SI-figure/Figure S3.pdf
- SI-figure/Figure S30.pdf
- SI-figure/Figure S31.pdf
- SI-figure/Figure S32.pdf
- SI-figure/Figure S33.pdf
- SI-figure/Figure S34.pdf
- SI-figure/Figure S35.pdf
- SI-figure/Figure S36.pdf
- SI-figure/Figure S37.pdf
- SI-figure/Figure S38.pdf
- SI-figure/Figure S39.pdf
- SI-figure/Figure S4.pdf
- SI-figure/Figure S5.pdf
- SI-figure/Figure S6.pdf
- SI-figure/Figure S7.pdf
- SI-figure/Figure S8.pdf
- SI-figure/Figure S9.pdf
