# Supplementary material for: Interpreting Functional Impact of Genetic Variations by Network QTL for Genotype–Phenotype Association Study
Source: Front Cell Dev Biol. 2022 Jan 26;9:720321. doi: 10.3389/fcell.2021.720321 (PMC8826544; doi:10.3389/fcell.2021.720321)
Supplement: Supplementary file 2 [file DataSheet2.ZIP]

Archive with 13 entries (12 files):
- SI-table/
- SI-table/Table S1 eqtls.xlsx
- SI-table/Table S10.xlsx
- SI-table/Table S11.xlsx
- SI-table/Table S12.xlsx
- SI-table/Table S2 nqtls.xlsx
- SI-table/Table S3 pls-da.xlsx
- SI-table/Table S4 survival.xlsx
- SI-table/Table S5.xlsx
- SI-table/Table S6.xlsx
- SI-table/Table S7.xlsx
- SI-table/Table S8 eqtls.xlsx
- SI-table/Table S9 nqtls.xlsx
