# Supplementary material for: Interpreting Functional Impact of Genetic Variations by Network QTL for Genotype–Phenotype Association Study
Source: Front Cell Dev Biol. 2022 Jan 26;9:720321. doi: 10.3389/fcell.2021.720321 (PMC8826544; doi:10.3389/fcell.2021.720321)
Supplement: Supplementary file 2 [file DataSheet2.ZIP › SI-table/Table S1 eqtls.xlsx]

## Sheet: Sheet1
snps	gene	statistic	pvalue	FDR	beta
SNP_A-1817309	TSPYL6	19.9939	8.23e-36	5.02e-26	0.995492
SNP_A-1817309	LOC100505851	16.7365	4.4e-30	1.34e-20	1.04717
SNP_A-1817309	LOC101928697	16.5773	8.67e-30	1.76e-20	0.987874
SNP_A-2240007	DCUN1D1	16.117	6.28e-29	7.73e-20	1.67761
SNP_A-2113156	GPR128	16.1151	6.33e-29	7.73e-20	0.960191
SNP_A-2084896	LSM1	15.7812	2.71e-28	2.76e-19	1.46409
SNP_A-2151522	LSM1	15.5104	8.9e-28	6.43e-19	1.80396
SNP_A-1817309	TAS1R1	15.5085	8.97e-28	6.43e-19	1.00403
SNP_A-2009364	DCUN1D1	15.4959	9.49e-28	6.43e-19	1.69595
SNP_A-1817309	RP11-567C2.1	14.8535	1.66e-26	1.01e-17	0.792075
SNP_A-1894595	NXT1	14.616	4.82e-26	2.68e-17	1.68093
SNP_A-4217896	DCUN1D1	14.5526	6.43e-26	3.27e-17	1.55218
SNP_A-1855351	NXT1	14.4095	1.23e-25	5.77e-17	1.50597
SNP_A-2037756	DCUN1D1	14.3494	1.62e-25	7.05e-17	1.60977
SNP_A-1958640	DCUN1D1	14.3333	1.74e-25	7.08e-17	1.53303
SNP_A-1817309	LIN28A	14.2916	2.1e-25	7.68e-17	0.974969
SNP_A-2261127	DCUN1D1	14.2878	2.14e-25	7.68e-17	1.8406
SNP_A-2066091	DCUN1D1	14.2323	2.76e-25	9.34e-17	1.55836
SNP_A-1817309	GABRG1	14.1368	4.27e-25	1.37e-16	0.374913
SNP_A-2090167	PSMD2	14.1137	4.74e-25	1.45e-16	1.82755
SNP_A-4209880	DCUN1D1	13.9741	9e-25	2.61e-16	1.38679
SNP_A-4200434	TSPYL6	13.9566	9.75e-25	2.7e-16	0.702978
SNP_A-1975521	DCUN1D1	13.8941	1.3e-24	3.45e-16	1.81934
SNP_A-2176360	PARL	13.8766	1.41e-24	3.58e-16	1.50279
SNP_A-2301364	LSM1	13.8655	1.48e-24	3.62e-16	1.29389
SNP_A-2281034	DCUN1D1	13.8558	1.55e-24	3.64e-16	1.91872
SNP_A-1876442	MRPL47	13.8113	1.91e-24	4.3e-16	1.64785
SNP_A-1833973	NXT1	13.7849	2.15e-24	4.69e-16	1.81529
SNP_A-2129628	DCUN1D1	13.674	3.59e-24	7.56e-16	1.31023
SNP_A-2176360	MRPL47	13.641	4.19e-24	8.45e-16	1.76954
SNP_A-1993077	LSM1	13.6356	4.29e-24	8.45e-16	1.55824
SNP_A-1805200	DCUN1D1	13.5821	5.5e-24	1.04e-15	1.75966
SNP_A-2047729	LSM1	13.5763	5.65e-24	1.04e-15	1.78823
SNP_A-1855351	GZF1	13.5164	7.47e-24	1.34e-15	1.53733
SNP_A-2137409	DCUN1D1	13.4895	8.46e-24	1.47e-15	1.73527
SNP_A-2269575	UGT2A3	13.4182	1.18e-23	2e-15	1.87478
SNP_A-2288398	MRPL47	13.3186	1.88e-23	3e-15	1.66422
SNP_A-2249067	LSM1	13.3118	1.94e-23	3e-15	1.51708
SNP_A-4235188	PIK3CA	13.3087	1.97e-23	3e-15	1.51371
SNP_A-2117532	PIK3CA	13.3078	1.97e-23	3e-15	1.58771
SNP_A-2209772	PIK3CA	13.3029	2.02e-23	3e-15	1.8737
SNP_A-2225529	DCUN1D1	13.2939	2.11e-23	3.06e-15	1.68751
SNP_A-2047729	PROSC	13.2807	2.24e-23	3.13e-15	1.66489
SNP_A-2262544	NXT1	13.2791	2.26e-23	3.13e-15	1.29905
SNP_A-2179458	XIST	13.2607	2.46e-23	3.33e-15	6.596
SNP_A-4203592	GKN1	13.2433	2.67e-23	3.54e-15	1.8047
SNP_A-2249067	ASH2L	13.2311	2.82e-23	3.67e-15	1.47416
SNP_A-2151522	ASH2L	13.2265	2.89e-23	3.67e-15	1.6702
SNP_A-4194069	DCUN1D1	13.1949	3.35e-23	4.08e-15	2.46188
SNP_A-2089489	XIST	13.193	3.38e-23	4.08e-15	6.98404
SNP_A-1871228	MRPL47	13.1867	3.48e-23	4.08e-15	1.73955
SNP_A-1914337	NXT1	13.1842	3.52e-23	4.08e-15	1.51469
SNP_A-2303484	NXT1	13.1826	3.55e-23	4.08e-15	1.47243
SNP_A-2056629	DCUN1D1	13.1572	3.99e-23	4.51e-15	1.68673
SNP_A-2084962	DCUN1D1	13.1393	4.34e-23	4.82e-15	1.91996
SNP_A-2296541	XIST	13.1218	4.72e-23	5.14e-15	7.01991
SNP_A-1845617	XIST	13.0765	5.83e-23	6.22e-15	5.71072
SNP_A-2117532	MRPL47	13.0734	5.92e-23	6.22e-15	1.57152
SNP_A-1975538	DCUN1D1	13.0569	6.4e-23	6.61e-15	1.43744
SNP_A-2201033	XIST	13.0233	7.49e-23	7.58e-15	7.09556
SNP_A-1957714	DCUN1D1	13.0208	7.58e-23	7.58e-15	1.59341
SNP_A-2156555	XIST	13.012	7.9e-23	7.77e-15	7.61021
SNP_A-1945750	XIST	12.9868	8.89e-23	8.61e-15	7.91147
SNP_A-1888252	LSM1	12.9832	9.04e-23	8.62e-15	1.24982
SNP_A-2121298	XIST	12.9535	1.04e-22	9.76e-15	7.21536
SNP_A-2265469	DCUN1D1	12.9421	1.1e-22	1.01e-14	1.79701
SNP_A-2084896	ASH2L	12.9376	1.12e-22	1.02e-14	1.3384
SNP_A-1975336	DCUN1D1	12.9271	1.18e-22	1.06e-14	1.58808
SNP_A-2108113	MRPL47	12.9138	1.25e-22	1.11e-14	1.5827
SNP_A-4200434	RP11-567C2.1	12.8953	1.37e-22	1.19e-14	0.585141
SNP_A-2184464	XIST	12.8775	1.49e-22	1.28e-14	6.16418
SNP_A-4200434	LOC101928697	12.8748	1.51e-22	1.28e-14	0.707392
SNP_A-2132186	LSM1	12.8664	1.57e-22	1.31e-14	2.04308
SNP_A-1975698	PSMD2	12.8565	1.64e-22	1.35e-14	1.6886
SNP_A-2176360	NDUFB5	12.8531	1.67e-22	1.36e-14	1.43048
SNP_A-1975516	DCUN1D1	12.8423	1.76e-22	1.41e-14	1.68142
SNP_A-2248403	DCUN1D1	12.8334	1.83e-22	1.44e-14	1.5512
SNP_A-1905378	LOC101929040	12.8329	1.84e-22	1.44e-14	0.644905
SNP_A-2220790	XIST	12.8205	1.95e-22	1.5e-14	5.80483
SNP_A-4204503	PIK3CA	12.8106	2.04e-22	1.54e-14	1.44841
SNP_A-2121248	NXT1	12.8101	2.05e-22	1.54e-14	1.82628
SNP_A-4200434	TAS1R1	12.8054	2.09e-22	1.56e-14	0.730567
SNP_A-1950004	ACTL6A	12.7987	2.16e-22	1.59e-14	1.75492
SNP_A-1817309	LOC101928847	12.7948	2.2e-22	1.6e-14	0.681131
SNP_A-2029642	NXT1	12.7847	2.31e-22	1.66e-14	1.48027
SNP_A-2151620	XIST	12.7782	2.38e-22	1.69e-14	5.19739
SNP_A-1975343	PIK3CA	12.7717	2.45e-22	1.72e-14	1.64122
SNP_A-1891057	MRPL47	12.7611	2.58e-22	1.79e-14	1.45175
SNP_A-1884490	MRPL47	12.7285	3.01e-22	2.06e-14	1.63421
SNP_A-1907941	NXT1	12.7125	3.25e-22	2.2e-14	1.48182
SNP_A-1975473	PIK3CA	12.7005	3.44e-22	2.3e-14	1.79932
SNP_A-2129157	TFAP2B	12.6874	3.66e-22	2.42e-14	1.23671
SNP_A-1876442	DCUN1D1	12.6796	3.79e-22	2.49e-14	1.71114
SNP_A-2111395	PIK3CA	12.6748	3.88e-22	2.52e-14	1.89084
SNP_A-2035995	DCUN1D1	12.6676	4.01e-22	2.58e-14	1.7271
SNP_A-2153499	MFN1	12.6556	4.25e-22	2.67e-14	1.62345
SNP_A-4209880	SENP2	12.6538	4.29e-22	2.67e-14	1.42171
SNP_A-2305423	XIST	12.6534	4.29e-22	2.67e-14	6.96176
SNP_A-1911810	PSMD2	12.6397	4.58e-22	2.82e-14	1.91012
SNP_A-1916191	DCUN1D1	12.6378	4.62e-22	2.82e-14	1.76066
SNP_A-1975473	MRPL47	12.6094	5.29e-22	3.12e-14	1.78739
SNP_A-2063183	MFN1	12.6092	5.3e-22	3.12e-14	1.59403
SNP_A-4235188	DCUN1D1	12.6087	5.31e-22	3.12e-14	1.5822
SNP_A-1788076	DCUN1D1	12.6082	5.32e-22	3.12e-14	1.56759
SNP_A-2269575	GKN1	12.5976	5.6e-22	3.25e-14	2.1867
SNP_A-1968172	NXT1	12.5851	5.94e-22	3.42e-14	1.5549
SNP_A-1826448	MRPL47	12.5738	6.26e-22	3.57e-14	1.61619
SNP_A-2240007	ATP11B	12.5719	6.32e-22	3.57e-14	1.70666
SNP_A-1932922	DCUN1D1	12.5682	6.43e-22	3.6e-14	1.85864
SNP_A-2063183	PIK3CA	12.5613	6.65e-22	3.67e-14	1.51888
SNP_A-2237118	PARL	12.5606	6.67e-22	3.67e-14	1.47595
SNP_A-1867808	PARL	12.5584	6.74e-22	3.67e-14	1.50769
SNP_A-1957714	PCDH19	12.5383	7.42e-22	4e-14	3.19189
SNP_A-2030692	DCUN1D1	12.5231	7.97e-22	4.2e-14	1.64204
SNP_A-1975336	PIK3CA	12.5227	7.98e-22	4.2e-14	1.47253
SNP_A-1876442	PARL	12.5215	8.03e-22	4.2e-14	1.34391
SNP_A-1975562	SENP2	12.5207	8.06e-22	4.2e-14	1.46775
SNP_A-2033400	XIST	12.5088	8.53e-22	4.41e-14	7.83499
SNP_A-1950004	MFN1	12.5018	8.82e-22	4.52e-14	1.58066
SNP_A-1975698	MRPL47	12.4896	9.35e-22	4.75e-14	1.81808
SNP_A-1800507	MRPL47	12.4844	9.58e-22	4.8e-14	1.85951
SNP_A-4200434	LOC100505851	12.4838	9.61e-22	4.8e-14	0.739508
SNP_A-2137409	SOX2-OT	12.4778	9.89e-22	4.9e-14	4.22742
SNP_A-2032401	DCUN1D1	12.47	1.03e-21	5.05e-14	1.42376
SNP_A-2153499	ACTL6A	12.449	1.13e-21	5.5e-14	1.7757
SNP_A-2219758	TFAP2B	12.4482	1.14e-21	5.5e-14	1.28691
SNP_A-4195398	PSMD2	12.4439	1.16e-21	5.5e-14	2.13405
SNP_A-1974903	GMPS	12.4436	1.16e-21	5.5e-14	2.35617
SNP_A-2109776	PARL	12.4436	1.16e-21	5.5e-14	1.48708
SNP_A-1854677	PSMD2	12.4322	1.23e-21	5.73e-14	1.3277
SNP_A-1817309	LOC100652931	12.4318	1.23e-21	5.73e-14	0.556484
SNP_A-2261127	MRPL47	12.4151	1.33e-21	6.16e-14	1.6377
SNP_A-2053967	PSMD2	12.3999	1.43e-21	6.57e-14	1.61412
SNP_A-1925374	SOX2-OT	12.3849	1.54e-21	7.01e-14	4.34929
SNP_A-2135015	MRPL47	12.38	1.58e-21	7.12e-14	1.59857
SNP_A-1943983	PIK3CA	12.3764	1.6e-21	7.19e-14	1.51526
SNP_A-1975698	PARL	12.3599	1.73e-21	7.68e-14	1.52912
SNP_A-2009423	NCBP2-AS2	12.3594	1.74e-21	7.68e-14	2.14679
SNP_A-1871228	NDUFB5	12.3505	1.81e-21	7.96e-14	1.40171
SNP_A-1975473	DCUN1D1	12.3402	1.9e-21	8.3e-14	1.89712
SNP_A-2116489	DCUN1D1	12.3323	1.98e-21	8.53e-14	1.55425
SNP_A-2030739	DCUN1D1	12.3315	1.99e-21	8.53e-14	1.48044
SNP_A-4203592	UGT2A3	12.3258	2.04e-21	8.7e-14	1.4731
SNP_A-2153499	MRPL47	12.3115	2.18e-21	9.25e-14	1.52694
SNP_A-2178328	DCUN1D1	12.3083	2.22e-21	9.33e-14	1.09401
SNP_A-1975803	PSMD2	12.3061	2.24e-21	9.37e-14	1.32229
SNP_A-2156579	XIST	12.3028	2.28e-21	9.45e-14	6.38924
SNP_A-4235188	MRPL47	12.2924	2.39e-21	9.82e-14	1.46433
SNP_A-1811832	PSMD2	12.2919	2.4e-21	9.82e-14	1.46474
SNP_A-1954246	MRPL47	12.2828	2.51e-21	1.02e-13	1.43651
SNP_A-1952559	MRPL47	12.2813	2.52e-21	1.02e-13	1.8994
SNP_A-4200434	LIN28A	12.2804	2.53e-21	1.02e-13	0.71566
SNP_A-2269787	PSMD2	12.2751	2.6e-21	1.04e-13	1.43243
SNP_A-4202311	LSM1	12.2729	2.63e-21	1.04e-13	1.56075
SNP_A-1788796	XIST	12.2724	2.63e-21	1.04e-13	6.6548
SNP_A-2307660	MRPL47	12.268	2.69e-21	1.05e-13	1.36232
SNP_A-1960583	ASB4	12.2526	2.89e-21	1.12e-13	0.435131
SNP_A-1975400	PIK3CA	12.2469	2.97e-21	1.14e-13	1.4848
SNP_A-2066133	MRPL47	12.2465	2.98e-21	1.14e-13	1.8929
SNP_A-2172646	DCUN1D1	12.2307	3.21e-21	1.23e-13	1.70123
SNP_A-2045548	PIK3CA	12.2289	3.24e-21	1.23e-13	1.55078
SNP_A-1862482	PIK3CA	12.2241	3.32e-21	1.25e-13	1.70886
SNP_A-2205624	DCUN1D1	12.2176	3.42e-21	1.28e-13	1.2789
SNP_A-1784271	PSMD2	12.2157	3.45e-21	1.28e-13	1.6818
SNP_A-1799304	PSMD2	12.188	3.94e-21	1.46e-13	1.74735
SNP_A-4228067	NDUFB5	12.1847	4e-21	1.46e-13	0.978514
SNP_A-1975395	MRPL47	12.1845	4.01e-21	1.46e-13	1.39009
SNP_A-2129628	SENP2	12.183	4.04e-21	1.46e-13	1.33353
SNP_A-2009423	PARL	12.183	4.04e-21	1.46e-13	1.86338
SNP_A-4200434	LOC101927305	12.1704	4.29e-21	1.53e-13	0.648738
SNP_A-2053232	NXT1	12.17	4.3e-21	1.53e-13	1.41866
SNP_A-2154285	DCUN1D1	12.1695	4.31e-21	1.53e-13	1.50418
SNP_A-4209864	RP11-255C15.4	12.1664	4.37e-21	1.54e-13	1.32422
SNP_A-2283516	NXT1	12.1643	4.41e-21	1.55e-13	1.45376
SNP_A-1975698	NCBP2-AS2	12.1586	4.54e-21	1.58e-13	1.74081
SNP_A-2063183	DCUN1D1	12.1579	4.55e-21	1.58e-13	1.59878
SNP_A-2164194	NXT1	12.1465	4.81e-21	1.65e-13	1.66744
SNP_A-4217896	SOX2-OT	12.1459	4.82e-21	1.65e-13	3.65084
SNP_A-1836137	MRPL47	12.1415	4.92e-21	1.68e-13	1.65337
SNP_A-1993073	LSM1	12.1367	5.04e-21	1.71e-13	1.33561
SNP_A-2109047	LSM1	12.1351	5.08e-21	1.71e-13	1.41319
SNP_A-4202311	ASH2L	12.1173	5.53e-21	1.85e-13	1.51229
SNP_A-1916191	SOX2-OT	12.1139	5.62e-21	1.87e-13	4.3407
SNP_A-2234872	PSMD2	12.105	5.87e-21	1.94e-13	1.85862
SNP_A-1960393	PSMD2	12.099	6.04e-21	1.99e-13	1.79275
SNP_A-2080045	NXT1	12.0741	6.8e-21	2.23e-13	1.21665
SNP_A-2179603	PSMD2	12.0695	6.95e-21	2.27e-13	1.46452
SNP_A-1975334	MRPL47	12.0684	6.99e-21	2.27e-13	1.55232
SNP_A-1960583	GCG	12.0634	7.16e-21	2.31e-13	0.934739
SNP_A-1876442	ACTL6A	12.0565	7.4e-21	2.37e-13	1.81622
SNP_A-2047729	ASH2L	12.0563	7.41e-21	2.37e-13	1.66701
SNP_A-4209880	DIRC3	12.0526	7.54e-21	2.4e-13	0.854701
SNP_A-2031775	PIK3CA	12.0507	7.61e-21	2.4e-13	1.46194
SNP_A-2233640	PDCD10	12.032	8.32e-21	2.61e-13	1.74444
SNP_A-2107403	PIK3CA	12.0318	8.33e-21	2.61e-13	1.63422
SNP_A-4209850	PIK3CA	12.0306	8.38e-21	2.61e-13	1.93923
SNP_A-2281034	SOX2-OT	12.025	8.61e-21	2.65e-13	4.56642
SNP_A-1975473	PARL	12.0243	8.64e-21	2.65e-13	1.48192
SNP_A-1783802	NXT1	12.0241	8.65e-21	2.65e-13	1.57374
SNP_A-2190054	DCUN1D1	12.0162	8.98e-21	2.74e-13	1.7657
SNP_A-2009370	DCUN1D1	12.015	9.03e-21	2.74e-13	1.49392
SNP_A-2135015	DCUN1D1	12.013	9.12e-21	2.75e-13	1.69071
SNP_A-2058252	LSM1	12.0073	9.37e-21	2.82e-13	1.8193
SNP_A-2305078	XIST	12.0041	9.52e-21	2.85e-13	7.015
SNP_A-4228067	MRPL47	12.0028	9.58e-21	2.85e-13	1.1784
SNP_A-2117532	PARL	11.9919	1.01e-20	2.99e-13	1.28446
SNP_A-1877549	ALG3	11.9843	1.05e-20	3.08e-13	1.56854
SNP_A-1899701	XIST	11.9769	1.08e-20	3.18e-13	6.92712
SNP_A-2031775	DCUN1D1	11.9723	1.11e-20	3.24e-13	1.5542
SNP_A-2009367	SOX2-OT	11.9599	1.18e-20	3.41e-13	5.14406
SNP_A-1786600	NXT1	11.9596	1.18e-20	3.41e-13	1.34332
SNP_A-4216871	DCUN1D1	11.9578	1.19e-20	3.42e-13	1.9233
SNP_A-2197337	DCUN1D1	11.9568	1.19e-20	3.42e-13	1.65308
SNP_A-2309853	PSMD2	11.9479	1.25e-20	3.55e-13	1.83685
SNP_A-4204503	MRPL47	11.9402	1.29e-20	3.67e-13	1.40429
SNP_A-1954477	XIST	11.9369	1.31e-20	3.71e-13	5.60753
SNP_A-2152627	MRPL47	11.9349	1.33e-20	3.73e-13	1.47985
SNP_A-4203452	FLG2	11.9258	1.39e-20	3.88e-13	0.897641
SNP_A-2240007	SOX2-OT	11.9235	1.4e-20	3.89e-13	3.80342
SNP_A-1998134	XIST	11.9234	1.4e-20	3.89e-13	6.44488
SNP_A-1826448	DCUN1D1	11.9184	1.44e-20	3.93e-13	1.69395
SNP_A-1998460	XIST	11.9183	1.44e-20	3.93e-13	7.7921
SNP_A-2045548	MRPL47	11.9182	1.44e-20	3.93e-13	1.52902
SNP_A-2122497	DCUN1D1	11.9147	1.46e-20	3.98e-13	1.39668
SNP_A-1908746	MFN1	11.9113	1.49e-20	4.03e-13	1.80322
SNP_A-2123115	NXT1	11.9096	1.5e-20	4.03e-13	1.26333
SNP_A-2185767	XIST	11.9092	1.5e-20	4.03e-13	8.08263
SNP_A-2225911	ASH2L	11.9008	1.56e-20	4.18e-13	1.21763
SNP_A-1884490	PIK3CA	11.8989	1.58e-20	4.2e-13	1.59864
SNP_A-2301364	ASH2L	11.8917	1.63e-20	4.33e-13	1.19114
SNP_A-1975473	NDUFB5	11.89	1.65e-20	4.35e-13	1.4422
SNP_A-2135015	PARL	11.8888	1.66e-20	4.36e-13	1.32859
SNP_A-1890260	LSM1	11.8873	1.67e-20	4.37e-13	1.24614
SNP_A-2137409	ATP11B	11.8861	1.68e-20	4.37e-13	1.82343
SNP_A-2309578	DCUN1D1	11.8854	1.68e-20	4.37e-13	2.06217
SNP_A-2111395	MRPL47	11.8821	1.71e-20	4.42e-13	1.83687
SNP_A-2242415	MFN1	11.8707	1.81e-20	4.65e-13	1.77041
SNP_A-1832234	PSMD2	11.8677	1.83e-20	4.7e-13	1.86108
SNP_A-1833435	DCUN1D1	11.8647	1.86e-20	4.75e-13	1.47439
SNP_A-2222987	DCUN1D1	11.8603	1.9e-20	4.82e-13	1.57557
SNP_A-2129157	TRPM5	11.8598	1.9e-20	4.82e-13	0.76146
SNP_A-1861491	XIST	11.8554	1.95e-20	4.88e-13	5.91684
SNP_A-2237118	DCUN1D1	11.8553	1.95e-20	4.88e-13	1.82882
SNP_A-1975309	MRPL47	11.8532	1.97e-20	4.91e-13	1.55691
SNP_A-1975401	MRPL47	11.8511	1.99e-20	4.93e-13	1.42903
SNP_A-2284149	DCUN1D1	11.8508	1.99e-20	4.93e-13	1.89461
SNP_A-1975395	PIK3CA	11.8453	2.04e-20	5.04e-13	1.38008
SNP_A-1884490	PSMD2	11.8356	2.14e-20	5.26e-13	1.45993
SNP_A-1975448	MRPL47	11.8307	2.19e-20	5.37e-13	1.41874
SNP_A-1921882	DCUN1D1	11.8228	2.28e-20	5.54e-13	1.47084
SNP_A-2101846	XIST	11.8225	2.28e-20	5.54e-13	6.4047
SNP_A-1975448	PARL	11.8183	2.33e-20	5.63e-13	1.1975
SNP_A-2237118	MRPL47	11.8157	2.35e-20	5.68e-13	1.70669
SNP_A-1857113	XIST	11.8089	2.43e-20	5.84e-13	7.01633
SNP_A-1958640	SENP2	11.8044	2.49e-20	5.95e-13	1.51732
SNP_A-2200343	XIST	11.8035	2.5e-20	5.95e-13	6.876
SNP_A-1950004	MRPL47	11.7988	2.55e-20	6.06e-13	1.46863
SNP_A-1993077	ASH2L	11.7959	2.59e-20	6.12e-13	1.43784
SNP_A-2035995	SOX2-OT	11.7939	2.62e-20	6.16e-13	4.20899
SNP_A-1950004	RP11-255C15.4	11.7924	2.64e-20	6.17e-13	1.77329
SNP_A-1856766	PSMD2	11.7913	2.65e-20	6.17e-13	1.43485
SNP_A-4213690	XIST	11.7913	2.65e-20	6.17e-13	5.69199
SNP_A-1852556	XIST	11.7887	2.68e-20	6.22e-13	6.55551
SNP_A-2090183	DCUN1D1	11.7864	2.71e-20	6.27e-13	1.28175
SNP_A-4216871	MRPL47	11.7852	2.73e-20	6.27e-13	1.7868
SNP_A-2009423	MRPL47	11.7846	2.74e-20	6.27e-13	2.17769
SNP_A-2229789	MRPL47	11.7841	2.74e-20	6.27e-13	1.58026
SNP_A-1926652	MRPL47	11.7832	2.75e-20	6.27e-13	1.62158
SNP_A-2108113	DCUN1D1	11.7781	2.82e-20	6.4e-13	1.63476
SNP_A-2117532	DCUN1D1	11.7749	2.87e-20	6.48e-13	1.61587
SNP_A-1877549	PSMD2	11.769	2.95e-20	6.62e-13	1.60935
SNP_A-4202311	DDHD2	11.7687	2.95e-20	6.62e-13	1.81073
SNP_A-2063183	ACTL6A	11.7662	2.99e-20	6.68e-13	1.70759
SNP_A-2047640	MRPL47	11.7635	3.03e-20	6.74e-13	1.55524
SNP_A-4194069	PSMD2	11.7618	3.05e-20	6.77e-13	2.02354
SNP_A-2101486	NCBP2-AS2	11.7572	3.12e-20	6.9e-13	1.6613
SNP_A-2009423	LSG1	11.7538	3.17e-20	6.99e-13	2.07974
SNP_A-2240007	MRPL47	11.7517	3.21e-20	7.03e-13	1.41017
SNP_A-1954710	DCUN1D1	11.7502	3.23e-20	7.06e-13	1.15171
SNP_A-4209864	ZNF639	11.7459	3.3e-20	7.18e-13	0.675307
SNP_A-2108113	PARL	11.7399	3.39e-20	7.35e-13	1.28826
SNP_A-2309578	MRPL47	11.739	3.41e-20	7.35e-13	1.91741
SNP_A-2152809	PSMD2	11.739	3.41e-20	7.35e-13	1.53337
SNP_A-4200434	HES5	11.7348	3.48e-20	7.47e-13	0.500163
SNP_A-1956515	XIST	11.7323	3.52e-20	7.54e-13	7.1778
SNP_A-2117532	NDUFB5	11.727	3.61e-20	7.7e-13	1.2444
SNP_A-1955315	XIST	11.7209	3.72e-20	7.9e-13	5.75999
SNP_A-1800507	PARL	11.72	3.74e-20	7.91e-13	1.53162
SNP_A-2032174	NDUFB5	11.7096	3.93e-20	8.29e-13	1.36019
SNP_A-1884490	DCUN1D1	11.7079	3.96e-20	8.33e-13	1.69279
SNP_A-1960659	MRPL47	11.7038	4.04e-20	8.45e-13	1.35527
SNP_A-2281034	TMEM41A	11.7036	4.04e-20	8.45e-13	1.38876
SNP_A-1897279	PSMD2	11.701	4.09e-20	8.52e-13	1.57616
SNP_A-1876442	PSMD2	11.699	4.13e-20	8.58e-13	1.4238
SNP_A-4196219	NXT1	11.6891	4.34e-20	8.94e-13	1.47096
SNP_A-4204503	RP11-255C15.4	11.689	4.34e-20	8.94e-13	1.68143
SNP_A-2009364	ATP11B	11.6872	4.38e-20	8.99e-13	1.69483
SNP_A-1975343	PDCD10	11.686	4.4e-20	8.99e-13	1.44201
SNP_A-2009369	DCUN1D1	11.6857	4.41e-20	8.99e-13	1.40458
SNP_A-1817309	HES5	11.685	4.42e-20	8.99e-13	0.644895
SNP_A-4228067	PIK3CA	11.6804	4.52e-20	9.16e-13	1.17015
SNP_A-1861783	XIST	11.6787	4.56e-20	9.21e-13	8.10892
SNP_A-1975400	MRPL47	11.6771	4.6e-20	9.22e-13	1.45105
SNP_A-1820021	PSMD2	11.6768	4.6e-20	9.22e-13	1.50485
SNP_A-1836137	NDUFB5	11.6765	4.61e-20	9.22e-13	1.3436
SNP_A-1911875	NXT1	11.6718	4.72e-20	9.4e-13	1.52683
SNP_A-1975698	DCUN1D1	11.6702	4.75e-20	9.44e-13	1.89414
SNP_A-1958640	ATP11B	11.6653	4.86e-20	9.63e-13	1.56704
SNP_A-2189990	DCUN1D1	11.6647	4.88e-20	9.63e-13	1.31639
SNP_A-2237118	PSMD2	11.6633	4.91e-20	9.64e-13	1.55989
SNP_A-2108113	NDUFB5	11.6632	4.91e-20	9.64e-13	1.25599
SNP_A-4209850	MRPL47	11.6541	5.14e-20	1e-12	1.90689
SNP_A-1950004	PIK3CA	11.6539	5.14e-20	1e-12	1.46705
SNP_A-1897279	NCBP2-AS2	11.6521	5.19e-20	1.01e-12	1.65669
SNP_A-2043511	FLJ20518	11.6428	5.42e-20	1.05e-12	1.21207
SNP_A-1922800	SOX2-OT	11.6425	5.43e-20	1.05e-12	3.37752
SNP_A-1801921	XIST	11.6379	5.55e-20	1.07e-12	8.86455
SNP_A-4201448	XIST	11.6329	5.69e-20	1.09e-12	7.67986
SNP_A-4231083	LSM1	11.632	5.71e-20	1.09e-12	1.53487
SNP_A-1920425	PIK3CA	11.6318	5.72e-20	1.09e-12	1.4957
SNP_A-2057895	ASH2L	11.6276	5.84e-20	1.11e-12	1.11555
SNP_A-2111395	PARL	11.6263	5.87e-20	1.11e-12	1.53738
SNP_A-1925374	DCUN1D1	11.6255	5.9e-20	1.11e-12	1.69265
SNP_A-1819021	PARL	11.6193	6.07e-20	1.14e-12	1.45861
SNP_A-2054532	PSMD2	11.6192	6.08e-20	1.14e-12	1.64489
SNP_A-1871228	MFN1	11.6176	6.13e-20	1.15e-12	1.74361
SNP_A-2107403	RP11-255C15.4	11.6168	6.15e-20	1.15e-12	1.93811
SNP_A-1784271	PARL	11.6163	6.16e-20	1.15e-12	1.5147
SNP_A-4228067	PARL	11.6138	6.24e-20	1.16e-12	0.981853
SNP_A-1943983	DCUN1D1	11.612	6.29e-20	1.16e-12	1.5746
SNP_A-2009364	SOX2-OT	11.6108	6.33e-20	1.17e-12	3.84504
SNP_A-2135575	MRPL47	11.6086	6.4e-20	1.18e-12	1.57872
SNP_A-2108113	MFN1	11.6054	6.5e-20	1.19e-12	1.59762
SNP_A-2157345	DCUN1D1	11.6053	6.5e-20	1.19e-12	1.894
SNP_A-2309578	PARL	11.6047	6.52e-20	1.19e-12	1.61145
SNP_A-4194069	PCYT1A	11.5975	6.75e-20	1.23e-12	2.14397
SNP_A-1957714	MRPL47	11.5964	6.79e-20	1.23e-12	1.42384
SNP_A-2117532	MFN1	11.5936	6.88e-20	1.24e-12	1.57868
SNP_A-2220790	KDM5D	-11.5918	6.94e-20	1.25e-12	-3.46312
SNP_A-2156588	SRP54	11.5915	6.95e-20	1.25e-12	1.96299
SNP_A-2061820	XIST	11.59	7e-20	1.25e-12	7.23754
SNP_A-2240007	TMEM41A	11.5897	7.01e-20	1.25e-12	1.15596
SNP_A-2063183	MRPL47	11.5892	7.03e-20	1.25e-12	1.46548
SNP_A-1854677	DCUN1D1	11.5856	7.15e-20	1.27e-12	1.50353
SNP_A-2283224	XIST	11.5823	7.27e-20	1.28e-12	6.25417
SNP_A-1920425	DCUN1D1	11.5752	7.52e-20	1.32e-12	1.59101
SNP_A-2178219	NXT1	11.5748	7.53e-20	1.32e-12	1.43034
SNP_A-2199338	NXT1	11.5741	7.56e-20	1.32e-12	1.43687
SNP_A-2009423	PSMD2	11.5726	7.62e-20	1.33e-12	1.98609
SNP_A-1975309	PARL	11.5701	7.71e-20	1.34e-12	1.30173
SNP_A-2177661	NXT1	11.5681	7.78e-20	1.35e-12	1.40411
SNP_A-1897279	MRPL47	11.5675	7.81e-20	1.35e-12	1.70728
SNP_A-1953523	MRPL47	11.5671	7.82e-20	1.35e-12	1.5558
SNP_A-1954246	PIK3CA	11.5658	7.87e-20	1.35e-12	1.40788
SNP_A-1849070	PSMD2	11.5654	7.88e-20	1.35e-12	1.9447
SNP_A-2263209	XIST	11.5649	7.9e-20	1.35e-12	6.4929
SNP_A-1898868	PSMD2	11.5608	8.06e-20	1.38e-12	1.58352
SNP_A-1891057	NDUFB5	11.5601	8.09e-20	1.38e-12	1.15286
SNP_A-2229353	PSMD2	11.559	8.13e-20	1.38e-12	1.77545
SNP_A-2209772	MRPL47	11.5576	8.19e-20	1.39e-12	1.76862
SNP_A-2212548	DCUN1D1	11.5534	8.36e-20	1.41e-12	1.33661
SNP_A-2135575	PDCD10	11.5517	8.42e-20	1.42e-12	1.43866
SNP_A-1904158	XIST	11.5498	8.5e-20	1.43e-12	5.76237
SNP_A-2288398	PIK3CA	11.5489	8.54e-20	1.43e-12	1.58228
SNP_A-2243559	PIK3CA	11.5458	8.67e-20	1.45e-12	1.34911
SNP_A-2136760	PIK3CA	11.5453	8.69e-20	1.45e-12	1.46718
SNP_A-1998727	XIST	11.5449	8.71e-20	1.45e-12	6.55555
SNP_A-1891057	MFN1	11.5421	8.82e-20	1.46e-12	1.4685
SNP_A-2197905	XIST	11.5365	9.07e-20	1.5e-12	6.13551
SNP_A-2038624	SIAH2	11.534	9.18e-20	1.51e-12	2.33548
SNP_A-2061984	MRPL47	11.5314	9.3e-20	1.53e-12	1.49857
SNP_A-1934826	MRPL47	11.5308	9.32e-20	1.53e-12	1.88853
SNP_A-1817309	PABPC5	11.5295	9.38e-20	1.53e-12	0.594354
SNP_A-1781306	NXT1	11.524	9.64e-20	1.57e-12	1.61054
SNP_A-1805200	SOX2-OT	11.5199	9.83e-20	1.6e-12	4.14302
SNP_A-2129157	CNDP1	11.5195	9.85e-20	1.6e-12	0.770185
SNP_A-2249067	EIF4EBP1	11.5171	9.96e-20	1.61e-12	2.41717
SNP_A-2193905	SOX2-OT	11.5143	1.01e-19	1.63e-12	3.55672
SNP_A-1888252	ASH2L	11.5142	1.01e-19	1.63e-12	1.16156
SNP_A-2309578	PIK3CA	11.5118	1.02e-19	1.64e-12	1.90958
SNP_A-2192699	XIST	11.5108	1.03e-19	1.64e-12	6.98666
SNP_A-1952559	ACTL6A	11.5096	1.03e-19	1.65e-12	2.14284
SNP_A-2129157	PCAT18	11.5095	1.03e-19	1.65e-12	0.405322
SNP_A-1871228	PIK3CA	11.5075	1.04e-19	1.65e-12	1.65721
SNP_A-2161530	PIK3CA	11.5073	1.04e-19	1.65e-12	1.47107
SNP_A-2189990	PSMD2	11.5061	1.05e-19	1.66e-12	1.12391
SNP_A-2177661	GZF1	11.5052	1.06e-19	1.66e-12	1.46042
SNP_A-1975698	ACTL6A	11.5036	1.06e-19	1.67e-12	2.0375
SNP_A-1826172	XIST	11.5035	1.06e-19	1.67e-12	7.01209
SNP_A-1815704	XIST	11.5033	1.06e-19	1.67e-12	5.78249
SNP_A-1943983	MRPL47	11.5027	1.07e-19	1.67e-12	1.46566
SNP_A-4219042	PSMD2	11.5017	1.07e-19	1.67e-12	1.37249
SNP_A-2179603	MRPL47	11.4984	1.09e-19	1.69e-12	1.56279
SNP_A-1784488	PDCD10	11.4971	1.1e-19	1.7e-12	1.27255
SNP_A-2261127	ATP11B	11.4969	1.1e-19	1.7e-12	1.872
SNP_A-2054532	PARL	11.4908	1.13e-19	1.74e-12	1.50469
SNP_A-4192981	MRPL47	11.4877	1.15e-19	1.76e-12	1.54876
SNP_A-2129628	ATP11B	11.4874	1.15e-19	1.76e-12	1.3514
SNP_A-1975343	ACTL6A	11.4834	1.17e-19	1.79e-12	1.81545
SNP_A-1975571	PSMD2	11.4812	1.19e-19	1.81e-12	1.478
SNP_A-1817133	PSMD2	11.4747	1.22e-19	1.86e-12	1.37234
SNP_A-2230034	NXT1	11.4717	1.24e-19	1.88e-12	1.8811
SNP_A-4234977	PSMD2	11.4701	1.25e-19	1.89e-12	1.44095
SNP_A-2084962	PIK3CA	11.4588	1.32e-19	1.99e-12	1.70839
SNP_A-1817309	PAX4	11.4579	1.33e-19	2e-12	0.397885
SNP_A-2209772	DCUN1D1	11.4551	1.35e-19	2.02e-12	1.8856
SNP_A-1871228	PARL	11.4531	1.36e-19	2.03e-12	1.39105
SNP_A-1975538	SENP2	11.4528	1.36e-19	2.03e-12	1.4499
SNP_A-2103626	DCUN1D1	11.4523	1.36e-19	2.03e-12	1.3263
SNP_A-1860259	VPS72	11.4493	1.38e-19	2.06e-12	1.43093
SNP_A-1926652	PIK3CA	11.4458	1.41e-19	2.09e-12	1.60861
SNP_A-2179603	PDCD10	11.444	1.42e-19	2.1e-12	1.42421
SNP_A-2056844	XIST	11.4397	1.45e-19	2.14e-12	6.43203
SNP_A-2152627	PIK3CA	11.4363	1.47e-19	2.17e-12	1.45995
SNP_A-2054532	NCBP2-AS2	11.4245	1.56e-19	2.29e-12	1.71975
SNP_A-4194069	SIAH2	11.421	1.59e-19	2.32e-12	2.38692
SNP_A-2032174	MRPL47	11.4208	1.59e-19	2.32e-12	1.63076
SNP_A-1800507	NDUFB5	11.4164	1.62e-19	2.37e-12	1.48104
SNP_A-4228984	SOX2-OT	11.4151	1.63e-19	2.38e-12	4.02735
SNP_A-2173759	PDCD10	11.4145	1.64e-19	2.38e-12	1.76592
SNP_A-4209850	DCUN1D1	11.4132	1.65e-19	2.39e-12	2.0229
SNP_A-2290161	PSMD2	11.4109	1.67e-19	2.41e-12	1.56349
SNP_A-2135015	PIK3CA	11.4057	1.71e-19	2.46e-12	1.55289
SNP_A-2104625	PSMD2	11.4034	1.73e-19	2.49e-12	1.85887
SNP_A-4219042	PDCD10	11.4004	1.75e-19	2.52e-12	1.35892
SNP_A-1874367	PSMD2	11.3971	1.78e-19	2.55e-12	1.45729
SNP_A-2237118	NDUFB5	11.3937	1.81e-19	2.58e-12	1.38778
SNP_A-1998514	XIST	11.3936	1.81e-19	2.58e-12	6.41541
SNP_A-4204503	PARL	11.3933	1.82e-19	2.58e-12	1.16315
SNP_A-2249067	PROSC	11.3917	1.83e-19	2.59e-12	1.34029
SNP_A-1926652	MFN1	11.3883	1.86e-19	2.63e-12	1.68222
SNP_A-2224903	MRPL47	11.3879	1.86e-19	2.63e-12	1.84701
SNP_A-2161530	MRPL47	11.3873	1.87e-19	2.63e-12	1.45879
SNP_A-2196500	PSMD2	11.3871	1.87e-19	2.63e-12	1.50999
SNP_A-2184318	PARL	11.3864	1.88e-19	2.63e-12	1.17647
SNP_A-1975448	PIK3CA	11.3841	1.9e-19	2.65e-12	1.4019
SNP_A-2009364	MRPL47	11.3832	1.91e-19	2.65e-12	1.42217
SNP_A-2066091	ATP11B	11.3829	1.91e-19	2.65e-12	1.58029
SNP_A-2186318	NXT1	11.3823	1.91e-19	2.65e-12	1.24033
SNP_A-2029437	OPA1	11.3822	1.92e-19	2.65e-12	1.292
SNP_A-2288398	PARL	11.3811	1.93e-19	2.66e-12	1.32265
SNP_A-1865750	XIST	11.3807	1.93e-19	2.66e-12	6.28884
SNP_A-1998237	XIST	11.379	1.94e-19	2.68e-12	7.18631
SNP_A-2109776	MRPL47	11.3773	1.96e-19	2.69e-12	1.69885
SNP_A-1954684	DCUN1D1	11.3728	2e-19	2.74e-12	1.30297
SNP_A-1905291	LOC101929040	11.3726	2.01e-19	2.74e-12	0.679645
SNP_A-1819021	MRPL47	11.3718	2.01e-19	2.75e-12	1.71188
SNP_A-2228518	MRPL47	11.3697	2.04e-19	2.76e-12	1.37168
SNP_A-1892343	MRPL47	11.3693	2.04e-19	2.76e-12	1.43473
SNP_A-1918282	PIK3R4	11.3692	2.04e-19	2.76e-12	1.77895
SNP_A-1975442	MRPL47	11.3654	2.08e-19	2.8e-12	1.70026
SNP_A-2061984	PARL	11.3652	2.08e-19	2.8e-12	1.25772
SNP_A-2056542	XIST	11.3649	2.08e-19	2.8e-12	7.67024
SNP_A-2184318	MFN1	11.3638	2.09e-19	2.81e-12	1.46468
SNP_A-2220157	MRPL47	11.3635	2.1e-19	2.81e-12	1.47869
SNP_A-2083979	NXT1	11.3625	2.11e-19	2.82e-12	1.8477
SNP_A-2265469	SENP2	11.3622	2.11e-19	2.82e-12	1.81226
SNP_A-2185380	TMEM41A	11.3614	2.12e-19	2.82e-12	1.01226
SNP_A-2292059	MRPL47	11.3559	2.18e-19	2.89e-12	1.51843
SNP_A-1975515	DCUN1D1	11.3554	2.18e-19	2.89e-12	1.44283
SNP_A-1932922	PSMD2	11.3554	2.18e-19	2.89e-12	1.53247
SNP_A-2242415	MRPL47	11.3533	2.2e-19	2.91e-12	1.65193
SNP_A-2240007	PARL	11.3499	2.24e-19	2.95e-12	1.17366
SNP_A-2269787	MRPL47	11.3498	2.24e-19	2.95e-12	1.5102
SNP_A-2151522	PROSC	11.3486	2.25e-19	2.96e-12	1.51628
SNP_A-4230463	DCUN1D1	11.3477	2.26e-19	2.96e-12	1.22128
SNP_A-1823939	PIK3CA	11.3462	2.28e-19	2.98e-12	1.61335
SNP_A-1954246	PARL	11.3437	2.31e-19	3.01e-12	1.17451
SNP_A-2171920	LSM1	11.3418	2.33e-19	3.03e-12	1.89228
SNP_A-4240597	GKN1	11.341	2.34e-19	3.04e-12	2.49359
SNP_A-2135575	RNF7	11.3403	2.35e-19	3.04e-12	1.21748
SNP_A-1976067	LOC101929040	-11.3361	2.4e-19	3.1e-12	-0.648331
SNP_A-4218401	MRPL47	11.3331	2.43e-19	3.14e-12	1.52955
SNP_A-2143547	MRPL47	11.3301	2.47e-19	3.17e-12	1.67874
SNP_A-2009219	COMMD2	11.3283	2.49e-19	3.2e-12	2.38087
SNP_A-1876442	MFN1	11.3271	2.5e-19	3.21e-12	1.60853
SNP_A-1873423	XIST	11.3229	2.55e-19	3.27e-12	5.71992
SNP_A-2224179	PDCD6	11.3218	2.57e-19	3.28e-12	1.41135
SNP_A-1891057	PARL	11.3183	2.61e-19	3.32e-12	1.16887
SNP_A-1895050	AP2M1	11.3178	2.62e-19	3.32e-12	1.40584
SNP_A-2224903	PARL	11.3176	2.62e-19	3.32e-12	1.55554
SNP_A-2152809	AP2M1	11.3162	2.64e-19	3.33e-12	1.39711
SNP_A-4209868	MRPL47	11.315	2.65e-19	3.33e-12	1.4003
SNP_A-2007544	NXT1	11.315	2.65e-19	3.33e-12	1.53366
SNP_A-4209864	PARL	11.3147	2.66e-19	3.33e-12	0.898836
SNP_A-4229047	DCUN1D1	11.3143	2.66e-19	3.33e-12	1.63645
SNP_A-2281034	MCCC1	11.3143	2.66e-19	3.33e-12	1.8725
SNP_A-1998134	KDM5D	-11.3141	2.67e-19	3.33e-12	-3.91331
SNP_A-2298462	PSMD2	11.3138	2.67e-19	3.33e-12	1.59775
SNP_A-1916216	NXT1	11.312	2.69e-19	3.35e-12	1.50359
SNP_A-2084962	PARL	11.3109	2.71e-19	3.36e-12	1.42899
SNP_A-1795654	SENP2	11.3102	2.72e-19	3.37e-12	1.62776
SNP_A-4192981	PARL	11.3049	2.79e-19	3.45e-12	1.29896
SNP_A-2084896	DDHD2	11.3018	2.83e-19	3.49e-12	1.53724
SNP_A-2197337	PIK3CA	11.301	2.84e-19	3.5e-12	1.51523
SNP_A-4202311	WHSC1L1	11.2958	2.91e-19	3.58e-12	1.63166
SNP_A-1795942	XIST	11.2952	2.92e-19	3.59e-12	5.77949
SNP_A-1825468	XIST	11.2931	2.95e-19	3.62e-12	7.0971
SNP_A-1940564	PSMD2	11.2924	2.96e-19	3.62e-12	1.71803
SNP_A-1895347	ATP11B	11.2917	2.97e-19	3.63e-12	1.58488
SNP_A-2289319	PSMD2	11.291	2.98e-19	3.63e-12	1.2882
SNP_A-1939544	SENP2	11.2871	3.04e-19	3.69e-12	1.24428
SNP_A-2202654	XIST	11.2863	3.05e-19	3.7e-12	7.20018
SNP_A-4207500	LSM1	11.2859	3.06e-19	3.7e-12	1.68406
SNP_A-2135015	NDUFB5	11.2852	3.07e-19	3.71e-12	1.27103
SNP_A-1787914	MRPL47	11.2841	3.08e-19	3.72e-12	1.47663
SNP_A-1863796	XIST	11.283	3.1e-19	3.73e-12	6.13017
SNP_A-1883262	PIK3CA	11.2813	3.13e-19	3.75e-12	2.3189
SNP_A-1998363	XIST	11.2796	3.15e-19	3.78e-12	5.72121
SNP_A-2240007	MCCC1	11.2787	3.17e-19	3.79e-12	1.5628
SNP_A-2037704	PIK3CA	11.2779	3.18e-19	3.79e-12	1.46117
SNP_A-1931417	PARL	11.2757	3.21e-19	3.83e-12	1.60919
SNP_A-4201366	XIST	11.2748	3.23e-19	3.84e-12	8.06582
SNP_A-2304998	XIST	11.2718	3.27e-19	3.88e-12	7.02609
SNP_A-1862482	RP11-255C15.4	11.2714	3.28e-19	3.88e-12	1.98866
SNP_A-2166581	PIK3CA	11.2695	3.31e-19	3.91e-12	1.81324
SNP_A-1836618	MRPL47	11.268	3.33e-19	3.93e-12	1.44463
SNP_A-1908746	ACTL6A	11.2655	3.38e-19	3.97e-12	1.93925
SNP_A-2252807	GMPS	11.2645	3.39e-19	3.99e-12	2.07201
SNP_A-4209868	PIK3CA	11.2604	3.46e-19	4.05e-12	1.40298
SNP_A-1925374	ATP11B	11.2604	3.46e-19	4.05e-12	1.83958
SNP_A-1975448	RP11-255C15.4	11.2543	3.56e-19	4.16e-12	1.67817
SNP_A-1862482	MFN1	11.2542	3.57e-19	4.16e-12	1.73139
SNP_A-2220157	PIK3CA	11.2524	3.6e-19	4.19e-12	1.47838
SNP_A-1975803	GMPS	11.247	3.69e-19	4.29e-12	1.50806
SNP_A-1800507	MFN1	11.2412	3.8e-19	4.41e-12	1.87537
SNP_A-1826448	PARL	11.2389	3.84e-19	4.45e-12	1.30451
SNP_A-2229353	NCBP2-AS2	11.2385	3.85e-19	4.45e-12	1.8473
SNP_A-1876442	NCBP2-AS2	11.2308	4e-19	4.61e-12	1.47365
SNP_A-1872870	NCBP2-AS2	11.2276	4.06e-19	4.67e-12	2.087
SNP_A-4209864	MRPL47	11.2204	4.2e-19	4.83e-12	1.06065
SNP_A-2193905	DCUN1D1	11.2198	4.22e-19	4.83e-12	1.40396
SNP_A-2101486	PSMD2	11.2164	4.28e-19	4.9e-12	1.54701
SNP_A-1975383	DCUN1D1	11.215	4.31e-19	4.93e-12	1.91465
SNP_A-1930607	PAPD7	11.2146	4.32e-19	4.93e-12	1.59486
SNP_A-1975516	DIRC3	11.2136	4.34e-19	4.94e-12	1.03573
SNP_A-2043039	DCUN1D1	11.2093	4.43e-19	5.04e-12	1.57101
SNP_A-1943297	XIST	11.2076	4.47e-19	5.07e-12	6.71559
SNP_A-1812652	MRPL47	11.207	4.48e-19	5.08e-12	1.4692
SNP_A-2063183	TBCCD1	11.2057	4.51e-19	5.09e-12	1.39211
SNP_A-1975334	PIK3CA	11.2057	4.51e-19	5.09e-12	1.51152
SNP_A-1849723	DCUN1D1	11.2052	4.53e-19	5.09e-12	2.23986
SNP_A-4202311	PROSC	11.2035	4.56e-19	5.13e-12	1.41063
SNP_A-1998507	XIST	11.2016	4.6e-19	5.16e-12	7.61698
SNP_A-1876442	NDUFB5	11.2003	4.63e-19	5.19e-12	1.25591
SNP_A-1795654	TMEM41A	11.1997	4.65e-19	5.19e-12	1.17655
SNP_A-2246018	XIST	11.1985	4.68e-19	5.21e-12	6.28924
SNP_A-2133052	DCUN1D1	11.1934	4.79e-19	5.33e-12	1.57594
SNP_A-4216871	MFN1	11.1898	4.88e-19	5.42e-12	1.83962
SNP_A-4204503	MFN1	11.1876	4.93e-19	5.47e-12	1.43809
SNP_A-1897279	DLG1	11.1857	4.98e-19	5.49e-12	2.00691
SNP_A-1931417	PIK3CA	11.1857	4.98e-19	5.49e-12	1.9067
SNP_A-2236228	SIAH2	11.1855	4.98e-19	5.49e-12	1.92361
SNP_A-1957714	SOX2-OT	11.1839	5.02e-19	5.53e-12	3.7598
SNP_A-2288183	DCUN1D1	11.1829	5.04e-19	5.54e-12	1.19288
SNP_A-1897279	PCYT1A	11.1825	5.05e-19	5.54e-12	1.64792
SNP_A-2216542	XIST	11.1791	5.14e-19	5.63e-12	6.46161
SNP_A-4229047	TMEM41A	11.1783	5.16e-19	5.64e-12	1.25421
SNP_A-1945207	MRPL47	11.1749	5.24e-19	5.72e-12	1.33603
SNP_A-2170318	XIST	11.1735	5.28e-19	5.75e-12	9.2313
SNP_A-2111395	DCUN1D1	11.1726	5.3e-19	5.76e-12	1.91581
SNP_A-1817309	FEV	11.1723	5.31e-19	5.76e-12	0.65247
SNP_A-4222877	MRPL47	11.1715	5.33e-19	5.78e-12	1.43123
SNP_A-1862482	MRPL47	11.1701	5.37e-19	5.8e-12	1.64025
SNP_A-1954246	NDUFB5	11.168	5.42e-19	5.86e-12	1.14051
SNP_A-2132186	PROSC	11.1669	5.45e-19	5.88e-12	1.81154
SNP_A-2209772	PARL	11.1636	5.54e-19	5.96e-12	1.47165
SNP_A-2184318	FXR1	11.1612	5.61e-19	6.02e-12	1.73115
SNP_A-2035995	ATP11B	11.1606	5.62e-19	6.03e-12	1.80794
SNP_A-2066133	PARL	11.1587	5.67e-19	6.07e-12	1.53855
SNP_A-1895347	DCUN1D1	11.1572	5.72e-19	6.1e-12	1.43147
SNP_A-1998141	XIST	11.1572	5.72e-19	6.1e-12	6.32961
SNP_A-1833973	GZF1	11.156	5.75e-19	6.11e-12	1.74534
SNP_A-2084896	WHSC1L1	11.1559	5.75e-19	6.11e-12	1.40126
SNP_A-2180003	XIST	11.1552	5.77e-19	6.12e-12	4.96144
SNP_A-2292914	XIST	11.1549	5.78e-19	6.12e-12	7.27876
SNP_A-1864164	XIST	11.154	5.81e-19	6.14e-12	6.07892
SNP_A-1998751	XIST	11.1529	5.84e-19	6.16e-12	6.04432
SNP_A-1884490	SIAH2	11.1515	5.88e-19	6.19e-12	1.70029
SNP_A-2108113	PIK3CA	11.1498	5.92e-19	6.23e-12	1.49884
SNP_A-1897279	FBXO45	11.1496	5.93e-19	6.23e-12	1.98245
SNP_A-4219540	LOC101928697	11.1452	6.06e-19	6.35e-12	1.17198
SNP_A-1891057	ZNF639	11.1441	6.09e-19	6.38e-12	0.858855
SNP_A-2185843	NCBP2-AS2	11.1436	6.11e-19	6.38e-12	1.68726
SNP_A-1867808	DCUN1D1	11.1433	6.11e-19	6.38e-12	1.82049
SNP_A-2212548	SENP2	11.1424	6.14e-19	6.39e-12	1.397
SNP_A-4230871	XIST	11.1419	6.16e-19	6.4e-12	7.23057
SNP_A-1788076	SOX2-OT	11.1413	6.18e-19	6.41e-12	3.73662
SNP_A-2101486	PARL	11.1406	6.2e-19	6.42e-12	1.41754
SNP_A-2205693	MRPL47	11.14	6.21e-19	6.43e-12	1.3733
SNP_A-1812992	XIST	11.1357	6.35e-19	6.55e-12	6.44689
SNP_A-2151522	WHSC1L1	11.1345	6.38e-19	6.58e-12	1.73347
SNP_A-4209850	PARL	11.1331	6.43e-19	6.6e-12	1.57937
SNP_A-1943983	SIAH2	11.133	6.43e-19	6.6e-12	1.5858
SNP_A-1975400	DCUN1D1	11.1328	6.44e-19	6.6e-12	1.5218
SNP_A-1825213	MRPL47	11.13	6.53e-19	6.68e-12	1.99129
SNP_A-1975395	PARL	11.1289	6.56e-19	6.7e-12	1.13079
SNP_A-1975410	DCUN1D1	11.1267	6.63e-19	6.76e-12	1.6213
SNP_A-2157974	GMPS	11.1236	6.73e-19	6.86e-12	2.08149
SNP_A-2047729	ERLIN2	11.1212	6.81e-19	6.92e-12	2.18914
SNP_A-2252807	RNF7	11.1183	6.91e-19	7.01e-12	1.47609
SNP_A-1975395	DCUN1D1	11.116	6.99e-19	7.07e-12	1.43231
SNP_A-1998724	XIST	11.1158	6.99e-19	7.07e-12	6.86685
SNP_A-1954577	XIST	11.113	7.09e-19	7.16e-12	6.49622
SNP_A-1819021	PIK3CA	11.111	7.16e-19	7.22e-12	1.70167
SNP_A-2179603	PIK3CA	11.1102	7.18e-19	7.23e-12	1.5462
SNP_A-1906483	GZF1	11.1084	7.25e-19	7.28e-12	1.81536
SNP_A-1862482	NDUFB5	11.1054	7.35e-19	7.37e-12	1.35058
SNP_A-2293657	PSMD2	11.1054	7.36e-19	7.37e-12	1.46704
SNP_A-2301053	PDCD10	11.099	7.59e-19	7.59e-12	1.38224
SNP_A-1928992	NXT1	11.0984	7.61e-19	7.59e-12	1.72111
SNP_A-1958640	SOX2-OT	11.098	7.62e-19	7.59e-12	3.49032
SNP_A-2065917	TFAP2B	11.0978	7.63e-19	7.59e-12	1.24559
SNP_A-1975336	MRPL47	11.0977	7.64e-19	7.59e-12	1.39646
SNP_A-2161530	DCUN1D1	11.0965	7.68e-19	7.62e-12	1.54383
SNP_A-4209867	PIK3CA	11.0953	7.73e-19	7.65e-12	1.84513
SNP_A-1817309	LOC440416	11.0941	7.77e-19	7.68e-12	0.847111
SNP_A-1939989	XIST	11.093	7.81e-19	7.71e-12	7.63846
SNP_A-1924658	EAPP	11.092	7.85e-19	7.73e-12	1.58339
SNP_A-2276110	DCUN1D1	11.0918	7.86e-19	7.73e-12	1.09682
SNP_A-4209864	MFN1	11.0879	8.01e-19	7.87e-12	1.11024
SNP_A-1795654	PSMD2	11.0873	8.03e-19	7.88e-12	1.30558
SNP_A-2007043	EIF1AY	11.0866	8.06e-19	7.89e-12	7.0197
SNP_A-1998103	XIST	11.086	8.09e-19	7.9e-12	6.10077
SNP_A-4216871	PARL	11.0858	8.09e-19	7.9e-12	1.47043
SNP_A-2232332	NXT1	11.0833	8.19e-19	7.98e-12	1.65957
SNP_A-1908746	MRPL47	11.0807	8.3e-19	8.04e-12	1.66275
SNP_A-1810330	DCUN1D1	11.0806	8.3e-19	8.04e-12	1.52072
SNP_A-4209867	MRPL47	11.0804	8.31e-19	8.04e-12	1.83673
SNP_A-1975357	PARL	11.0804	8.31e-19	8.04e-12	1.99578
SNP_A-1975204	PDCD10	11.0799	8.33e-19	8.05e-12	1.39911
SNP_A-2133052	PSMD2	11.0783	8.39e-19	8.1e-12	1.34711
SNP_A-2135575	MFN1	11.0774	8.43e-19	8.1e-12	1.62834
SNP_A-2056629	SOX2-OT	11.0774	8.43e-19	8.1e-12	3.94879
SNP_A-1975473	RP11-255C15.4	11.0773	8.43e-19	8.1e-12	2.04833
SNP_A-2184318	RP11-255C15.4	11.0763	8.47e-19	8.13e-12	1.6628
SNP_A-4219042	MRPL47	11.0756	8.5e-19	8.14e-12	1.46983
SNP_A-4209884	DCUN1D1	11.0752	8.52e-19	8.15e-12	1.56454
SNP_A-1833435	DIRC3	11.0735	8.59e-19	8.2e-12	0.931151
SNP_A-2084962	NDUFB5	11.0726	8.63e-19	8.22e-12	1.38417
SNP_A-1975803	SIAH2	11.0715	8.68e-19	8.26e-12	1.51174
SNP_A-2032174	PARL	11.0704	8.72e-19	8.29e-12	1.35875
SNP_A-4192981	NDUFB5	11.0701	8.73e-19	8.29e-12	1.25838
SNP_A-2217800	XIST	11.0684	8.81e-19	8.34e-12	6.92237
SNP_A-1932138	GMPS	11.0682	8.82e-19	8.34e-12	2.14576
SNP_A-2128866	ZNF622	11.0669	8.87e-19	8.38e-12	1.13556
SNP_A-2229789	PARL	11.0661	8.91e-19	8.4e-12	1.2995
SNP_A-1855383	MRPL47	11.0639	9e-19	8.47e-12	1.81013
SNP_A-2137409	MRPL47	11.062	9.08e-19	8.54e-12	1.50104
SNP_A-2009364	PCDH19	11.0612	9.12e-19	8.56e-12	3.05334
SNP_A-1975442	RP11-255C15.4	11.0589	9.22e-19	8.64e-12	2.0294
SNP_A-2249067	BRF2	11.0571	9.3e-19	8.71e-12	1.44237
SNP_A-2080912	MRPL47	11.0567	9.32e-19	8.71e-12	1.41811
SNP_A-2111395	MFN1	11.0553	9.39e-19	8.76e-12	1.87504
SNP_A-2107403	MFN1	11.0547	9.42e-19	8.77e-12	1.65324
SNP_A-2229789	MFN1	11.0483	9.71e-19	9.03e-12	1.61806
SNP_A-2307660	ACTL6A	11.0471	9.77e-19	9.06e-12	1.51084
SNP_A-1885087	PARL	11.0469	9.78e-19	9.06e-12	1.30732
SNP_A-2078841	FLG2	11.0467	9.79e-19	9.06e-12	0.929124
SNP_A-1939544	DIRC3	11.0453	9.86e-19	9.11e-12	0.755034
SNP_A-4200434	PABPC5	11.044	9.92e-19	9.16e-12	0.451779
SNP_A-1837275	XIST	11.0431	9.96e-19	9.18e-12	7.12102
SNP_A-4236783	XIST	11.0429	9.97e-19	9.18e-12	6.96834
SNP_A-1975383	MFN1	11.0424	9.99e-19	9.18e-12	1.86989
SNP_A-1968166	NXT1	11.0419	1e-18	9.19e-12	1.62075
SNP_A-1968171	NXT1	11.0415	1e-18	9.2e-12	1.2598
SNP_A-1949545	MRPL47	11.0402	1.01e-18	9.23e-12	1.1219
SNP_A-2258615	PSMD2	11.0401	1.01e-18	9.23e-12	1.49336
SNP_A-4209866	MRPL47	11.0391	1.02e-18	9.26e-12	1.30703
SNP_A-1803246	PSMD2	11.0377	1.02e-18	9.3e-12	1.42766
SNP_A-1836137	PARL	11.0372	1.03e-18	9.3e-12	1.34197
SNP_A-4222005	XIST	11.0372	1.03e-18	9.3e-12	7.65786
SNP_A-2132186	ASH2L	11.0371	1.03e-18	9.3e-12	1.87084
SNP_A-1854677	AP2M1	11.0365	1.03e-18	9.31e-12	1.16994
SNP_A-1975343	DCUN1D1	11.0354	1.03e-18	9.35e-12	1.64933
SNP_A-2032174	PIK3CA	11.0349	1.04e-18	9.36e-12	1.61325
SNP_A-1975400	MFN1	11.0337	1.04e-18	9.4e-12	1.49044
SNP_A-1943983	NDUFB5	11.0323	1.05e-18	9.44e-12	1.18843
SNP_A-2115553	MRPL47	11.0322	1.05e-18	9.44e-12	1.37727
SNP_A-2224903	NDUFB5	11.0315	1.05e-18	9.46e-12	1.50392
SNP_A-2128558	MRPL47	11.0306	1.06e-18	9.48e-12	2.01024
SNP_A-2090167	ALG3	11.0295	1.06e-18	9.52e-12	1.61028
SNP_A-4198673	NDUFB5	11.0271	1.08e-18	9.62e-12	1.37048
SNP_A-1914166	XIST	11.0234	1.1e-18	9.78e-12	5.89795
SNP_A-1899532	LSM1	11.0229	1.1e-18	9.79e-12	1.5079
SNP_A-2205925	NDUFB5	11.0227	1.1e-18	9.79e-12	1.19358
SNP_A-4235188	MFN1	11.0205	1.11e-18	9.88e-12	1.47286
SNP_A-1862482	PARL	11.0192	1.12e-18	9.92e-12	1.37687
SNP_A-2134043	XIST	11.0163	1.14e-18	1.01e-11	5.60493
SNP_A-1931417	MRPL47	11.0157	1.14e-18	1.01e-11	1.88652
SNP_A-1920425	RP11-255C15.4	11.0153	1.14e-18	1.01e-11	1.75797
SNP_A-2031775	PARL	11.0139	1.15e-18	1.01e-11	1.18429
SNP_A-4235188	PARL	11.0139	1.15e-18	1.01e-11	1.18174
SNP_A-2217197	NXT1	11.0134	1.15e-18	1.01e-11	1.31389
SNP_A-1800507	PIK3CA	11.0128	1.16e-18	1.01e-11	1.77363
SNP_A-4196219	GZF1	11.0077	1.18e-18	1.04e-11	1.4948
SNP_A-1975357	MRPL47	11.0035	1.21e-18	1.06e-11	2.35632
SNP_A-2263134	NXT1	11.0033	1.21e-18	1.06e-11	1.43497
SNP_A-4209880	SOX2-OT	11.0017	1.22e-18	1.06e-11	3.17111
SNP_A-2307660	PIK3CA	11.0011	1.22e-18	1.07e-11	1.30752
SNP_A-2193529	XIST	11.0006	1.23e-18	1.07e-11	5.40162
SNP_A-4235188	SIAH2	11.0005	1.23e-18	1.07e-11	1.53459
SNP_A-4200502	XIST	10.9991	1.23e-18	1.07e-11	7.10427
SNP_A-1975401	PIK3CA	10.9987	1.24e-18	1.07e-11	1.39028
SNP_A-1817007	XIST	10.9987	1.24e-18	1.07e-11	6.89966
SNP_A-1951332	PSMD2	10.9957	1.26e-18	1.08e-11	1.734
SNP_A-1897279	SIAH2	10.9918	1.28e-18	1.1e-11	1.83265
SNP_A-2309578	PSMD2	10.9903	1.29e-18	1.11e-11	1.71324
SNP_A-1955557	PSMD2	10.9875	1.31e-18	1.12e-11	1.50632
SNP_A-1802583	MFN1	10.9838	1.33e-18	1.14e-11	1.48903
SNP_A-4219540	TSPYL6	10.9833	1.33e-18	1.14e-11	1.12539
SNP_A-1954246	ACTL6A	10.9832	1.33e-18	1.14e-11	1.58831
SNP_A-2084962	MRPL47	10.9813	1.35e-18	1.15e-11	1.67074
SNP_A-2090167	AP2M1	10.9808	1.35e-18	1.15e-11	1.53677
SNP_A-2155507	FLG2	10.979	1.36e-18	1.16e-11	1.16129
SNP_A-1891057	RP11-255C15.4	10.976	1.38e-18	1.18e-11	1.64967
SNP_A-1975401	PARL	10.9732	1.4e-18	1.19e-11	1.16811
SNP_A-1836946	PSMD2	10.9729	1.4e-18	1.19e-11	1.75094
SNP_A-1949184	LSM1	10.9714	1.41e-18	1.2e-11	1.42161
SNP_A-1931266	SENP2	10.9712	1.41e-18	1.2e-11	1.72363
SNP_A-1895050	PSMD2	10.9706	1.42e-18	1.2e-11	1.49914
SNP_A-2197337	MRPL47	10.9702	1.42e-18	1.2e-11	1.48989
SNP_A-1934826	ACTL6A	10.9653	1.46e-18	1.23e-11	2.14021
SNP_A-2084896	PROSC	10.9629	1.47e-18	1.24e-11	1.20647
SNP_A-2130914	XIST	10.9619	1.48e-18	1.25e-11	5.47838
SNP_A-1944347	XIST	10.9615	1.48e-18	1.25e-11	5.37369
SNP_A-2275546	XIST	10.9611	1.49e-18	1.25e-11	6.21904
SNP_A-2281034	MRPL47	10.9609	1.49e-18	1.25e-11	1.63819
SNP_A-1886141	XIST	10.9577	1.51e-18	1.26e-11	5.31233
SNP_A-1803530	PIK3CA	10.9577	1.51e-18	1.26e-11	1.38704
SNP_A-1845538	PIK3CA	10.9514	1.56e-18	1.3e-11	1.64016
SNP_A-2243559	MRPL47	10.9483	1.58e-18	1.32e-11	1.31346
SNP_A-2265469	TMEM41A	10.9465	1.6e-18	1.33e-11	1.29437
SNP_A-1836946	PDCD10	10.9458	1.6e-18	1.33e-11	1.73818
SNP_A-2184318	MRPL47	10.9452	1.61e-18	1.33e-11	1.36963
SNP_A-2135575	COMMD2	10.9451	1.61e-18	1.33e-11	1.62806
SNP_A-1998372	XIST	10.9428	1.62e-18	1.34e-11	5.61025
SNP_A-2211334	NXT1	10.9425	1.63e-18	1.34e-11	1.69602
SNP_A-2084896	BRF2	10.9417	1.63e-18	1.35e-11	1.31398
SNP_A-1836618	PIK3CA	10.9385	1.66e-18	1.37e-11	1.43176
SNP_A-1877549	POLR2H	10.9379	1.66e-18	1.37e-11	1.24602
SNP_A-2073942	PARL	10.9378	1.66e-18	1.37e-11	1.20938
SNP_A-2136760	DCUN1D1	10.9371	1.67e-18	1.37e-11	1.5279
SNP_A-4235188	RP11-255C15.4	10.9369	1.67e-18	1.37e-11	1.68496
SNP_A-1877549	ABCF3	10.9358	1.68e-18	1.37e-11	1.14391
SNP_A-2115553	PIK3CA	10.9356	1.68e-18	1.37e-11	1.37741
SNP_A-4198673	PARL	10.9355	1.68e-18	1.37e-11	1.39678
SNP_A-1918282	MRPL3	10.9354	1.68e-18	1.37e-11	2.04001
SNP_A-1981174	C5orf51	10.935	1.69e-18	1.37e-11	1.3821
SNP_A-2197814	PARL	10.9347	1.69e-18	1.37e-11	1.28259
SNP_A-1906483	NXT1	10.9334	1.7e-18	1.38e-11	1.72931
SNP_A-2185025	XIST	10.9327	1.71e-18	1.38e-11	6.11214
SNP_A-2035357	DCUN1D1	10.9297	1.73e-18	1.4e-11	2.29331
SNP_A-2191711	DCUN1D1	10.9276	1.75e-18	1.42e-11	1.18506
SNP_A-1938037	PSMD2	10.9267	1.76e-18	1.42e-11	1.68664
SNP_A-2219758	ART3	10.9265	1.76e-18	1.42e-11	1.1219
SNP_A-1871228	DCUN1D1	10.9261	1.76e-18	1.42e-11	1.72739
SNP_A-1938880	NXT1	10.9257	1.77e-18	1.42e-11	1.19707
SNP_A-4201890	NXT1	10.9249	1.77e-18	1.43e-11	1.35256
SNP_A-1918945	DROSHA	10.9226	1.79e-18	1.44e-11	1.90694
SNP_A-2132186	ERLIN2	10.9224	1.8e-18	1.44e-11	2.52878
SNP_A-1852556	KDM5D	-10.9212	1.81e-18	1.45e-11	-3.93783
SNP_A-1895347	SOX2-OT	10.9202	1.81e-18	1.45e-11	3.55322
SNP_A-2202102	XIST	10.9201	1.82e-18	1.45e-11	5.25054
SNP_A-2031775	NDUFB5	10.919	1.83e-18	1.45e-11	1.15331
SNP_A-1819021	NDUFB5	10.9188	1.83e-18	1.45e-11	1.38843
SNP_A-1836946	PARL	10.9175	1.84e-18	1.46e-11	1.60552
SNP_A-2261425	XIST	10.9152	1.86e-18	1.48e-11	5.48853
SNP_A-2034317	MRPL47	10.9147	1.86e-18	1.48e-11	1.64358
SNP_A-2219758	CNDP1	10.9138	1.87e-18	1.48e-11	0.788649
SNP_A-2014766	XIST	10.9136	1.87e-18	1.48e-11	7.73183
SNP_A-1884257	SRP54	10.9127	1.88e-18	1.49e-11	1.43125
SNP_A-2034371	PSMD2	10.9116	1.89e-18	1.49e-11	1.48643
SNP_A-2125870	XIST	10.9106	1.9e-18	1.49e-11	5.45126
SNP_A-1805200	MRPL47	10.9106	1.9e-18	1.49e-11	1.5094
SNP_A-2063183	NDUFB5	10.9106	1.9e-18	1.49e-11	1.1788
SNP_A-1975724	PSMD2	10.9086	1.92e-18	1.51e-11	1.16201
SNP_A-2228518	PARL	10.9081	1.92e-18	1.51e-11	1.13763
SNP_A-2106757	MRPS22	10.9065	1.94e-18	1.52e-11	1.80012
SNP_A-1944109	ASH2L	10.9008	1.99e-18	1.56e-11	1.5024
SNP_A-1936048	GZF1	10.9005	2e-18	1.56e-11	1.53215
SNP_A-2143943	XIST	10.9004	2e-18	1.56e-11	7.07812
SNP_A-2288398	NDUFB5	10.899	2.01e-18	1.57e-11	1.26894
SNP_A-1802583	MRPL47	10.8984	2.02e-18	1.57e-11	1.41034
SNP_A-1944672	XIST	10.8979	2.02e-18	1.57e-11	6.93337
SNP_A-2269625	XIST	10.8975	2.03e-18	1.57e-11	5.44332
SNP_A-1975343	MFN1	10.8969	2.03e-18	1.58e-11	1.61264
SNP_A-4195398	DCUN1D1	10.8966	2.04e-18	1.58e-11	2.35305
SNP_A-2222934	XIST	10.893	2.07e-18	1.6e-11	6.29315
SNP_A-2037345	DCUN1D1	10.892	2.08e-18	1.61e-11	1.79923
SNP_A-1803530	DCUN1D1	10.892	2.08e-18	1.61e-11	1.47446
SNP_A-1998858	XIST	10.8908	2.09e-18	1.61e-11	6.4527
SNP_A-1890260	ASH2L	10.8904	2.1e-18	1.61e-11	1.16931
SNP_A-2305203	UG0898H09	10.8904	2.1e-18	1.61e-11	1.28554
SNP_A-2283516	GZF1	10.8901	2.1e-18	1.61e-11	1.44704
SNP_A-1951332	PARL	10.8854	2.15e-18	1.65e-11	1.58644
SNP_A-1795382	XIST	10.8849	2.16e-18	1.65e-11	6.44444
SNP_A-2152627	PARL	10.8834	2.17e-18	1.66e-11	1.20185
SNP_A-2173759	DNAJB11	10.8825	2.18e-18	1.67e-11	1.41503
SNP_A-1939544	TMEM41A	10.8815	2.19e-18	1.67e-11	0.88886
SNP_A-1954246	DCUN1D1	10.8814	2.19e-18	1.67e-11	1.46175
SNP_A-2220972	PSMD2	10.8808	2.2e-18	1.67e-11	1.2293
SNP_A-2074433	XIST	10.8797	2.21e-18	1.68e-11	6.34239
SNP_A-1888445	DCUN1D1	10.8782	2.23e-18	1.69e-11	1.538
SNP_A-2117532	RP11-255C15.4	10.8766	2.24e-18	1.7e-11	1.76304
SNP_A-1883262	DCUN1D1	10.8763	2.25e-18	1.7e-11	2.43251
SNP_A-2054532	ALG3	10.8756	2.26e-18	1.71e-11	1.54699
SNP_A-2252807	SIAH2	10.875	2.26e-18	1.71e-11	2.05935
SNP_A-2264951	XIST	10.8747	2.27e-18	1.71e-11	7.88931
SNP_A-4200434	LOC100652931	10.8729	2.29e-18	1.72e-11	0.407656
SNP_A-2184318	NDUFB5	10.8727	2.29e-18	1.72e-11	1.12726
SNP_A-2209772	MFN1	10.8711	2.31e-18	1.73e-11	1.81245
SNP_A-1855236	XIST	10.871	2.31e-18	1.73e-11	5.62551
SNP_A-2179603	SIAH2	10.8684	2.34e-18	1.75e-11	1.67335
SNP_A-2135575	PIK3CA	10.866	2.36e-18	1.77e-11	1.54063
SNP_A-1812652	NDUFB5	10.8655	2.37e-18	1.77e-11	1.19645
SNP_A-2029045	SOX2-OT	10.8642	2.38e-18	1.78e-11	4.31242
SNP_A-2065916	PSMD2	10.8637	2.39e-18	1.78e-11	1.51483
SNP_A-4225356	MRPL47	10.8634	2.39e-18	1.78e-11	1.7585
SNP_A-1805269	DCUN1D1	10.8629	2.4e-18	1.78e-11	2.08945
SNP_A-2101486	MRPL47	10.8628	2.4e-18	1.78e-11	1.66019
SNP_A-2009367	DCUN1D1	10.8618	2.41e-18	1.79e-11	1.9711
SNP_A-2154285	DIRC3	10.8618	2.41e-18	1.79e-11	0.932479
SNP_A-2195754	XIST	10.8605	2.43e-18	1.8e-11	5.15688
SNP_A-1955557	PARL	10.8584	2.45e-18	1.81e-11	1.37707
SNP_A-2283523	PSMD2	10.8576	2.46e-18	1.82e-11	1.32081
SNP_A-1958640	MFN1	10.8573	2.47e-18	1.82e-11	1.35642
SNP_A-1975410	MRPL47	10.8555	2.49e-18	1.83e-11	1.4987
SNP_A-2261127	SOX2-OT	10.8552	2.49e-18	1.83e-11	4.15406
SNP_A-2243559	ACTL6A	10.8551	2.49e-18	1.83e-11	1.5152
SNP_A-1876442	PIK3CA	10.8528	2.52e-18	1.85e-11	1.50653
SNP_A-1975521	SENP2	10.852	2.53e-18	1.85e-11	1.75487
SNP_A-2135575	PARL	10.852	2.53e-18	1.85e-11	1.29502
SNP_A-2199170	DCUN1D1	10.8499	2.56e-18	1.87e-11	1.7014
SNP_A-4220281	LEMD3	10.8491	2.57e-18	1.88e-11	1.78404
SNP_A-1943983	PARL	10.8485	2.57e-18	1.88e-11	1.20669
SNP_A-1808773	GMPS	10.847	2.59e-18	1.89e-11	2.60136
SNP_A-1975336	PSMD2	10.8469	2.6e-18	1.89e-11	1.27026
SNP_A-1911274	PIK3CA	10.8461	2.6e-18	1.89e-11	1.71654
SNP_A-2288398	MFN1	10.8461	2.6e-18	1.89e-11	1.6139
SNP_A-1958640	MRPL47	10.846	2.61e-18	1.89e-11	1.28857
SNP_A-1942543	MRPL47	10.8455	2.61e-18	1.89e-11	1.40945
SNP_A-1960659	MFN1	10.8449	2.62e-18	1.9e-11	1.38018
SNP_A-2240007	PSMD2	10.8445	2.63e-18	1.9e-11	1.25201
SNP_A-1914337	GZF1	10.8422	2.66e-18	1.92e-11	1.46032
SNP_A-2209772	NDUFB5	10.8419	2.66e-18	1.92e-11	1.42026
SNP_A-4231083	DDHD2	10.8414	2.67e-18	1.92e-11	1.75665
SNP_A-1817309	LOC101927305	10.8401	2.68e-18	1.93e-11	0.79828
SNP_A-2281034	SENP2	10.8401	2.68e-18	1.93e-11	1.85151
SNP_A-2063183	RP11-255C15.4	10.8391	2.7e-18	1.93e-11	1.71961
SNP_A-4222877	PIK3CA	10.8391	2.7e-18	1.93e-11	1.41798
SNP_A-2072304	DCUN1D1	10.8391	2.7e-18	1.93e-11	1.84645
SNP_A-2197337	PSMD2	10.8382	2.71e-18	1.94e-11	1.36163
SNP_A-1993077	DDHD2	10.8377	2.71e-18	1.94e-11	1.68
SNP_A-1897411	XIST	10.8372	2.72e-18	1.94e-11	7.16886
SNP_A-2129157	ART3	10.836	2.74e-18	1.95e-11	1.0665
SNP_A-4196332	DCUN1D1	10.8356	2.74e-18	1.95e-11	1.58872
SNP_A-1975562	DCUN1D1	10.8347	2.75e-18	1.96e-11	1.30287
SNP_A-2309853	SIAH2	10.8331	2.78e-18	1.97e-11	2.10417
SNP_A-2053967	ALG3	10.833	2.78e-18	1.97e-11	1.47673
SNP_A-2252559	XIST	10.8319	2.79e-18	1.98e-11	5.73954
SNP_A-4192981	PIK3CA	10.8307	2.81e-18	1.99e-11	1.51578
SNP_A-1951332	SIAH2	10.8302	2.82e-18	1.99e-11	2.05656
SNP_A-1874367	PIGX	10.8299	2.82e-18	1.99e-11	1.93025
SNP_A-2035995	SENP2	10.8291	2.83e-18	2e-11	1.71915
SNP_A-1815931	XIST	10.8289	2.83e-18	2e-11	8.50458
SNP_A-1847942	PARL	10.8278	2.85e-18	2e-11	1.13267
SNP_A-1817309	RHOXF2	10.8276	2.85e-18	2e-11	0.854409
SNP_A-1955557	DCUN1D1	10.8256	2.88e-18	2.02e-11	1.74279
SNP_A-1920837	PSMD2	10.8253	2.88e-18	2.02e-11	1.75521
SNP_A-1826448	PIK3CA	10.8251	2.89e-18	2.02e-11	1.52572
SNP_A-2176360	MFN1	10.8241	2.9e-18	2.03e-11	1.70045
SNP_A-2117532	ACTL6A	10.8235	2.91e-18	2.03e-11	1.68675
SNP_A-2056698	NSUN2	10.8231	2.92e-18	2.03e-11	2.01887
SNP_A-4209880	ATP11B	10.8229	2.92e-18	2.03e-11	1.38391
SNP_A-1784271	DCUN1D1	10.8224	2.93e-18	2.04e-11	1.86194
SNP_A-1998768	XIST	10.8206	2.95e-18	2.05e-11	7.52975
SNP_A-2153499	PIK3CA	10.8187	2.98e-18	2.07e-11	1.45269
SNP_A-2247919	PSMD2	10.8182	2.99e-18	2.07e-11	1.30375
SNP_A-1826800	XIST	10.8175	3e-18	2.08e-11	6.62341
SNP_A-2145387	XIST	10.814	3.05e-18	2.11e-11	5.94603
SNP_A-1871228	FXR1	10.8137	3.05e-18	2.11e-11	2.01363
SNP_A-1975473	MFN1	10.8115	3.08e-18	2.13e-11	1.76544
SNP_A-2204466	SRP54	10.8106	3.1e-18	2.14e-11	2.06422
SNP_A-1947754	MRPL47	10.8105	3.1e-18	2.14e-11	1.77353
SNP_A-2037704	MRPL47	10.8086	3.13e-18	2.15e-11	1.42853
SNP_A-1952559	MFN1	10.8081	3.14e-18	2.16e-11	1.89471
SNP_A-2265469	PSMD2	10.8075	3.15e-18	2.16e-11	1.43443
SNP_A-1826448	NDUFB5	10.807	3.15e-18	2.16e-11	1.25351
SNP_A-1888972	SRP54	10.8065	3.16e-18	2.17e-11	1.26484
SNP_A-4199362	XIST	10.805	3.18e-18	2.18e-11	7.06198
SNP_A-2297054	PARL	10.8042	3.2e-18	2.18e-11	1.35998
SNP_A-1975410	PIK3CA	10.8042	3.2e-18	2.18e-11	1.50149
SNP_A-2205925	MRPL47	10.8042	3.2e-18	2.18e-11	1.43314
SNP_A-4235240	NDUFB5	10.8015	3.24e-18	2.21e-11	1.38173
SNP_A-1975400	NDUFB5	10.7997	3.27e-18	2.23e-11	1.15826
SNP_A-2047729	DDHD2	10.799	3.28e-18	2.23e-11	1.92773
SNP_A-2297524	XIST	10.799	3.28e-18	2.23e-11	7.68425
SNP_A-4209876	DCUN1D1	10.7974	3.3e-18	2.24e-11	1.57903
SNP_A-1918584	DCUN1D1	10.7974	3.31e-18	2.24e-11	1.75692
SNP_A-2152627	DCUN1D1	10.7965	3.32e-18	2.24e-11	1.51764
SNP_A-2302681	COMMD2	10.7962	3.33e-18	2.24e-11	2.3335
SNP_A-2229789	PIK3CA	10.7961	3.33e-18	2.24e-11	1.52826
SNP_A-4216871	NDUFB5	10.7959	3.33e-18	2.24e-11	1.42069
SNP_A-4209864	PIK3CA	10.7958	3.33e-18	2.24e-11	1.04697
SNP_A-4230281	PIK3CA	10.7956	3.33e-18	2.24e-11	1.48079
SNP_A-2220157	PARL	10.7948	3.35e-18	2.25e-11	1.22096
SNP_A-1876442	POLR2H	10.7945	3.35e-18	2.25e-11	1.09857
SNP_A-1884490	PARL	10.7938	3.36e-18	2.25e-11	1.28996
SNP_A-2109776	NDUFB5	10.7938	3.36e-18	2.25e-11	1.37052
SNP_A-1849386	PSMD2	10.7929	3.38e-18	2.26e-11	1.58545
SNP_A-2256685	PSMD2	10.7924	3.39e-18	2.27e-11	1.50595
SNP_A-1975395	PSMD2	10.7919	3.4e-18	2.27e-11	1.21387
SNP_A-2195943	XIST	10.7906	3.42e-18	2.28e-11	5.36132
SNP_A-2256685	MRPL47	10.7899	3.43e-18	2.29e-11	1.63881
SNP_A-2129628	SOX2-OT	10.7868	3.48e-18	2.32e-11	2.99139
SNP_A-1975400	PARL	10.7855	3.5e-18	2.33e-11	1.18414
SNP_A-1862482	DCUN1D1	10.7852	3.51e-18	2.33e-11	1.72833
SNP_A-4192981	DCUN1D1	10.7836	3.54e-18	2.35e-11	1.61246
SNP_A-1879208	NXT1	10.781	3.58e-18	2.37e-11	1.41804
SNP_A-2236228	RNF7	10.7797	3.61e-18	2.38e-11	1.34337
SNP_A-1796119	XIST	10.7795	3.61e-18	2.38e-11	7.00588
SNP_A-2176360	PIK3CA	10.7795	3.61e-18	2.38e-11	1.61959
SNP_A-4235188	NDUFB5	10.7794	3.61e-18	2.38e-11	1.14424
SNP_A-4217896	PCDH19	10.7783	3.63e-18	2.39e-11	2.81449
SNP_A-1895347	MRPL47	10.7779	3.64e-18	2.39e-11	1.31742
SNP_A-2106702	MFN1	10.7753	3.68e-18	2.42e-11	1.76641
SNP_A-1934826	PARL	10.7743	3.7e-18	2.43e-11	1.54849
SNP_A-4213732	XIST	10.7739	3.71e-18	2.43e-11	6.09787
SNP_A-2220790	EIF1AY	-10.7732	3.72e-18	2.44e-11	-4.61096
SNP_A-2009219	U2SURP	10.7732	3.72e-18	2.44e-11	1.80667
SNP_A-1899532	ASH2L	10.7711	3.76e-18	2.46e-11	1.45336
SNP_A-1876990	XIST	10.7706	3.77e-18	2.46e-11	6.72097
SNP_A-1975332	DCUN1D1	10.7699	3.78e-18	2.47e-11	1.70844
SNP_A-2269787	POLR2H	10.7692	3.79e-18	2.48e-11	1.08314
SNP_A-2229353	PCYT1A	10.767	3.83e-18	2.5e-11	1.83476
SNP_A-2219758	TRPM5	10.7667	3.84e-18	2.5e-11	0.765802
SNP_A-2117923	PSMD2	10.7661	3.85e-18	2.5e-11	1.46177
SNP_A-1894595	GZF1	10.7659	3.86e-18	2.5e-11	1.56138
SNP_A-1911810	AP2M1	10.7644	3.88e-18	2.52e-11	1.65424
SNP_A-2156696	RNF7	10.7639	3.89e-18	2.52e-11	1.63301
SNP_A-4200434	LOC101928847	10.7633	3.91e-18	2.53e-11	0.491389
SNP_A-1884255	LSG1	10.7615	3.94e-18	2.55e-11	1.90619
SNP_A-4218401	PARL	10.7604	3.96e-18	2.56e-11	1.26257
SNP_A-1998242	XIST	10.7602	3.96e-18	2.56e-11	5.22696
SNP_A-2151770	MRPL47	10.7596	3.98e-18	2.56e-11	1.24479
SNP_A-2185227	XIST	10.7586	4e-18	2.57e-11	6.13909
SNP_A-2090167	NCBP2-AS2	10.7569	4.03e-18	2.59e-11	1.73293
SNP_A-1944476	XIST	10.7553	4.06e-18	2.61e-11	6.08324
SNP_A-4225205	RP11-255C15.4	10.7551	4.07e-18	2.61e-11	2.04161
SNP_A-4235240	PARL	10.755	4.07e-18	2.61e-11	1.41069
SNP_A-2158014	DCUN1D1	10.755	4.07e-18	2.61e-11	1.26757
SNP_A-1849723	MRPL47	10.7544	4.08e-18	2.61e-11	2.05556
SNP_A-1801331	DCUN1D1	10.7543	4.08e-18	2.61e-11	1.90974
SNP_A-1869335	NXT1	10.7542	4.08e-18	2.61e-11	1.60332
SNP_A-2158196	XIST	10.7536	4.09e-18	2.61e-11	5.36514
SNP_A-4240597	BTNL8	10.7535	4.1e-18	2.61e-11	1.39302
SNP_A-2102995	DCUN1D1	10.752	4.13e-18	2.63e-11	1.61356
SNP_A-2128558	RP11-255C15.4	10.7519	4.13e-18	2.63e-11	2.40031
SNP_A-1845462	PARL	10.7493	4.18e-18	2.66e-11	1.38452
SNP_A-2105629	MRPL47	10.7485	4.2e-18	2.67e-11	1.73885
SNP_A-2305218	NXT1	10.7473	4.22e-18	2.68e-11	1.50804
SNP_A-2240007	PCDH19	10.7471	4.23e-18	2.68e-11	2.94981
SNP_A-2168981	LOC101929040	10.7466	4.24e-18	2.68e-11	0.704807
SNP_A-4219042	ACTL6A	10.7446	4.28e-18	2.7e-11	1.67926
SNP_A-1810330	PARL	10.7437	4.3e-18	2.71e-11	1.18365
SNP_A-1784271	MRPL47	10.7432	4.31e-18	2.72e-11	1.73421
SNP_A-2108113	ACTL6A	10.7427	4.32e-18	2.72e-11	1.70053
SNP_A-1883262	NDUFB5	10.7416	4.34e-18	2.73e-11	1.86595
SNP_A-2184318	PIK3CA	10.7404	4.37e-18	2.75e-11	1.36352
SNP_A-2238245	PIK3CA	10.7397	4.38e-18	2.75e-11	1.26417
SNP_A-4209880	TMEM41A	10.7384	4.41e-18	2.77e-11	0.964534
SNP_A-4229495	TFG	10.7378	4.42e-18	2.77e-11	1.49665
SNP_A-2080912	PARL	10.735	4.48e-18	2.81e-11	1.18186
SNP_A-4202674	XIST	10.7333	4.52e-18	2.83e-11	5.42457
SNP_A-2144557	NXT1	10.7319	4.55e-18	2.85e-11	1.30094
SNP_A-2270986	PSMD2	10.7308	4.58e-18	2.86e-11	1.5145
SNP_A-2240007	NDUFB5	10.7303	4.59e-18	2.86e-11	1.11945
SNP_A-1942693	C5orf51	10.7296	4.61e-18	2.87e-11	1.27078
SNP_A-1882898	NCBP2-AS2	10.7283	4.63e-18	2.88e-11	1.53224
SNP_A-1867808	MRPL47	10.7265	4.67e-18	2.91e-11	1.67274
SNP_A-2096737	PIK3R4	10.7263	4.68e-18	2.91e-11	1.65801
SNP_A-1802583	ACTL6A	10.726	4.69e-18	2.91e-11	1.62151
SNP_A-1897279	ACAP2	10.7255	4.7e-18	2.91e-11	2.3112
SNP_A-2100039	PARL	10.7253	4.7e-18	2.91e-11	1.41523
SNP_A-1924509	XIST	10.7253	4.7e-18	2.91e-11	6.13556
SNP_A-2204252	LSM1	10.725	4.71e-18	2.91e-11	1.12837
SNP_A-2153499	NDUFB5	10.7243	4.73e-18	2.91e-11	1.1897
SNP_A-1897279	DCUN1D1	10.7243	4.73e-18	2.91e-11	1.76798
SNP_A-1975383	PIK3CA	10.7242	4.73e-18	2.91e-11	1.76121
SNP_A-1888445	TMEM41A	10.7237	4.74e-18	2.92e-11	1.1773
SNP_A-2128747	DCUN1D1	10.7229	4.76e-18	2.93e-11	1.14285
SNP_A-2241180	GMPS	10.7175	4.89e-18	3e-11	1.63081
SNP_A-1824306	XIST	10.7164	4.91e-18	3.01e-11	6.26588
SNP_A-1916285	XIST	10.7162	4.92e-18	3.01e-11	5.34765
SNP_A-1961122	DCUN1D1	10.7157	4.93e-18	3.02e-11	1.43177
SNP_A-2225911	LSM1	10.7156	4.93e-18	3.02e-11	1.19564
SNP_A-2236228	COMMD2	10.7152	4.94e-18	3.02e-11	1.81932
SNP_A-2094038	MRPL47	10.7143	4.96e-18	3.03e-11	1.51951
SNP_A-1784271	NCBP2-AS2	10.7142	4.96e-18	3.03e-11	1.67572
SNP_A-1975336	TBCCD1	10.712	5.02e-18	3.06e-11	1.32457
SNP_A-2301053	MRPL47	10.7117	5.03e-18	3.06e-11	1.49003
SNP_A-1936048	NXT1	10.7112	5.04e-18	3.06e-11	1.45823
SNP_A-1975310	MRPL47	10.7101	5.07e-18	3.08e-11	1.69172
SNP_A-2151522	DDHD2	10.71	5.07e-18	3.08e-11	1.85879
SNP_A-1950004	FXR1	10.709	5.09e-18	3.09e-11	1.76549
SNP_A-1799304	ALG3	10.707	5.14e-18	3.11e-11	1.60083
SNP_A-1849781	PIK3CA	10.7068	5.15e-18	3.11e-11	1.5349
SNP_A-1975334	PARL	10.7068	5.15e-18	3.11e-11	1.24596
SNP_A-2124938	NXT1	10.706	5.17e-18	3.12e-11	1.72518
SNP_A-2045548	DCUN1D1	10.7044	5.21e-18	3.14e-11	1.56289
SNP_A-2135015	PSMD2	10.7043	5.21e-18	3.14e-11	1.38227
SNP_A-2023315	NXT1	10.704	5.22e-18	3.14e-11	1.57038
SNP_A-1897279	PARL	10.7039	5.22e-18	3.14e-11	1.39389
SNP_A-2212548	DIRC3	10.7029	5.25e-18	3.15e-11	0.84055
SNP_A-1993073	ASH2L	10.7027	5.25e-18	3.15e-11	1.2333
SNP_A-2047729	BRF2	10.7025	5.26e-18	3.15e-11	1.66434
SNP_A-1929704	KDM5D	-10.7017	5.28e-18	3.16e-11	-4.51703
SNP_A-1902675	XIST	10.7013	5.29e-18	3.17e-11	5.49534
SNP_A-4204503	ACTL6A	10.7003	5.31e-18	3.18e-11	1.55184
SNP_A-1975395	NDUFB5	10.6995	5.33e-18	3.19e-11	1.0863
SNP_A-1836946	MRPL47	10.6991	5.35e-18	3.19e-11	1.88419
SNP_A-1968173	GZF1	10.6984	5.36e-18	3.2e-11	1.42277
SNP_A-2197337	SIAH2	10.6962	5.42e-18	3.23e-11	1.6162
SNP_A-1975442	NDUFB5	10.696	5.43e-18	3.23e-11	1.36664
SNP_A-1810330	MRPL47	10.6959	5.43e-18	3.23e-11	1.39892
SNP_A-2281034	ATP11B	10.6951	5.45e-18	3.24e-11	1.90985
SNP_A-2205693	PARL	10.6944	5.47e-18	3.25e-11	1.13882
SNP_A-1849781	PSMD2	10.6934	5.5e-18	3.26e-11	1.40393
SNP_A-1998532	XIST	10.6931	5.5e-18	3.26e-11	4.8299
SNP_A-2174406	RNF7	10.6931	5.51e-18	3.26e-11	1.82958
SNP_A-2237118	NCBP2-AS2	10.6924	5.52e-18	3.27e-11	1.58183
SNP_A-1955643	NXT1	10.6911	5.56e-18	3.28e-11	1.54809
SNP_A-1872870	DCUN1D1	10.6907	5.57e-18	3.29e-11	2.25902
SNP_A-2166779	TMEM41A	10.6886	5.63e-18	3.32e-11	1.13138
SNP_A-1980333	PDCD6	10.6806	5.85e-18	3.44e-11	1.44851
SNP_A-1975282	PSMD2	10.6806	5.85e-18	3.44e-11	1.46787
SNP_A-1845538	MFN1	10.6787	5.91e-18	3.47e-11	1.69954
SNP_A-1975309	NDUFB5	10.6778	5.93e-18	3.48e-11	1.22891
SNP_A-2129074	PSMD2	10.6763	5.98e-18	3.51e-11	1.63338
SNP_A-2224291	XIST	10.6739	6.05e-18	3.54e-11	5.22116
SNP_A-2136760	PDCD10	10.6736	6.06e-18	3.55e-11	1.28959
SNP_A-2043039	SIAH2	10.6733	6.06e-18	3.55e-11	1.57612
SNP_A-1975334	DCUN1D1	10.6728	6.08e-18	3.55e-11	1.5767
SNP_A-2147049	GMPS	10.6722	6.1e-18	3.56e-11	1.65815
SNP_A-2174406	SIAH2	10.6718	6.11e-18	3.56e-11	2.57517
SNP_A-1782913	XIST	10.6717	6.11e-18	3.56e-11	7.79705
SNP_A-1975357	PIK3CA	10.6705	6.15e-18	3.58e-11	2.33342
SNP_A-4209864	NDUFB5	10.6702	6.16e-18	3.58e-11	0.856275
SNP_A-4151736	DCUN1D1	10.6698	6.17e-18	3.59e-11	1.74259
SNP_A-2066284	POP4	10.668	6.22e-18	3.61e-11	1.31523
SNP_A-1919393	KDM5D	-10.6677	6.23e-18	3.61e-11	-4.80114
SNP_A-2108113	RNF7	10.6673	6.25e-18	3.62e-11	1.14001
SNP_A-2243459	PARL	10.666	6.28e-18	3.63e-11	1.79353
SNP_A-2158196	KDM5D	-10.666	6.29e-18	3.63e-11	-3.31678
SNP_A-1911274	MRPL47	10.6652	6.31e-18	3.65e-11	1.69681
SNP_A-4241042	NDUFB5	10.6643	6.34e-18	3.66e-11	1.36032
SNP_A-2301173	MRPL47	10.6608	6.45e-18	3.72e-11	1.57786
SNP_A-2009283	PARL	10.6572	6.56e-18	3.78e-11	1.43311
SNP_A-2289079	XIST	10.6565	6.59e-18	3.79e-11	6.47223
SNP_A-2030739	SENP2	10.6559	6.61e-18	3.8e-11	1.47788
SNP_A-2261127	PSMD2	10.6552	6.63e-18	3.81e-11	1.41162
SNP_A-2132017	ACTL6A	10.6546	6.65e-18	3.81e-11	1.73593
SNP_A-1953523	PARL	10.6538	6.67e-18	3.82e-11	1.26753
SNP_A-2059195	XIST	10.6528	6.71e-18	3.84e-11	7.03938
SNP_A-2009364	SIAH2	10.6513	6.75e-18	3.86e-11	1.5154
SNP_A-2031775	MRPL47	10.6435	7.02e-18	4.01e-11	1.38119
SNP_A-1975506	RP11-255C15.4	10.643	7.03e-18	4.02e-11	2.233
SNP_A-1832234	PARL	10.6423	7.06e-18	4.03e-11	1.63214
SNP_A-1951332	MRPL47	10.6415	7.09e-18	4.04e-11	1.85967
SNP_A-1975401	DCUN1D1	10.6395	7.16e-18	4.08e-11	1.45997
SNP_A-2236228	DCUN1D1	10.6359	7.29e-18	4.14e-11	1.83473
SNP_A-1833435	SENP2	10.6359	7.29e-18	4.14e-11	1.49309
SNP_A-1915159	MRPL47	10.635	7.32e-18	4.16e-11	1.77498
SNP_A-2032174	ZNF639	10.6343	7.34e-18	4.17e-11	0.987176
SNP_A-2270986	ALG3	10.6338	7.36e-18	4.17e-11	1.45933
SNP_A-1975343	MRPL47	10.6337	7.36e-18	4.17e-11	1.51591
SNP_A-2154285	SENP2	10.6333	7.38e-18	4.17e-11	1.50784
SNP_A-1920425	MFN1	10.633	7.39e-18	4.18e-11	1.50751
SNP_A-1845538	MRPL47	10.632	7.43e-18	4.19e-11	1.61207
SNP_A-2040388	PARL	10.631	7.46e-18	4.21e-11	1.28078
SNP_A-2031710	PSMD2	10.6309	7.46e-18	4.21e-11	1.33259
SNP_A-1975562	TMEM41A	10.6303	7.49e-18	4.22e-11	0.995132
SNP_A-1846350	XIST	10.6301	7.49e-18	4.22e-11	6.91305
SNP_A-4197495	PSMD2	10.6296	7.51e-18	4.22e-11	1.25024
SNP_A-1801331	SIAH2	10.6277	7.58e-18	4.26e-11	1.94745
SNP_A-2270986	DCUN1D1	10.6272	7.6e-18	4.27e-11	1.75608
SNP_A-2054532	MRPL47	10.6253	7.67e-18	4.3e-11	1.7219
SNP_A-2122337	PARL	10.6249	7.69e-18	4.3e-11	1.17622
SNP_A-1855383	PARL	10.6248	7.69e-18	4.3e-11	1.50108
SNP_A-2238378	PARL	10.6231	7.75e-18	4.34e-11	1.63048
SNP_A-2066091	SOX2-OT	10.622	7.8e-18	4.35e-11	3.48708
SNP_A-1840673	XIST	10.6201	7.87e-18	4.39e-11	5.88109
SNP_A-1817309	LOC101927079	10.6197	7.88e-18	4.39e-11	0.440132
SNP_A-1975636	PSMD2	10.6197	7.89e-18	4.39e-11	1.25195
SNP_A-2224179	SDHA	10.6195	7.89e-18	4.39e-11	1.23379
SNP_A-1945207	PIK3CA	10.619	7.91e-18	4.4e-11	1.31126
SNP_A-1975281	SIAH2	10.6179	7.95e-18	4.42e-11	2.11589
SNP_A-1867808	NDUFB5	10.6176	7.97e-18	4.42e-11	1.37441
SNP_A-2062933	PIK3CA	10.6168	8e-18	4.43e-11	1.43306
SNP_A-2209772	PDCD10	10.6161	8.02e-18	4.45e-11	1.55621
SNP_A-2261127	SENP2	10.6153	8.06e-18	4.45e-11	1.74194
SNP_A-2059175	XIST	10.6152	8.06e-18	4.45e-11	6.39664
SNP_A-2119460	PIK3CA	10.615	8.07e-18	4.45e-11	1.74178
SNP_A-4193283	MRPL47	10.615	8.07e-18	4.45e-11	1.42983
SNP_A-1957809	DCUN1D1	10.6139	8.11e-18	4.47e-11	1.65635
SNP_A-2009364	MCCC1	10.6138	8.12e-18	4.47e-11	1.55471
SNP_A-4209868	NDUFB5	10.6119	8.19e-18	4.51e-11	1.12361
SNP_A-2309578	NDUFB5	10.6116	8.2e-18	4.51e-11	1.51511
SNP_A-2198234	ZHX1-C8orf76	10.6107	8.24e-18	4.53e-11	1.37488
SNP_A-1975698	NDUFB5	10.61	8.27e-18	4.54e-11	1.40193
SNP_A-2153499	RP11-255C15.4	10.608	8.35e-18	4.58e-11	1.73198
SNP_A-2055231	XIST	10.6061	8.43e-18	4.62e-11	7.45014
SNP_A-1822108	MIR1204	10.6057	8.44e-18	4.62e-11	1.77132
SNP_A-2228518	PIK3CA	10.6055	8.45e-18	4.62e-11	1.33556
SNP_A-2129628	DIRC3	10.605	8.48e-18	4.63e-11	0.770165
SNP_A-1905814	XIST	10.6045	8.49e-18	4.64e-11	7.02865
SNP_A-2229353	ALG3	10.6039	8.52e-18	4.65e-11	1.65436
SNP_A-2157345	MRPL47	10.6034	8.54e-18	4.65e-11	1.70163
SNP_A-1895347	PSMD2	10.6034	8.54e-18	4.65e-11	1.20156
SNP_A-2166581	MFN1	10.6033	8.55e-18	4.65e-11	1.84963
SNP_A-1975448	MFN1	10.6032	8.55e-18	4.65e-11	1.4239
SNP_A-1805200	TMEM41A	10.6029	8.56e-18	4.65e-11	1.22843
SNP_A-4217896	MRPL47	10.6017	8.61e-18	4.67e-11	1.28517
SNP_A-2090167	OPA1	10.6014	8.63e-18	4.68e-11	1.32954
SNP_A-2267197	PARL	10.6008	8.65e-18	4.69e-11	1.34002
SNP_A-1931417	DCUN1D1	10.5987	8.74e-18	4.73e-11	1.98414
SNP_A-1975442	PIK3CA	10.5984	8.75e-18	4.73e-11	1.65524
SNP_A-2009219	GMPS	10.5978	8.78e-18	4.74e-11	2.37625
SNP_A-4217896	ATP11B	10.5959	8.86e-18	4.78e-11	1.51446
SNP_A-4209876	SOX2-OT	10.5958	8.86e-18	4.78e-11	3.92285
SNP_A-2133190	KDM5D	-10.5956	8.87e-18	4.78e-11	-4.59769
SNP_A-1975442	PARL	10.5947	8.91e-18	4.8e-11	1.39193
SNP_A-1951332	RNF7	10.5946	8.92e-18	4.8e-11	1.44533
SNP_A-2136760	PSMD2	10.5943	8.93e-18	4.8e-11	1.29323
SNP_A-1954007	FXR1	10.594	8.94e-18	4.8e-11	1.68766
SNP_A-4204503	DCUN1D1	10.5926	9.01e-18	4.83e-11	1.42748
SNP_A-1932922	SOX2-OT	10.5917	9.05e-18	4.85e-11	4.33672
SNP_A-2289060	PSMD2	10.5903	9.11e-18	4.88e-11	1.29654
SNP_A-1975698	POLR2H	10.5897	9.14e-18	4.89e-11	1.24527
SNP_A-2038617	XIST	10.5883	9.19e-18	4.92e-11	6.08544
SNP_A-2307024	XIST	10.5873	9.24e-18	4.93e-11	7.22401
SNP_A-2108113	PSMD2	10.5871	9.25e-18	4.93e-11	1.34042
SNP_A-2133294	XIST	10.5871	9.25e-18	4.93e-11	5.94654
SNP_A-1797208	XIST	10.5865	9.28e-18	4.94e-11	6.15547
SNP_A-1926652	PARL	10.5864	9.28e-18	4.94e-11	1.30732
SNP_A-2135575	DCUN1D1	10.586	9.3e-18	4.95e-11	1.62283
SNP_A-2112944	MRPL47	10.5857	9.31e-18	4.95e-11	1.81979
SNP_A-1885087	MRPL47	10.5851	9.34e-18	4.96e-11	1.51885
SNP_A-2116091	DCUN1D1	10.5847	9.36e-18	4.97e-11	1.55879
SNP_A-4222877	DCUN1D1	10.5841	9.39e-18	4.97e-11	1.49516
SNP_A-2312998	SRP54	10.584	9.39e-18	4.97e-11	1.26479
SNP_A-2081104	POLR2H	10.5838	9.4e-18	4.97e-11	1.33137
SNP_A-1787914	PARL	10.5837	9.4e-18	4.97e-11	1.21198
SNP_A-2045548	MFN1	10.5828	9.45e-18	4.99e-11	1.52869
SNP_A-1854677	SIAH2	10.5821	9.48e-18	5e-11	1.4817
SNP_A-4226578	PSMD2	10.5807	9.55e-18	5.03e-11	1.49654
SNP_A-2230809	SIAH2	10.5803	9.57e-18	5.04e-11	1.77117
SNP_A-1934129	SENP2	10.579	9.62e-18	5.06e-11	1.81396
SNP_A-1799304	OPA1	10.5781	9.67e-18	5.08e-11	1.33799
SNP_A-1800507	DCUN1D1	10.5781	9.67e-18	5.08e-11	1.85656
SNP_A-2277867	MRPL47	10.5777	9.69e-18	5.09e-11	1.37004
SNP_A-2179603	ACTL6A	10.5745	9.84e-18	5.16e-11	1.7444
SNP_A-1951332	DCUN1D1	10.5742	9.86e-18	5.17e-11	1.98428
SNP_A-2185308	PSMD2	10.5735	9.89e-18	5.18e-11	1.6122
SNP_A-2035995	FXR1	10.5734	9.89e-18	5.18e-11	1.8764
SNP_A-4216871	PIK3CA	10.5731	9.91e-18	5.18e-11	1.71163
SNP_A-4206975	CCT5	10.5724	9.94e-18	5.19e-11	2.14153
SNP_A-1922800	DCUN1D1	10.5719	9.97e-18	5.2e-11	1.29247
SNP_A-2137409	SENP2	10.5717	9.97e-18	5.2e-11	1.67058
SNP_A-2157986	XIST	10.5702	1e-17	5.23e-11	6.13952
SNP_A-1948739	NDUFB5	10.5701	1.01e-17	5.23e-11	1.3251
SNP_A-1935034	POGK	10.57	1.01e-17	5.23e-11	1.59847
SNP_A-4209871	PIK3CA	10.5671	1.02e-17	5.3e-11	1.38215
SNP_A-1932922	PCDH19	10.5668	1.02e-17	5.3e-11	3.51173
SNP_A-2085125	PSMD2	10.5666	1.02e-17	5.3e-11	1.35285
SNP_A-1944109	LSM1	10.5658	1.03e-17	5.32e-11	1.52123
SNP_A-2066091	SENP2	10.5655	1.03e-17	5.32e-11	1.47348
SNP_A-1845538	PARL	10.5653	1.03e-17	5.32e-11	1.35734
SNP_A-1975422	NDUFB5	10.5651	1.03e-17	5.32e-11	1.14824
SNP_A-2089489	KDM5D	-10.5649	1.03e-17	5.33e-11	-3.96014
SNP_A-4199492	PIK3CA	10.5647	1.03e-17	5.33e-11	1.80771
SNP_A-2073942	MRPL47	10.5642	1.04e-17	5.34e-11	1.40993
SNP_A-2176498	NXT1	10.5626	1.04e-17	5.37e-11	1.50007
SNP_A-1784271	ALG3	10.5613	1.05e-17	5.4e-11	1.52982
SNP_A-2128747	ATP11B	10.5609	1.05e-17	5.41e-11	1.25012
SNP_A-2243559	RP11-255C15.4	10.5606	1.05e-17	5.41e-11	1.5607
SNP_A-1814395	PSMD2	10.5593	1.06e-17	5.44e-11	1.26741
SNP_A-1981083	DROSHA	10.559	1.06e-17	5.45e-11	1.28803
SNP_A-2301364	DDHD2	10.5588	1.06e-17	5.45e-11	1.3709
SNP_A-2276110	DIRC3	10.558	1.07e-17	5.46e-11	0.697478
SNP_A-4230572	NXT1	10.5577	1.07e-17	5.47e-11	1.11108
SNP_A-2081104	PSMD2	10.5568	1.07e-17	5.49e-11	1.66497
SNP_A-1947754	PARL	10.556	1.08e-17	5.5e-11	1.48148
SNP_A-2137409	TMEM41A	10.555	1.08e-17	5.53e-11	1.21171
SNP_A-1939544	ATP11B	10.5543	1.09e-17	5.54e-11	1.2534
SNP_A-2196389	PSMD2	10.5543	1.09e-17	5.54e-11	1.37344
SNP_A-1950807	MRPL47	10.5538	1.09e-17	5.55e-11	1.45772
SNP_A-1924658	SRP54	10.5534	1.09e-17	5.55e-11	1.8265
SNP_A-1990974	TRH	10.5534	1.09e-17	5.55e-11	0.508308
SNP_A-1806453	LSM1	10.5501	1.11e-17	5.63e-11	1.35221
SNP_A-4236632	NXT1	10.5493	1.11e-17	5.65e-11	1.62362
SNP_A-2183721	XIST	10.5488	1.12e-17	5.66e-11	6.44579
SNP_A-2308080	TMPRSS15	10.5487	1.12e-17	5.66e-11	0.710995
SNP_A-4196102	XIST	10.5485	1.12e-17	5.66e-11	7.41828
SNP_A-1975410	MFN1	10.5477	1.12e-17	5.68e-11	1.55644
SNP_A-2261188	LOC439938	10.5452	1.14e-17	5.74e-11	0.606549
SNP_A-1953523	MFN1	10.5452	1.14e-17	5.74e-11	1.57198
SNP_A-1950004	NDUFB5	10.5447	1.14e-17	5.74e-11	1.15473
SNP_A-1975334	PSMD2	10.5446	1.14e-17	5.74e-11	1.34635
SNP_A-4229047	SENP2	10.5437	1.14e-17	5.76e-11	1.68342
SNP_A-2172646	MRPL47	10.5411	1.16e-17	5.83e-11	1.49256
SNP_A-2293008	XIST	10.5383	1.18e-17	5.91e-11	5.42483
SNP_A-1836137	ZNF639	10.5372	1.18e-17	5.93e-11	0.972164
SNP_A-1907941	GZF1	10.537	1.18e-17	5.94e-11	1.42894
SNP_A-1876442	SIAH2	10.5337	1.2e-17	6.03e-11	1.62414
SNP_A-2038624	RNF7	10.5329	1.21e-17	6.05e-11	1.59303
SNP_A-1801331	PDCD10	10.5318	1.21e-17	6.07e-11	1.61414
SNP_A-2302681	RNF7	10.5312	1.22e-17	6.08e-11	1.69905
SNP_A-1975448	NDUFB5	10.5312	1.22e-17	6.08e-11	1.11363
SNP_A-2214189	RNF7	10.5308	1.22e-17	6.09e-11	1.47108
SNP_A-1927667	NDUFB5	10.5264	1.25e-17	6.22e-11	1.27072
SNP_A-1929704	XIST	10.5256	1.25e-17	6.23e-11	7.22457
SNP_A-1888445	SOX2-OT	10.5241	1.26e-17	6.28e-11	3.79634
SNP_A-1975410	ACTL6A	10.5234	1.26e-17	6.29e-11	1.71116
SNP_A-2136760	MRPL47	10.5225	1.27e-17	6.31e-11	1.40307
SNP_A-1993077	WHSC1L1	10.5225	1.27e-17	6.31e-11	1.51945
SNP_A-1929577	SIAH2	10.5224	1.27e-17	6.31e-11	1.67995
SNP_A-1935795	XIST	10.5222	1.27e-17	6.31e-11	5.94581
SNP_A-4217896	NDUFB5	10.522	1.27e-17	6.31e-11	1.05719
SNP_A-1998514	KDM5D	-10.5218	1.27e-17	6.31e-11	-3.84312
SNP_A-2147720	PSMD2	10.5209	1.28e-17	6.34e-11	1.57023
SNP_A-1788796	RPS4Y1	-10.5203	1.28e-17	6.35e-11	-6.13575
SNP_A-2053116	PSMD2	10.52	1.29e-17	6.35e-11	1.28007
SNP_A-2007043	KDM5D	10.5198	1.29e-17	6.35e-11	4.98909
SNP_A-1960393	AP2M1	10.5192	1.29e-17	6.37e-11	1.56231
SNP_A-1975626	PSMD2	10.5185	1.29e-17	6.38e-11	1.55711
SNP_A-1811804	NXT1	10.518	1.3e-17	6.39e-11	1.31668
SNP_A-1922800	TMEM41A	10.5178	1.3e-17	6.4e-11	0.993376
SNP_A-2172821	PSMD2	10.5156	1.31e-17	6.46e-11	1.45268
SNP_A-2269787	PARL	10.5155	1.31e-17	6.46e-11	1.23279
SNP_A-2135575	ACTL6A	10.5122	1.33e-17	6.56e-11	1.75044
SNP_A-1931266	DCUN1D1	10.5118	1.34e-17	6.57e-11	1.59287
SNP_A-1915136	PSMD2	10.508	1.36e-17	6.68e-11	1.29819
SNP_A-2073942	PIK3CA	10.508	1.36e-17	6.68e-11	1.41207
SNP_A-2288487	RP11-255C15.4	10.5077	1.37e-17	6.68e-11	2.05612
SNP_A-2308080	LY6G6D	10.5076	1.37e-17	6.68e-11	0.605103
SNP_A-2191901	PSMD2	10.5071	1.37e-17	6.69e-11	1.42358
SNP_A-1960393	XXYLT1	10.5052	1.38e-17	6.75e-11	2.09994
SNP_A-2211093	XIST	10.5033	1.39e-17	6.8e-11	6.27199
SNP_A-2136760	TBCCD1	10.5032	1.4e-17	6.8e-11	1.35076
SNP_A-4203878	PARL	10.5027	1.4e-17	6.82e-11	1.47702
SNP_A-1838667	XIST	10.5018	1.41e-17	6.84e-11	5.97692
SNP_A-1855383	PSMD2	10.5005	1.41e-17	6.88e-11	1.62456
SNP_A-1941531	PARL	10.499	1.42e-17	6.92e-11	1.29148
SNP_A-2109047	ERLIN2	10.4987	1.43e-17	6.93e-11	1.75654
SNP_A-2272277	MRPL47	10.4978	1.43e-17	6.95e-11	1.25752
SNP_A-2174406	GMPS	10.4973	1.44e-17	6.96e-11	2.53225
SNP_A-1997230	CYP2B6	10.4963	1.44e-17	7e-11	1.13344
SNP_A-1908746	PIK3CA	10.496	1.45e-17	7e-11	1.62918
SNP_A-4222328	MRPL47	10.4954	1.45e-17	7.01e-11	1.60151
SNP_A-1952559	ZNF639	10.4951	1.45e-17	7.02e-11	1.10981
SNP_A-1926652	RP11-255C15.4	10.4923	1.47e-17	7.11e-11	1.8621
SNP_A-2119460	RP11-255C15.4	10.4903	1.49e-17	7.17e-11	2.08386
SNP_A-1948739	MRPL47	10.4899	1.49e-17	7.18e-11	1.59963
SNP_A-1950004	PARL	10.4894	1.49e-17	7.19e-11	1.17836
SNP_A-2164109	GMPS	10.4886	1.5e-17	7.22e-11	1.72495
SNP_A-2066133	NDUFB5	10.4884	1.5e-17	7.22e-11	1.46287
SNP_A-1975698	LSG1	10.4878	1.51e-17	7.23e-11	1.61503
SNP_A-1975803	DLG1	10.4862	1.52e-17	7.28e-11	1.60325
SNP_A-1957716	MRPL47	10.4861	1.52e-17	7.28e-11	1.73848
SNP_A-1891057	PIK3CA	10.486	1.52e-17	7.28e-11	1.34335
SNP_A-4200434	ELAVL2	10.4856	1.52e-17	7.29e-11	0.375524
SNP_A-1903843	PIK3CA	10.4847	1.53e-17	7.32e-11	2.0474
SNP_A-2047640	PIK3CA	10.4834	1.54e-17	7.36e-11	1.48508
SNP_A-1884490	NDUFB5	10.483	1.54e-17	7.37e-11	1.24433
SNP_A-1960700	PIK3CA	10.4817	1.55e-17	7.41e-11	1.88857
SNP_A-1975704	ABCF3	10.4815	1.55e-17	7.41e-11	1.01152
SNP_A-1975400	SIAH2	10.4814	1.55e-17	7.41e-11	1.51856
SNP_A-1943983	RP11-255C15.4	10.4812	1.55e-17	7.41e-11	1.69901
SNP_A-2308553	PSMD2	10.4806	1.56e-17	7.42e-11	1.40819
SNP_A-2119460	FXR1	10.4797	1.57e-17	7.45e-11	2.16132
SNP_A-4241042	MRPL47	10.4793	1.57e-17	7.46e-11	1.63473
SNP_A-2293657	DCUN1D1	10.479	1.57e-17	7.46e-11	1.66456
SNP_A-2297054	DCUN1D1	10.4789	1.57e-17	7.46e-11	1.69961
SNP_A-2249567	DCUN1D1	10.4786	1.57e-17	7.47e-11	1.54672
SNP_A-1975516	ATP11B	10.4759	1.6e-17	7.56e-11	1.70223
SNP_A-2104625	MRPL47	10.4757	1.6e-17	7.56e-11	1.94842
SNP_A-2172646	SIAH2	10.475	1.6e-17	7.58e-11	1.63278
SNP_A-2245072	PIK3CA	10.4746	1.61e-17	7.59e-11	1.42289
SNP_A-1822219	RP11-255C15.4	10.4725	1.62e-17	7.66e-11	2.20559
SNP_A-4213689	XIST	10.4724	1.62e-17	7.66e-11	5.7292
SNP_A-2133190	XIST	10.4709	1.63e-17	7.71e-11	7.36926
SNP_A-2173759	PSMD2	10.4707	1.64e-17	7.71e-11	1.71032
SNP_A-2024180	XIST	10.4689	1.65e-17	7.78e-11	7.92685
SNP_A-2229353	OPA1	10.4686	1.65e-17	7.78e-11	1.38218
SNP_A-1930607	DROSHA	10.4679	1.66e-17	7.8e-11	1.44358
SNP_A-2054360	XIST	10.4662	1.67e-17	7.86e-11	5.74224
SNP_A-2258775	SRP54	10.466	1.67e-17	7.86e-11	1.47426
SNP_A-4225205	PARL	10.4659	1.68e-17	7.86e-11	1.40976
SNP_A-1993077	BRF2	10.465	1.68e-17	7.89e-11	1.43331
SNP_A-2217524	XIST	10.4647	1.69e-17	7.9e-11	5.45778
SNP_A-2141987	GMPS	10.4646	1.69e-17	7.9e-11	1.73566
SNP_A-1975086	GMPS	10.4636	1.69e-17	7.93e-11	1.78223
SNP_A-2205624	SOX2-OT	10.4629	1.7e-17	7.95e-11	2.99949
SNP_A-4225356	DCUN1D1	10.4625	1.7e-17	7.96e-11	1.84985
SNP_A-1797675	OPA1	10.4601	1.72e-17	8.04e-11	1.36929
SNP_A-2243559	MFN1	10.4597	1.73e-17	8.06e-11	1.35365
SNP_A-2292914	KDM5D	-10.459	1.73e-17	8.07e-11	-4.38779
SNP_A-2268277	PSMD2	10.4589	1.73e-17	8.07e-11	1.6108
SNP_A-2009364	TMEM41A	10.4588	1.73e-17	8.07e-11	1.12921
SNP_A-2023454	MRPL47	10.4588	1.74e-17	8.07e-11	1.55598
SNP_A-2176074	XIST	10.4573	1.75e-17	8.12e-11	8.67749
SNP_A-2161530	PARL	10.457	1.75e-17	8.12e-11	1.1861
SNP_A-2037345	FBXO45	10.4564	1.76e-17	8.14e-11	1.94658
SNP_A-1935123	NXT1	10.4558	1.76e-17	8.16e-11	1.63076
SNP_A-2281034	MRAP2	10.4556	1.76e-17	8.16e-11	3.20669
SNP_A-1786210	NXT1	10.4544	1.77e-17	8.2e-11	1.57537
SNP_A-2159434	MRPL47	10.4544	1.77e-17	8.2e-11	1.59843
SNP_A-2237118	PIK3CA	10.4512	1.8e-17	8.31e-11	1.62444
SNP_A-4209880	B3GNT5	10.4512	1.8e-17	8.31e-11	1.7061
SNP_A-1956597	MRPL47	10.4511	1.8e-17	8.31e-11	1.64842
SNP_A-1891786	WDR70	10.451	1.8e-17	8.31e-11	1.50876
SNP_A-4203210	DCUN1D1	10.451	1.8e-17	8.31e-11	1.20141
SNP_A-2084962	PDCD10	10.4505	1.81e-17	8.31e-11	1.49176
SNP_A-1845538	RP11-255C15.4	10.4505	1.81e-17	8.31e-11	1.93153
SNP_A-4216871	SIAH2	10.45	1.81e-17	8.33e-11	1.86032
SNP_A-2111395	MRAP2	10.4499	1.81e-17	8.33e-11	3.47438
SNP_A-1975506	MFN1	10.4491	1.82e-17	8.35e-11	1.92897
SNP_A-2277233	ACTL6A	10.4486	1.82e-17	8.36e-11	1.52101
SNP_A-2037756	NDUFB5	10.4482	1.83e-17	8.37e-11	1.09767
SNP_A-2243459	PIK3CA	10.4481	1.83e-17	8.37e-11	2.1123
SNP_A-4193283	PIK3CA	10.4478	1.83e-17	8.38e-11	1.42505
SNP_A-2009283	PDCD10	10.4475	1.83e-17	8.39e-11	1.53563
SNP_A-2014968	XIST	10.4464	1.84e-17	8.42e-11	5.74823
SNP_A-4235188	ACTL6A	10.4464	1.84e-17	8.42e-11	1.58226
SNP_A-1960659	ACTL6A	10.4463	1.84e-17	8.42e-11	1.49327
SNP_A-2305423	RPS4Y1	-10.446	1.85e-17	8.42e-11	-6.32391
SNP_A-1993077	EIF4EBP1	10.4456	1.85e-17	8.43e-11	2.35849
SNP_A-2009330	PARL	10.4449	1.86e-17	8.46e-11	1.31272
SNP_A-2101982	XIST	10.4446	1.86e-17	8.46e-11	6.27143
SNP_A-2114680	PIK3CA	10.4441	1.86e-17	8.47e-11	1.53393
SNP_A-1871023	PSMD2	10.4437	1.87e-17	8.48e-11	1.1634
SNP_A-2009423	POLR2H	10.4437	1.87e-17	8.48e-11	1.51622
SNP_A-1805200	ATP11B	10.4421	1.88e-17	8.54e-11	1.74399
SNP_A-2173759	TBCCD1	10.4416	1.89e-17	8.55e-11	1.79119
SNP_A-2284149	PCDH19	10.4411	1.89e-17	8.57e-11	3.64235
SNP_A-2237584	XIST	10.4406	1.9e-17	8.58e-11	6.05447
SNP_A-2135575	TBCCD1	10.4403	1.9e-17	8.59e-11	1.45188
SNP_A-1814239	PSMD2	10.44	1.9e-17	8.6e-11	1.85894
SNP_A-1954278	DCUN1D1	10.4397	1.91e-17	8.6e-11	1.42794
SNP_A-1942916	XIST	10.4397	1.91e-17	8.6e-11	7.23725
SNP_A-2038624	GMPS	10.4364	1.94e-17	8.73e-11	2.21415
SNP_A-2271602	DCUN1D1	10.4362	1.94e-17	8.73e-11	1.17245
SNP_A-2176360	ZNF639	10.4362	1.94e-17	8.73e-11	0.992767
SNP_A-2229789	DCUN1D1	10.436	1.94e-17	8.73e-11	1.60383
SNP_A-2137409	NDUFB5	10.4357	1.94e-17	8.73e-11	1.20689
SNP_A-2215024	RNF7	10.4352	1.95e-17	8.75e-11	1.14829
SNP_A-2111395	NCBP2-AS2	10.4347	1.95e-17	8.76e-11	1.67969
SNP_A-2129157	OBP2B	10.433	1.97e-17	8.82e-11	0.611038
SNP_A-1849723	PARL	10.433	1.97e-17	8.82e-11	1.71176
SNP_A-1975465	MRPL47	10.4328	1.97e-17	8.83e-11	1.81975
SNP_A-2189424	PARL	10.432	1.98e-17	8.86e-11	1.3409
SNP_A-1958640	PIK3CA	10.4307	1.99e-17	8.9e-11	1.27086
SNP_A-1946289	PAPD7	10.4305	1.99e-17	8.9e-11	1.48919
SNP_A-1785174	XIST	10.4303	2e-17	8.91e-11	5.99249
SNP_A-2121298	EIF1AY	-10.4294	2e-17	8.94e-11	-5.62569
SNP_A-4209850	MFN1	10.4283	2.02e-17	8.99e-11	1.91085
SNP_A-1808798	PSMD2	10.427	2.03e-17	9.03e-11	1.29193
SNP_A-1957714	PARL	10.4269	2.03e-17	9.03e-11	1.14736
SNP_A-1975582	PSMD2	10.4262	2.04e-17	9.05e-11	1.45127
SNP_A-2267197	RP11-255C15.4	10.4261	2.04e-17	9.05e-11	1.90188
SNP_A-1975343	FXR1	10.426	2.04e-17	9.05e-11	1.88252
SNP_A-4203878	MRPL47	10.4252	2.05e-17	9.08e-11	1.74316
SNP_A-2090183	PARL	10.4247	2.05e-17	9.09e-11	0.958684
SNP_A-2161346	TMEM41A	10.4246	2.05e-17	9.09e-11	1.1062
SNP_A-2009364	PARL	10.4243	2.05e-17	9.1e-11	1.15481
SNP_A-1799304	POLR2H	10.4241	2.06e-17	9.1e-11	1.30528
SNP_A-1877549	LSG1	10.424	2.06e-17	9.1e-11	1.5881
SNP_A-4209880	MCCC1	10.422	2.08e-17	9.18e-11	1.30102
SNP_A-1846851	PSMD2	10.422	2.08e-17	9.18e-11	1.29263
SNP_A-2240007	SENP2	10.4216	2.08e-17	9.19e-11	1.51978
SNP_A-2229789	ACTL6A	10.4213	2.09e-17	9.2e-11	1.73438
SNP_A-2061984	NDUFB5	10.4201	2.1e-17	9.24e-11	1.1829
SNP_A-2302202	XIST	10.419	2.11e-17	9.29e-11	5.52403
SNP_A-1943983	MFN1	10.4181	2.12e-17	9.32e-11	1.47602
SNP_A-1819681	XIST	10.418	2.12e-17	9.32e-11	5.26447
SNP_A-2240007	ACTL6A	10.4161	2.14e-17	9.4e-11	1.54908
SNP_A-1950604	XIST	10.4155	2.15e-17	9.42e-11	6.3953
SNP_A-1947754	DCUN1D1	10.4154	2.15e-17	9.42e-11	1.86582
SNP_A-2121298	RPS4Y1	-10.4145	2.16e-17	9.45e-11	-6.489
SNP_A-2125139	GZF1	10.4143	2.16e-17	9.45e-11	1.53495
SNP_A-2056119	KDM5D	-10.4129	2.17e-17	9.51e-11	-4.06775
SNP_A-2136895	PSMD2	10.4114	2.19e-17	9.58e-11	1.56165
SNP_A-2111395	NDUFB5	10.4106	2.2e-17	9.61e-11	1.43164
SNP_A-1975442	FXR1	10.4098	2.21e-17	9.64e-11	2.04902
SNP_A-2262984	XIST	10.4095	2.21e-17	9.65e-11	7.35616
SNP_A-1905814	KDM5D	-10.4088	2.22e-17	9.68e-11	-4.32388
SNP_A-1958640	ACTL6A	10.4081	2.22e-17	9.7e-11	1.4643
SNP_A-2090183	MRPL47	10.4077	2.23e-17	9.71e-11	1.13446
SNP_A-2153499	ZNF639	10.4067	2.24e-17	9.75e-11	0.887839
SNP_A-1852556	EIF1AY	-10.4058	2.25e-17	9.79e-11	-5.29375
SNP_A-2221623	XIST	10.4054	2.25e-17	9.8e-11	6.27022
SNP_A-1783270	NXT1	10.4043	2.27e-17	9.85e-11	1.59654
SNP_A-2026451	GMPS	10.4041	2.27e-17	9.85e-11	2.20476
SNP_A-2220790	RPS4Y1	-10.4037	2.27e-17	9.86e-11	-5.23758
SNP_A-2267197	MRPL47	10.4033	2.28e-17	9.87e-11	1.57317
SNP_A-1799304	DCUN1D1	10.403	2.28e-17	9.88e-11	1.90152
SNP_A-2292059	PARL	10.4022	2.29e-17	9.91e-11	1.23301
SNP_A-2056629	ATP11B	10.4022	2.29e-17	9.91e-11	1.68723
SNP_A-4221812	GMPS	10.4015	2.3e-17	9.93e-11	2.10141
SNP_A-2190926	RNF7	10.401	2.3e-17	9.95e-11	1.36601
SNP_A-1949545	PARL	10.4006	2.31e-17	9.96e-11	0.92209
SNP_A-1832610	PIK3CA	10.4002	2.31e-17	9.97e-11	1.34014
SNP_A-1898868	AP2M1	10.4001	2.31e-17	9.98e-11	1.39819
SNP_A-1998243	XIST	10.3998	2.32e-17	9.98e-11	7.18819
SNP_A-1998507	KDM5D	-10.3992	2.32e-17	1e-10	-4.57116
SNP_A-2045548	RP11-255C15.4	10.3988	2.33e-17	1e-10	1.7405
SNP_A-1841172	XIST	10.3983	2.33e-17	1e-10	8.18071
SNP_A-1895050	ALG3	10.3982	2.33e-17	1e-10	1.41562
SNP_A-1832234	ALG3	10.3981	2.34e-17	1e-10	1.70005
SNP_A-2249067	DDHD2	10.3977	2.34e-17	1e-10	1.61821
SNP_A-2156555	RPS4Y1	-10.397	2.35e-17	1.01e-10	-6.82762
SNP_A-2090167	SIAH2	10.3944	2.38e-17	1.02e-10	1.9345
SNP_A-1998241	XIST	10.3923	2.4e-17	1.03e-10	6.1877
SNP_A-1797675	FBXO45	10.3916	2.41e-17	1.03e-10	2.15483
SNP_A-4207500	DDHD2	10.3913	2.42e-17	1.03e-10	1.9145
SNP_A-2122497	MRPL47	10.3893	2.44e-17	1.04e-10	1.22978
SNP_A-2134043	KDM5D	-10.3874	2.46e-17	1.05e-10	-3.38637
SNP_A-1881444	XIST	10.3865	2.47e-17	1.06e-10	5.63531
SNP_A-1884855	MRPL47	10.3863	2.48e-17	1.06e-10	1.34877
SNP_A-4195398	NCBP2-AS2	10.3861	2.48e-17	1.06e-10	2.08124
SNP_A-1906680	DCUN1D1	10.3856	2.48e-17	1.06e-10	1.40844
SNP_A-1998628	XIST	10.3848	2.49e-17	1.06e-10	6.26071
SNP_A-2073249	MFN1	10.3845	2.5e-17	1.06e-10	1.91305
SNP_A-4194069	TBCCD1	10.3843	2.5e-17	1.06e-10	2.00941
SNP_A-1975448	ZNF639	10.3834	2.51e-17	1.07e-10	0.837121
SNP_A-2047729	WHSC1L1	10.383	2.52e-17	1.07e-10	1.73549
SNP_A-2030692	ATP11B	10.382	2.53e-17	1.07e-10	1.67096
SNP_A-1915159	PARL	10.3819	2.53e-17	1.07e-10	1.48222
SNP_A-1975336	PARL	10.3818	2.53e-17	1.07e-10	1.14419
SNP_A-1825468	KDM5D	-10.3816	2.53e-17	1.07e-10	-4.24096
SNP_A-2245072	MRPL47	10.3812	2.54e-17	1.07e-10	1.41134
SNP_A-1950807	ACTL6A	10.3808	2.54e-17	1.07e-10	1.6751
SNP_A-1876442	PIGX	10.3804	2.55e-17	1.08e-10	1.8296
SNP_A-2157100	MRAP2	10.3798	2.56e-17	1.08e-10	3.52026
SNP_A-2230559	ACTL6A	10.3794	2.56e-17	1.08e-10	1.70711
SNP_A-2111395	ACTL6A	10.3766	2.6e-17	1.09e-10	2.00524
SNP_A-1918945	WDR70	10.3763	2.6e-17	1.09e-10	1.50604
SNP_A-4194069	SENP2	10.3759	2.61e-17	1.1e-10	2.36776
SNP_A-1937198	XIST	10.3758	2.61e-17	1.1e-10	6.54353
SNP_A-2236228	PARL	10.3757	2.61e-17	1.1e-10	1.43128
SNP_A-1873294	DCUN1D1	10.3752	2.61e-17	1.1e-10	1.38159
SNP_A-2185789	XIST	10.3718	2.66e-17	1.12e-10	4.87001
SNP_A-1849781	SIAH2	10.3716	2.66e-17	1.12e-10	1.65287
SNP_A-1911810	NCBP2-AS2	10.3705	2.68e-17	1.12e-10	1.85062
SNP_A-2127313	MAU2	10.3701	2.68e-17	1.12e-10	1.16945
SNP_A-1975250	DCUN1D1	10.3697	2.69e-17	1.12e-10	1.96804
SNP_A-2055272	PSMD2	10.3694	2.69e-17	1.12e-10	1.5984
SNP_A-1975698	RFC4	10.3692	2.69e-17	1.12e-10	2.46705
SNP_A-2251570	XIST	10.3691	2.69e-17	1.12e-10	6.40774
SNP_A-1999312	XIST	10.3689	2.7e-17	1.12e-10	7.06032
SNP_A-2115553	ACTL6A	10.3683	2.7e-17	1.13e-10	1.55056
SNP_A-4229047	ATP11B	10.3677	2.71e-17	1.13e-10	1.73341
SNP_A-1975309	PIK3CA	10.3665	2.73e-17	1.14e-10	1.47437
SNP_A-4232659	XIST	10.3658	2.74e-17	1.14e-10	5.62185
SNP_A-4230281	PSMD2	10.3658	2.74e-17	1.14e-10	1.33017
SNP_A-2206129	SRP54	10.365	2.75e-17	1.14e-10	1.03242
SNP_A-1892343	ACTL6A	10.3642	2.76e-17	1.15e-10	1.59414
SNP_A-1975357	NDUFB5	10.3641	2.76e-17	1.15e-10	1.89287
SNP_A-1871228	ACTL6A	10.364	2.76e-17	1.15e-10	1.82472
SNP_A-2108113	SIAH2	10.3628	2.78e-17	1.15e-10	1.58468
SNP_A-1975343	PARL	10.3626	2.78e-17	1.15e-10	1.26484
SNP_A-2161056	XIST	10.3618	2.79e-17	1.16e-10	6.03234
SNP_A-1998784	XIST	10.3606	2.81e-17	1.16e-10	6.83811
SNP_A-2135575	SIAH2	10.3603	2.81e-17	1.16e-10	1.64724
SNP_A-2024180	KDM5D	-10.3603	2.81e-17	1.16e-10	-4.89475
SNP_A-2225529	PCDH19	10.3602	2.81e-17	1.16e-10	3.09564
SNP_A-2112944	PIK3CA	10.3598	2.82e-17	1.16e-10	1.80883
SNP_A-2151522	BRF2	10.3589	2.83e-17	1.17e-10	1.58675
SNP_A-2298012	MRPL47	10.3584	2.84e-17	1.17e-10	1.44811
SNP_A-2066091	MRPL47	10.358	2.84e-17	1.17e-10	1.28541
SNP_A-1975672	PSMD2	10.3573	2.85e-17	1.17e-10	1.23955
SNP_A-1929453	LSM1	10.3568	2.86e-17	1.18e-10	1.29808
SNP_A-1939172	PSMD2	10.3561	2.87e-17	1.18e-10	1.1872
SNP_A-1812269	PSMD2	10.3559	2.87e-17	1.18e-10	1.43473
SNP_A-2217197	GZF1	10.3559	2.87e-17	1.18e-10	1.33189
SNP_A-2135015	MFN1	10.3557	2.88e-17	1.18e-10	1.55882
SNP_A-4151415	GMPS	10.3554	2.88e-17	1.18e-10	1.91975
SNP_A-2181314	PAPD7	10.3544	2.9e-17	1.18e-10	1.96405
SNP_A-2117532	SIAH2	10.3543	2.9e-17	1.18e-10	1.56594
SNP_A-1975336	SIAH2	10.3543	2.9e-17	1.18e-10	1.48476
SNP_A-2009434	DCUN1D1	10.3536	2.91e-17	1.19e-10	1.97402
SNP_A-1939287	DCUN1D1	10.3532	2.91e-17	1.19e-10	1.13259
SNP_A-4209918	PSMD2	10.3525	2.92e-17	1.19e-10	1.49293
SNP_A-1867808	PSMD2	10.3525	2.92e-17	1.19e-10	1.51203
SNP_A-2182575	PCYT1A	10.3516	2.94e-17	1.2e-10	1.64881
SNP_A-1812652	PIK3CA	10.3511	2.94e-17	1.2e-10	1.42322
SNP_A-1904158	KDM5D	-10.3508	2.95e-17	1.2e-10	-3.40617
SNP_A-1899487	PARL	10.3501	2.96e-17	1.2e-10	1.22591
SNP_A-1975442	MFN1	10.3493	2.97e-17	1.21e-10	1.71562
SNP_A-2267197	NDUFB5	10.3472	3e-17	1.22e-10	1.29533
SNP_A-4219042	RFC4	10.3466	3.01e-17	1.22e-10	2.09237
SNP_A-1803246	TBCCD1	10.3454	3.03e-17	1.23e-10	1.45371
SNP_A-1906680	PARL	10.3451	3.03e-17	1.23e-10	1.10935
SNP_A-4209867	NDUFB5	10.3435	3.06e-17	1.24e-10	1.46961
SNP_A-4193283	DCUN1D1	10.3432	3.06e-17	1.24e-10	1.51178
SNP_A-2106702	RP11-255C15.4	10.3431	3.06e-17	1.24e-10	1.98972
SNP_A-4222328	PARL	10.3427	3.07e-17	1.24e-10	1.34311
SNP_A-1794900	PSMD2	10.3407	3.1e-17	1.25e-10	1.43318
SNP_A-2192658	XIST	10.3406	3.1e-17	1.25e-10	6.70315
SNP_A-2109185	GZF1	10.3405	3.1e-17	1.25e-10	1.4934
SNP_A-2266767	TBCCD1	10.3403	3.1e-17	1.25e-10	1.46494
SNP_A-2080912	PIK3CA	10.3401	3.11e-17	1.25e-10	1.38111
SNP_A-2172677	XIST	10.3393	3.12e-17	1.26e-10	4.97659
SNP_A-1975422	MRPL47	10.339	3.12e-17	1.26e-10	1.37708
SNP_A-2009434	MRPL47	10.3371	3.15e-17	1.27e-10	1.8433
SNP_A-4209867	MFN1	10.337	3.15e-17	1.27e-10	1.87263
SNP_A-2249067	WHSC1L1	10.3369	3.16e-17	1.27e-10	1.47925
SNP_A-2037756	SENP2	10.3345	3.19e-17	1.28e-10	1.50261
SNP_A-1816543	XIST	10.3345	3.19e-17	1.28e-10	5.79507
SNP_A-1899532	WHSC1L1	10.3338	3.2e-17	1.28e-10	1.58333
SNP_A-1975414	NDUFB5	10.3338	3.2e-17	1.28e-10	1.03552
SNP_A-1832234	AP2M1	10.3335	3.21e-17	1.28e-10	1.62085
SNP_A-2109047	PROSC	10.3327	3.22e-17	1.29e-10	1.23695
SNP_A-1808087	MRPL47	10.3316	3.24e-17	1.29e-10	1.41617
SNP_A-2209772	RNF7	10.3314	3.24e-17	1.29e-10	1.31057
SNP_A-1845462	PSMD2	10.331	3.25e-17	1.3e-10	1.47923
SNP_A-1956515	TSIX	10.3297	3.27e-17	1.3e-10	1.2813
SNP_A-4236708	PDCD10	10.3292	3.28e-17	1.31e-10	1.43062
SNP_A-4209881	DCUN1D1	10.3284	3.29e-17	1.31e-10	1.60134
SNP_A-1968166	LINC01431	10.327	3.31e-17	1.32e-10	0.568183
SNP_A-2034317	MFN1	10.3264	3.32e-17	1.32e-10	1.68603
SNP_A-2151522	EIF4EBP1	10.3264	3.32e-17	1.32e-10	2.60937
SNP_A-4230281	DCUN1D1	10.3252	3.34e-17	1.33e-10	1.54629
SNP_A-1975308	PARL	10.3251	3.34e-17	1.33e-10	1.46233
SNP_A-2259564	XIST	10.3251	3.34e-17	1.33e-10	6.39337
SNP_A-2258584	MRPL47	10.322	3.4e-17	1.35e-10	1.09271
SNP_A-2047640	NDUFB5	10.3216	3.4e-17	1.35e-10	1.21218
SNP_A-1879611	PIK3CA	10.3212	3.41e-17	1.35e-10	1.44952
SNP_A-2153499	PARL	10.3194	3.44e-17	1.36e-10	1.19555
SNP_A-2063183	FXR1	10.3188	3.45e-17	1.36e-10	1.74451
SNP_A-1931417	MFN1	10.3178	3.47e-17	1.37e-10	1.92664
SNP_A-4213670	XIST	10.3176	3.47e-17	1.37e-10	5.11511
SNP_A-1805200	PSMD2	10.3165	3.49e-17	1.38e-10	1.3518
SNP_A-4201239	PIK3CA	10.3147	3.52e-17	1.39e-10	1.36082
SNP_A-1975803	NCBP2-AS2	10.3145	3.52e-17	1.39e-10	1.29086
SNP_A-4225205	MRPL47	10.314	3.53e-17	1.39e-10	1.65813
SNP_A-2109185	NXT1	10.3138	3.53e-17	1.39e-10	1.43082
SNP_A-2056119	XIST	10.3132	3.54e-17	1.39e-10	6.52601
SNP_A-2220157	NDUFB5	10.312	3.57e-17	1.4e-10	1.16869
SNP_A-1943297	KDM5D	-10.3117	3.57e-17	1.4e-10	-4.01332
SNP_A-1853100	DCUN1D1	10.3114	3.58e-17	1.4e-10	1.27186
SNP_A-4209918	LSG1	10.3104	3.59e-17	1.41e-10	1.55039
SNP_A-4217896	PARL	10.3099	3.6e-17	1.41e-10	1.07122
SNP_A-4200434	CCDC89	10.3097	3.61e-17	1.41e-10	0.342691
SNP_A-1934040	DCUN1D1	10.3097	3.61e-17	1.41e-10	1.95861
SNP_A-2150410	EXOC1	10.3092	3.62e-17	1.42e-10	1.31787
SNP_A-2106702	ACTL6A	10.3086	3.63e-17	1.42e-10	1.90478
SNP_A-2075927	XIST	10.3067	3.66e-17	1.43e-10	7.34797
SNP_A-1911176	SRP54	10.3065	3.66e-17	1.43e-10	1.65136
SNP_A-2009364	SENP2	10.3058	3.67e-17	1.44e-10	1.545
SNP_A-2270986	MRPL47	10.3049	3.69e-17	1.44e-10	1.61771
SNP_A-1948739	MFN1	10.3043	3.7e-17	1.44e-10	1.66907
SNP_A-2119460	SOX2-OT	10.3043	3.7e-17	1.44e-10	4.588
SNP_A-1842443	XIST	10.3037	3.71e-17	1.45e-10	5.10589
SNP_A-1860259	SETDB1	10.3035	3.72e-17	1.45e-10	1.40278
SNP_A-2288487	MRPL47	10.303	3.73e-17	1.45e-10	1.68691
SNP_A-1926652	ACTL6A	10.3028	3.73e-17	1.45e-10	1.77026
SNP_A-2062052	PAPD7	10.3025	3.74e-17	1.45e-10	1.62899
SNP_A-1950004	DCUN1D1	10.3022	3.74e-17	1.45e-10	1.48078
SNP_A-4192981	MFN1	10.3021	3.74e-17	1.45e-10	1.55238
SNP_A-1974809	GMPS	10.2997	3.79e-17	1.47e-10	1.79943
SNP_A-4203592	BTNL8	10.299	3.8e-17	1.47e-10	0.930614
SNP_A-2060019	LSM1	10.299	3.8e-17	1.47e-10	1.34883
SNP_A-1884255	PSMD2	10.2989	3.8e-17	1.47e-10	1.79525
SNP_A-2123115	GZF1	10.2986	3.81e-17	1.47e-10	1.23601
SNP_A-4200434	RHOXF2	10.2985	3.81e-17	1.47e-10	0.64643
SNP_A-2246018	KDM5D	-10.2984	3.81e-17	1.47e-10	-3.75756
SNP_A-1836618	PARL	10.2979	3.82e-17	1.47e-10	1.17141
SNP_A-2261127	NDUFB5	10.2978	3.82e-17	1.47e-10	1.24825
SNP_A-2034371	DCUN1D1	10.2972	3.83e-17	1.48e-10	1.68579
SNP_A-4240920	ACTL6A	10.2969	3.84e-17	1.48e-10	1.49416
SNP_A-1993077	PROSC	10.2965	3.85e-17	1.48e-10	1.30495
SNP_A-1975646	PSMD2	10.2959	3.86e-17	1.48e-10	1.64432
SNP_A-2307660	PSMD2	10.2946	3.88e-17	1.49e-10	1.16094
SNP_A-1902954	XIST	10.2946	3.88e-17	1.49e-10	4.90981
SNP_A-1957714	TMEM41A	10.294	3.89e-17	1.5e-10	1.11347
SNP_A-2269787	PIK3CA	10.2939	3.9e-17	1.5e-10	1.45124
SNP_A-2055775	DCUN1D1	10.2936	3.9e-17	1.5e-10	1.50866
SNP_A-4200434	PAX4	10.2926	3.92e-17	1.5e-10	0.293656
SNP_A-2219179	PSMD2	10.2914	3.95e-17	1.51e-10	1.27493
SNP_A-1927667	PARL	10.2911	3.95e-17	1.51e-10	1.28622
SNP_A-2066133	NCBP2-AS2	10.2897	3.98e-17	1.52e-10	1.6992
SNP_A-4232834	NXT1	10.2896	3.98e-17	1.52e-10	1.54901
SNP_A-2121298	KDM5D	-10.2894	3.98e-17	1.52e-10	-4.06774
SNP_A-1998134	EIF1AY	-10.2879	4.01e-17	1.53e-10	-5.15293
SNP_A-2103077	MRPL47	10.2873	4.03e-17	1.54e-10	1.50739
SNP_A-2309519	XIST	10.2864	4.04e-17	1.54e-10	6.56649
SNP_A-2169430	MRPL47	10.286	4.05e-17	1.54e-10	1.79323
SNP_A-2205693	RP11-255C15.4	10.2858	4.06e-17	1.54e-10	1.59964
SNP_A-1838667	KDM5D	-10.2852	4.07e-17	1.55e-10	-3.67271
SNP_A-1975336	PDCD10	10.285	4.07e-17	1.55e-10	1.23186
SNP_A-2196179	POP4	10.2846	4.08e-17	1.55e-10	1.05793
SNP_A-1865620	AP2M1	10.2844	4.08e-17	1.55e-10	1.2753
SNP_A-1805269	PSMD2	10.2827	4.12e-17	1.56e-10	1.74939
SNP_A-1882898	MRPL47	10.2821	4.13e-17	1.57e-10	1.55296
SNP_A-1824148	MRPL36	10.2812	4.15e-17	1.57e-10	1.72305
SNP_A-2129628	B3GNT5	10.2791	4.19e-17	1.59e-10	1.61098
SNP_A-2137409	PARL	10.2784	4.21e-17	1.59e-10	1.2258
SNP_A-1793815	DCUN1D1	10.2782	4.21e-17	1.59e-10	1.62102
SNP_A-2201033	RPS4Y1	-10.2781	4.21e-17	1.59e-10	-6.32957
SNP_A-1832234	LSG1	10.2776	4.22e-17	1.6e-10	1.81819
SNP_A-1975749	PSMD2	10.2774	4.23e-17	1.6e-10	1.40278
SNP_A-4151701	ACTL6A	10.2771	4.23e-17	1.6e-10	1.57285
SNP_A-2135015	PDCD10	10.277	4.23e-17	1.6e-10	1.348
SNP_A-1920425	MRPL47	10.2759	4.26e-17	1.61e-10	1.41019
SNP_A-2009364	MFN1	10.2754	4.27e-17	1.61e-10	1.42922
SNP_A-4200434	LOC440416	10.2748	4.28e-17	1.61e-10	0.633372
SNP_A-2179603	DCUN1D1	10.2747	4.28e-17	1.61e-10	1.59054
SNP_A-2065917	TRPM5	10.2743	4.29e-17	1.61e-10	0.760105
SNP_A-1975401	NDUFB5	10.2727	4.33e-17	1.63e-10	1.10798
SNP_A-2288487	MFN1	10.2709	4.36e-17	1.64e-10	1.77228
SNP_A-4204503	NDUFB5	10.2705	4.37e-17	1.64e-10	1.08541
SNP_A-1884255	NCBP2-AS2	10.2704	4.37e-17	1.64e-10	1.88774
SNP_A-2061984	PIK3CA	10.2697	4.39e-17	1.65e-10	1.4289
SNP_A-2035995	MFN1	10.2692	4.4e-17	1.65e-10	1.55407
SNP_A-2023454	PIK3CA	10.2676	4.43e-17	1.66e-10	1.54871
SNP_A-2047640	PARL	10.2674	4.44e-17	1.66e-10	1.23691
SNP_A-1862482	FXR1	10.2655	4.48e-17	1.68e-10	1.97838
SNP_A-2193905	SENP2	10.2647	4.5e-17	1.68e-10	1.4314
SNP_A-1899532	PROSC	10.2644	4.5e-17	1.68e-10	1.3693
SNP_A-4231083	ERLIN2	10.2635	4.52e-17	1.69e-10	1.92007
SNP_A-1872963	NXT1	10.2622	4.55e-17	1.7e-10	1.35477
SNP_A-2066133	MFN1	10.262	4.56e-17	1.7e-10	1.84562
SNP_A-2128558	ZNF639	10.2613	4.57e-17	1.71e-10	1.21485
SNP_A-2251312	KIR2DL1	10.2608	4.58e-17	1.71e-10	1.15265
SNP_A-1960393	NCBP2-AS2	10.2606	4.59e-17	1.71e-10	1.75739
SNP_A-2112944	PARL	10.2605	4.59e-17	1.71e-10	1.51444
SNP_A-2091520	ACTL6A	10.2603	4.6e-17	1.71e-10	1.69471
SNP_A-4209914	SIAH2	10.2602	4.6e-17	1.71e-10	1.41488
SNP_A-1998514	EIF1AY	-10.2601	4.6e-17	1.71e-10	-5.21953
SNP_A-2153499	DCUN1D1	10.2595	4.61e-17	1.71e-10	1.51094
SNP_A-4204503	ZNF639	10.259	4.63e-17	1.72e-10	0.820849
SNP_A-1916191	MRPL47	10.2576	4.66e-17	1.73e-10	1.50624
SNP_A-1803246	DCUN1D1	10.2575	4.66e-17	1.73e-10	1.60801
SNP_A-1957714	NDUFB5	10.2572	4.67e-17	1.73e-10	1.113
SNP_A-1832610	MRPL47	10.2571	4.67e-17	1.73e-10	1.32614
SNP_A-2119460	MFN1	10.2566	4.68e-17	1.73e-10	1.79637
SNP_A-1950243	XIST	10.2566	4.68e-17	1.73e-10	6.88963
SNP_A-2224903	DCUN1D1	10.2565	4.68e-17	1.73e-10	1.88587
SNP_A-2261127	PCDH19	10.2563	4.69e-17	1.73e-10	3.28061
SNP_A-1788796	KDM5D	-10.2562	4.69e-17	1.73e-10	-3.82244
SNP_A-2199198	TMEM41A	10.2559	4.7e-17	1.73e-10	0.912409
SNP_A-1975698	MFN1	10.2559	4.7e-17	1.73e-10	1.75886
SNP_A-4201443	PSMD2	10.2557	4.7e-17	1.73e-10	1.8545
SNP_A-1865620	PSMD2	10.2553	4.71e-17	1.73e-10	1.37658
SNP_A-2132186	DDHD2	10.2551	4.71e-17	1.73e-10	2.1916
SNP_A-4194267	KIAA1024	10.255	4.72e-17	1.73e-10	0.527597
SNP_A-2031775	RNF7	10.2548	4.72e-17	1.73e-10	1.05717
SNP_A-2184318	ACTL6A	10.2546	4.73e-17	1.74e-10	1.53932
SNP_A-1975417	ZNF639	10.2542	4.73e-17	1.74e-10	0.906093
SNP_A-1817149	RNF7	10.2524	4.78e-17	1.75e-10	1.43121
SNP_A-1862404	WDR70	10.2505	4.82e-17	1.77e-10	1.44448
SNP_A-4209794	GMPS	10.2504	4.82e-17	1.77e-10	1.96874
SNP_A-1975383	MRPL47	10.2497	4.84e-17	1.77e-10	1.7178
SNP_A-2229789	NDUFB5	10.2481	4.88e-17	1.79e-10	1.22665
SNP_A-2219758	GLYATL1	10.248	4.88e-17	1.79e-10	0.418867
SNP_A-1975538	ATP11B	10.2474	4.9e-17	1.79e-10	1.43165
SNP_A-1975395	MFN1	10.2473	4.9e-17	1.79e-10	1.35712
SNP_A-1999315	XIST	10.2471	4.9e-17	1.79e-10	8.0467
SNP_A-2269575	BTNL8	10.2462	4.93e-17	1.8e-10	1.14544
SNP_A-2199338	GZF1	10.2462	4.93e-17	1.8e-10	1.41885
SNP_A-2172821	PDCD10	10.246	4.93e-17	1.8e-10	1.4262
SNP_A-1998163	XIST	10.2451	4.95e-17	1.8e-10	6.24555
SNP_A-2132017	MFN1	10.2448	4.96e-17	1.8e-10	1.54877
SNP_A-1812652	FXR1	10.2443	4.97e-17	1.81e-10	1.76781
SNP_A-2212548	SOX2-OT	10.2442	4.97e-17	1.81e-10	3.17447
SNP_A-1918945	C5orf51	10.2439	4.98e-17	1.81e-10	1.5517
SNP_A-2163579	XIST	10.242	5.03e-17	1.83e-10	9.01257
SNP_A-1945750	KDM5D	-10.2417	5.03e-17	1.83e-10	-4.44625
SNP_A-1937669	PARL	10.2396	5.09e-17	1.85e-10	1.90753
SNP_A-4209867	SOX2-OT	10.2388	5.11e-17	1.85e-10	4.75078
SNP_A-2308080	SLC39A12	10.2384	5.12e-17	1.85e-10	0.889537
SNP_A-1998460	RPS4Y1	-10.2384	5.12e-17	1.85e-10	-7.17574
SNP_A-1854677	MRPL47	10.2383	5.12e-17	1.85e-10	1.32985
SNP_A-1945019	XIST	10.2374	5.14e-17	1.86e-10	4.86885
SNP_A-2305336	XIST	10.2372	5.15e-17	1.86e-10	6.58623
SNP_A-1784271	POLR2H	10.2367	5.16e-17	1.86e-10	1.24453
SNP_A-2166581	PARL	10.2358	5.18e-17	1.87e-10	1.46019
SNP_A-1922800	MCCC1	10.2358	5.18e-17	1.87e-10	1.34125
SNP_A-2228518	PSMD2	10.2356	5.19e-17	1.87e-10	1.20221
SNP_A-1876442	OPA1	10.2355	5.19e-17	1.87e-10	1.09132
SNP_A-1890260	EIF4EBP1	10.2354	5.19e-17	1.87e-10	1.96537
SNP_A-2166779	DIRC3	10.2347	5.21e-17	1.87e-10	0.935658
SNP_A-4209866	DCUN1D1	10.2346	5.21e-17	1.87e-10	1.35115
SNP_A-1999372	XIST	10.2346	5.21e-17	1.87e-10	6.27412
SNP_A-2122337	NDUFB5	10.2342	5.22e-17	1.88e-10	1.12993
SNP_A-1808752	XIST	10.2341	5.23e-17	1.88e-10	7.94211
SNP_A-2269787	DCUN1D1	10.2341	5.23e-17	1.88e-10	1.54256
SNP_A-2009283	RNF7	10.2335	5.24e-17	1.88e-10	1.29698
SNP_A-2219758	PCAT18	10.2331	5.25e-17	1.88e-10	0.403079
SNP_A-2083979	GZF1	10.2322	5.27e-17	1.89e-10	1.83751
SNP_A-1884490	MFN1	10.2319	5.28e-17	1.89e-10	1.56807
SNP_A-4209850	NDUFB5	10.231	5.31e-17	1.9e-10	1.48574
SNP_A-2236228	MRPL47	10.2304	5.32e-17	1.9e-10	1.68375
SNP_A-4209876	MCCC1	10.2295	5.35e-17	1.91e-10	1.62252
SNP_A-2242415	ZNF639	10.2294	5.35e-17	1.91e-10	0.984518
SNP_A-2045548	ZNF639	10.2292	5.35e-17	1.91e-10	0.893189
SNP_A-2215201	XIST	10.2291	5.36e-17	1.91e-10	6.31482
SNP_A-4207500	ASH2L	10.2288	5.36e-17	1.91e-10	1.56869
SNP_A-1845617	RPS4Y1	-10.2282	5.38e-17	1.92e-10	-5.07505
SNP_A-1915159	PSMD2	10.2277	5.39e-17	1.92e-10	1.6015
SNP_A-1818677	PARL	10.2274	5.4e-17	1.92e-10	1.35966
SNP_A-4209866	PIK3CA	10.2271	5.41e-17	1.92e-10	1.26721
SNP_A-2088779	SIAH2	10.227	5.41e-17	1.92e-10	2.1296
SNP_A-4209787	GMPS	10.2249	5.47e-17	1.94e-10	1.64332
SNP_A-2247148	COMMD2	10.2244	5.48e-17	1.95e-10	1.93295
SNP_A-2037756	ATP11B	10.2243	5.48e-17	1.95e-10	1.55148
SNP_A-2309578	ZNF639	10.2242	5.49e-17	1.95e-10	1.12669
SNP_A-2098861	PSMD2	10.2236	5.5e-17	1.95e-10	1.66822
SNP_A-2101486	LSG1	10.2224	5.54e-17	1.96e-10	1.54336
SNP_A-2205693	MFN1	10.2207	5.58e-17	1.98e-10	1.38941
SNP_A-1941557	ABCF3	10.2206	5.58e-17	1.98e-10	1.08318
SNP_A-2147343	DCUN1D1	10.2201	5.6e-17	1.98e-10	1.36379
SNP_A-2045548	PARL	10.22	5.6e-17	1.98e-10	1.207
SNP_A-4201239	NDUFB5	10.22	5.6e-17	1.98e-10	1.11398
SNP_A-2097842	PSMD2	10.2197	5.61e-17	1.98e-10	2.04259
SNP_A-1975382	MCCC1	10.219	5.63e-17	1.99e-10	2.31428
SNP_A-2206324	SRP54	10.2186	5.64e-17	1.99e-10	1.39401
SNP_A-2212911	MRPL47	10.2182	5.65e-17	1.99e-10	1.2629
SNP_A-1890241	SENP2	10.2174	5.67e-17	2e-10	1.5538
SNP_A-2194521	XIST	10.2169	5.69e-17	2e-10	4.20438
SNP_A-2048612	XIST	10.2164	5.7e-17	2.01e-10	5.75547
SNP_A-2030739	DIRC3	10.2144	5.76e-17	2.02e-10	0.887544
SNP_A-2007043	USP9Y	10.2137	5.78e-17	2.03e-10	3.79337
SNP_A-4209866	SIAH2	10.2134	5.79e-17	2.03e-10	1.38389
SNP_A-2157100	DCUN1D1	10.2124	5.81e-17	2.04e-10	1.86932
SNP_A-2267197	PIK3CA	10.2123	5.82e-17	2.04e-10	1.56568
SNP_A-2305078	KDM5D	-10.2122	5.82e-17	2.04e-10	-4.05611
SNP_A-2009398	PARL	10.2113	5.85e-17	2.05e-10	1.75697
SNP_A-1847642	ACTL6A	10.2112	5.85e-17	2.05e-10	1.64479
SNP_A-2283516	LINC01431	10.2112	5.85e-17	2.05e-10	0.48699
SNP_A-4231083	ASH2L	10.2111	5.85e-17	2.05e-10	1.41054
SNP_A-2227265	PAPD7	10.2106	5.87e-17	2.05e-10	1.71471
SNP_A-4198336	XIST	10.2102	5.88e-17	2.05e-10	10.3674
SNP_A-2090167	PCYT1A	10.2098	5.89e-17	2.05e-10	1.71196
SNP_A-2055775	PIK3CA	10.2098	5.89e-17	2.05e-10	1.40995
SNP_A-4213670	RPS4Y1	-10.2097	5.89e-17	2.05e-10	-5.00949
SNP_A-2151522	BAG4	10.2097	5.89e-17	2.05e-10	2.31138
SNP_A-1787914	PIK3CA	10.2085	5.93e-17	2.06e-10	1.41688
SNP_A-2220157	DCUN1D1	10.2077	5.95e-17	2.07e-10	1.50775
SNP_A-2061984	MFN1	10.2074	5.96e-17	2.07e-10	1.49313
SNP_A-2185843	XXYLT1	10.2064	5.99e-17	2.08e-10	1.91586
SNP_A-1955422	XIST	10.2062	6e-17	2.08e-10	5.67164
SNP_A-1911810	SIAH2	10.206	6e-17	2.08e-10	2.08286
SNP_A-1876442	PDCD10	10.2056	6.01e-17	2.09e-10	1.33186
SNP_A-2135575	RFC4	10.2048	6.04e-17	2.09e-10	2.18859
SNP_A-1902513	MRPL47	10.2048	6.04e-17	2.09e-10	1.35872
SNP_A-1887460	SRP54	10.2034	6.08e-17	2.11e-10	1.09737
SNP_A-2033493	NXT1	10.2032	6.08e-17	2.11e-10	1.77187
SNP_A-1954246	MFN1	10.203	6.09e-17	2.11e-10	1.39519
SNP_A-1856766	OPA1	10.2017	6.13e-17	2.12e-10	1.09454
SNP_A-2009364	MRAP2	10.2006	6.16e-17	2.13e-10	2.70704
SNP_A-1958640	B3GNT5	10.1997	6.19e-17	2.14e-10	1.84934
SNP_A-1975766	POLR2H	10.1997	6.19e-17	2.14e-10	1.06843
SNP_A-1792878	PARL	10.1991	6.21e-17	2.14e-10	1.27615
SNP_A-1975357	RP11-255C15.4	10.1988	6.22e-17	2.14e-10	2.74838
SNP_A-2032174	MFN1	10.1987	6.22e-17	2.14e-10	1.63076
SNP_A-2032498	EIF1AY	-10.1976	6.25e-17	2.16e-10	-5.35775
SNP_A-2305423	KDM5D	-10.1975	6.26e-17	2.16e-10	-3.94182
SNP_A-2254093	KBTBD2	10.1973	6.26e-17	2.16e-10	1.31866
SNP_A-1975336	NDUFB5	10.1965	6.29e-17	2.16e-10	1.10904
SNP_A-4195133	PAPD7	10.1964	6.29e-17	2.16e-10	1.41081
SNP_A-1939544	DCUN1D1	10.1962	6.3e-17	2.16e-10	1.11965
SNP_A-2014827	XIST	10.1959	6.31e-17	2.17e-10	4.58071
SNP_A-1877549	AP2M1	10.1952	6.33e-17	2.17e-10	1.39741
SNP_A-2060019	ASH2L	10.1952	6.33e-17	2.17e-10	1.30717
SNP_A-1942543	MFN1	10.1951	6.33e-17	2.17e-10	1.44119
SNP_A-4207500	PROSC	10.1933	6.39e-17	2.19e-10	1.50875
SNP_A-1780832	DROSHA	10.1926	6.41e-17	2.2e-10	1.33846
SNP_A-2009364	PSMD2	10.1914	6.45e-17	2.21e-10	1.24326
SNP_A-1823220	LOC101060400	10.1913	6.45e-17	2.21e-10	0.990171
SNP_A-1844534	XIST	10.1906	6.47e-17	2.21e-10	5.84659
SNP_A-4200434	GABRG1	10.1904	6.48e-17	2.21e-10	0.254788
SNP_A-1904088	PDCD6	10.1899	6.49e-17	2.22e-10	1.53074
SNP_A-1907180	MIR1204	10.1891	6.52e-17	2.23e-10	1.5656
SNP_A-2303246	XIST	10.1886	6.54e-17	2.23e-10	6.94932
SNP_A-2307660	MFN1	10.1885	6.54e-17	2.23e-10	1.32286
SNP_A-1953523	NDUFB5	10.1878	6.56e-17	2.24e-10	1.2135
SNP_A-1975521	MCCC1	10.1862	6.61e-17	2.25e-10	1.69166
SNP_A-2055272	TMEM41A	10.186	6.62e-17	2.25e-10	1.42209
SNP_A-2209772	RP11-255C15.4	10.1835	6.7e-17	2.28e-10	2.01857
SNP_A-1812652	MFN1	10.1832	6.71e-17	2.28e-10	1.47999
SNP_A-1795654	DCUN1D1	10.1828	6.72e-17	2.29e-10	1.46253
SNP_A-2009423	ALG3	10.1825	6.74e-17	2.29e-10	1.81495
SNP_A-2056786	XIST	10.1825	6.74e-17	2.29e-10	6.86621
SNP_A-2054532	DCUN1D1	10.1814	6.77e-17	2.3e-10	1.80622
SNP_A-1919393	EIF1AY	-10.1812	6.78e-17	2.3e-10	-6.45583
SNP_A-1975417	PIK3CA	10.1795	6.83e-17	2.31e-10	1.45139
SNP_A-1911274	MFN1	10.1792	6.85e-17	2.31e-10	1.74687
SNP_A-2256685	ALG3	10.1791	6.85e-17	2.31e-10	1.4181
SNP_A-4207500	BRF2	10.1791	6.85e-17	2.31e-10	1.6435
SNP_A-1956597	NDUFB5	10.1791	6.85e-17	2.31e-10	1.34391
SNP_A-1871228	ZNF639	10.1791	6.85e-17	2.31e-10	0.975877
SNP_A-1934040	PARL	10.1779	6.89e-17	2.33e-10	1.5361
SNP_A-1940564	AP2M1	10.1778	6.89e-17	2.33e-10	1.51647
SNP_A-2056629	SENP2	10.1777	6.89e-17	2.33e-10	1.60912
SNP_A-2009434	PARL	10.1775	6.9e-17	2.33e-10	1.54506
SNP_A-1943983	UMPS	10.1766	6.93e-17	2.34e-10	1.10871
SNP_A-2009369	SOX2-OT	10.1765	6.94e-17	2.34e-10	3.30977
SNP_A-1845538	NDUFB5	10.1765	6.94e-17	2.34e-10	1.30376
SNP_A-1784271	LSG1	10.1757	6.96e-17	2.34e-10	1.61667
SNP_A-1817309	NBEAP1	10.1756	6.97e-17	2.34e-10	0.952004
SNP_A-2003732	ATAD1	10.1755	6.97e-17	2.34e-10	1.60265
SNP_A-2305218	GZF1	10.1752	6.98e-17	2.35e-10	1.5326
SNP_A-1949545	PSMD2	10.175	6.99e-17	2.35e-10	0.99301
SNP_A-1833435	TMEM41A	10.1748	6.99e-17	2.35e-10	1.06154
SNP_A-4225023	PIK3CA	10.1744	7.01e-17	2.35e-10	1.39054
SNP_A-1975421	PIK3CA	10.1741	7.02e-17	2.35e-10	1.39759
SNP_A-2024505	PSMD2	10.1729	7.06e-17	2.36e-10	1.47377
SNP_A-4228067	DCUN1D1	10.1725	7.07e-17	2.37e-10	1.17292
SNP_A-1975368	PSMD2	10.1719	7.09e-17	2.37e-10	1.54734
SNP_A-1817309	ST8SIA3	10.1718	7.1e-17	2.37e-10	0.526867
SNP_A-1792878	PIK3CA	10.1716	7.1e-17	2.37e-10	1.51535
SNP_A-2029642	GZF1	10.1716	7.11e-17	2.37e-10	1.40104
SNP_A-2058252	BRF2	10.1713	7.12e-17	2.38e-10	1.73008
SNP_A-2124938	GZF1	10.1711	7.12e-17	2.38e-10	1.75599
SNP_A-2180069	RNF7	10.17	7.16e-17	2.39e-10	1.56846
SNP_A-2237118	LSG1	10.1698	7.17e-17	2.39e-10	1.52707
SNP_A-1792878	MRPL47	10.1694	7.18e-17	2.39e-10	1.50917
SNP_A-1980885	NDUFS6	10.1693	7.19e-17	2.39e-10	1.44999
SNP_A-1911358	XIST	10.1689	7.2e-17	2.4e-10	6.31927
SNP_A-2214472	XIST	10.1685	7.22e-17	2.4e-10	6.2824
SNP_A-4213732	KDM5D	-10.1684	7.22e-17	2.4e-10	-3.68345
SNP_A-2090183	PSMD2	10.1682	7.23e-17	2.4e-10	1.03097
SNP_A-4200434	LOC101927079	10.1674	7.25e-17	2.41e-10	0.333888
SNP_A-1902800	XIST	10.1673	7.26e-17	2.41e-10	8.74336
SNP_A-2215024	MRPL47	10.1672	7.26e-17	2.41e-10	1.45647
SNP_A-2301173	PSMD2	10.1661	7.3e-17	2.42e-10	1.41798
SNP_A-1848991	NXT1	10.1654	7.32e-17	2.43e-10	1.74936
SNP_A-2155252	XIST	10.1645	7.36e-17	2.44e-10	4.93172
SNP_A-1795201	XIST	10.1632	7.4e-17	2.45e-10	6.35038
SNP_A-1975395	SIAH2	10.1632	7.41e-17	2.45e-10	1.40957
SNP_A-2212548	TMEM41A	10.1624	7.43e-17	2.46e-10	0.972308
SNP_A-2053967	DCUN1D1	10.1621	7.45e-17	2.46e-10	1.72565
SNP_A-2063183	PARL	10.1613	7.48e-17	2.47e-10	1.1669
SNP_A-4228378	XIST	10.1608	7.49e-17	2.47e-10	5.88508
SNP_A-4192839	PSMD2	10.1608	7.49e-17	2.47e-10	2.08708
SNP_A-1892343	PARL	10.1606	7.5e-17	2.47e-10	1.15158
SNP_A-2294437	MRPL47	10.1602	7.51e-17	2.48e-10	1.77099
SNP_A-2212911	PIK3CA	10.1599	7.53e-17	2.48e-10	1.26446
SNP_A-2082616	PARL	10.1596	7.54e-17	2.48e-10	1.54911
SNP_A-2307660	PARL	10.1571	7.63e-17	2.51e-10	1.0601
SNP_A-1975383	SIAH2	10.1569	7.64e-17	2.51e-10	1.87648
SNP_A-2133052	PDCD10	10.1569	7.64e-17	2.51e-10	1.28657
SNP_A-1975343	NDUFB5	10.1567	7.64e-17	2.51e-10	1.22476
SNP_A-1927667	MRPL47	10.1559	7.68e-17	2.52e-10	1.51365
SNP_A-2156579	RPS4Y1	-10.1548	7.72e-17	2.53e-10	-5.78814
SNP_A-1793815	MRPL47	10.1548	7.72e-17	2.53e-10	1.50612
SNP_A-1855383	NDUFB5	10.1546	7.73e-17	2.53e-10	1.43663
SNP_A-2116091	SOX2-OT	10.1544	7.73e-17	2.53e-10	3.83053
SNP_A-2299637	ICE1	10.1543	7.74e-17	2.53e-10	1.58684
SNP_A-2225911	PROSC	10.1541	7.74e-17	2.53e-10	1.09387
SNP_A-2058252	DDHD2	10.1538	7.75e-17	2.54e-10	1.99412
SNP_A-2038993	XIST	10.1537	7.76e-17	2.54e-10	6.61401
SNP_A-1892343	NDUFB5	10.1532	7.78e-17	2.54e-10	1.12536
SNP_A-2057502	MRPL47	10.1531	7.78e-17	2.54e-10	1.66418
SNP_A-4201847	NCBP2-AS2	10.1526	7.8e-17	2.55e-10	1.59683
SNP_A-1800683	XIST	10.1516	7.84e-17	2.56e-10	5.5074
SNP_A-4219540	LOC100505851	10.1515	7.84e-17	2.56e-10	1.18759
SNP_A-2040388	MRPL47	10.1514	7.85e-17	2.56e-10	1.48435
SNP_A-1803246	SIAH2	10.1511	7.86e-17	2.56e-10	1.64042
SNP_A-1957714	SIAH2	10.1508	7.87e-17	2.56e-10	1.47194
SNP_A-2243459	MRPL47	10.15	7.9e-17	2.57e-10	2.07534
SNP_A-2009219	SLC33A1	10.1498	7.91e-17	2.57e-10	1.68937
SNP_A-4219935	MRPL47	10.1496	7.92e-17	2.57e-10	1.22145
SNP_A-2151522	ERLIN2	10.1496	7.92e-17	2.57e-10	2.03204
SNP_A-2170958	PDCD10	10.1489	7.95e-17	2.58e-10	2.19667
SNP_A-1975417	MRPL47	10.1485	7.96e-17	2.58e-10	1.44351
SNP_A-2089654	XIST	10.1483	7.97e-17	2.58e-10	6.67779
SNP_A-2204463	SRP54	10.1481	7.97e-17	2.58e-10	1.56349
SNP_A-2133052	TBCCD1	10.1477	7.99e-17	2.59e-10	1.35699
SNP_A-1975400	RP11-255C15.4	10.1476	8e-17	2.59e-10	1.6463
SNP_A-1873332	XIST	10.1475	8e-17	2.59e-10	6.82104
SNP_A-1902513	PSMD2	10.1472	8.01e-17	2.59e-10	1.24507
SNP_A-1882898	PSMD2	10.1463	8.05e-17	2.6e-10	1.41791
SNP_A-2224903	PIK3CA	10.1461	8.06e-17	2.6e-10	1.76022
SNP_A-2278836	PSMD2	10.1459	8.06e-17	2.6e-10	1.27991
SNP_A-1980554	PAPD7	10.1459	8.06e-17	2.6e-10	1.72715
SNP_A-2080006	PSMD2	10.1455	8.08e-17	2.61e-10	1.56073
SNP_A-1803246	PDCD10	10.1451	8.09e-17	2.61e-10	1.36494
SNP_A-1994956	ZHX1-C8orf76	10.1449	8.1e-17	2.61e-10	1.32168
SNP_A-1799304	LSG1	10.1445	8.12e-17	2.61e-10	1.67868
SNP_A-1808162	XIST	10.1443	8.13e-17	2.61e-10	5.75648
SNP_A-4200502	KDM5D	-10.1443	8.13e-17	2.61e-10	-4.24723
SNP_A-2297054	MRPL47	10.1434	8.16e-17	2.63e-10	1.56405
SNP_A-2065917	PIRT	10.1427	8.19e-17	2.63e-10	0.961303
SNP_A-1975645	LSG1	10.1418	8.23e-17	2.64e-10	1.60129
SNP_A-1929453	WHSC1L1	10.1416	8.23e-17	2.64e-10	1.3897
SNP_A-2032498	KDM5D	-10.1415	8.24e-17	2.64e-10	-3.88839
SNP_A-4229047	MCCC1	10.1412	8.25e-17	2.65e-10	1.64066
SNP_A-2294324	ZNF622	10.1403	8.29e-17	2.66e-10	1.15443
SNP_A-2293734	MRPL47	10.1403	8.29e-17	2.66e-10	1.25127
SNP_A-2088962	LSG1	10.1397	8.31e-17	2.66e-10	1.58268
SNP_A-2110809	XIST	10.1393	8.33e-17	2.67e-10	6.18756
SNP_A-2301364	BRF2	10.1379	8.39e-17	2.68e-10	1.16589
SNP_A-2266767	DCUN1D1	10.1378	8.39e-17	2.68e-10	1.61175
SNP_A-4231083	BRF2	10.1372	8.42e-17	2.69e-10	1.47611
SNP_A-2153499	DNAJC19	10.1369	8.43e-17	2.69e-10	1.30955
SNP_A-1921882	TMEM41A	10.1367	8.43e-17	2.69e-10	1.0586
SNP_A-1837311	SIAH2	10.1365	8.44e-17	2.69e-10	2.07543
SNP_A-4206130	XIST	10.1356	8.48e-17	2.7e-10	6.53287
SNP_A-2236228	EIF5A2	10.1352	8.5e-17	2.71e-10	1.96445
SNP_A-1897279	GMPS	10.1346	8.52e-17	2.72e-10	1.74919
SNP_A-1817007	KDM5D	-10.1342	8.54e-17	2.72e-10	-4.12299
SNP_A-2109776	MFN1	10.1336	8.56e-17	2.73e-10	1.69637
SNP_A-2309853	OPA1	10.1331	8.58e-17	2.73e-10	1.38928
SNP_A-2090167	ABCF3	10.1326	8.61e-17	2.74e-10	1.17378
SNP_A-1993073	DDHD2	10.132	8.63e-17	2.74e-10	1.45627
SNP_A-4220046	XIST	10.1319	8.64e-17	2.74e-10	4.59089
SNP_A-1786314	MIR1204	10.1313	8.66e-17	2.75e-10	1.55544
SNP_A-2309853	MRPL47	10.1308	8.68e-17	2.75e-10	1.85917
SNP_A-2166079	XIST	10.1306	8.69e-17	2.76e-10	6.56269
SNP_A-2230559	MRPL47	10.1302	8.71e-17	2.76e-10	1.45731
SNP_A-1975456	PIK3CA	10.1299	8.72e-17	2.76e-10	1.34758
SNP_A-1950004	PDCD10	10.1296	8.74e-17	2.77e-10	1.25344
SNP_A-1934129	DCUN1D1	10.1294	8.74e-17	2.77e-10	1.67453
SNP_A-1812687	XIST	10.1291	8.75e-17	2.77e-10	6.16888
SNP_A-2053232	LINC01431	10.1279	8.81e-17	2.78e-10	0.473286
SNP_A-2037704	MFN1	10.1277	8.82e-17	2.79e-10	1.45828
SNP_A-4230463	DIRC3	10.127	8.85e-17	2.79e-10	0.754109
SNP_A-2120652	RNF7	10.1267	8.86e-17	2.8e-10	1.82953
SNP_A-2054532	AP2M1	10.1258	8.9e-17	2.81e-10	1.4311
SNP_A-1836618	DCUN1D1	10.1258	8.9e-17	2.81e-10	1.47263
SNP_A-2179603	MFN1	10.1248	8.94e-17	2.81e-10	1.55292
SNP_A-2178328	SENP2	10.1248	8.95e-17	2.81e-10	1.06706
SNP_A-4193283	PARL	10.1247	8.95e-17	2.81e-10	1.18087
SNP_A-4198673	MRPL47	10.1246	8.95e-17	2.81e-10	1.59633
SNP_A-4230281	MRPL47	10.1246	8.95e-17	2.81e-10	1.43155
SNP_A-1817309	RP11-715J22.6	10.1244	8.96e-17	2.82e-10	0.404675
SNP_A-1998160	XIST	10.1238	8.99e-17	2.82e-10	5.86794
SNP_A-2205522	SRP54	10.1235	9e-17	2.83e-10	2.20383
SNP_A-2038624	COMMD2	10.1234	9.01e-17	2.83e-10	2.12324
SNP_A-1804892	SRP54	10.1229	9.03e-17	2.83e-10	1.34911
SNP_A-2102284	SRP54	10.1228	9.03e-17	2.83e-10	1.45945
SNP_A-1975357	PDCD10	10.1224	9.05e-17	2.84e-10	2.07054
SNP_A-2197337	MFN1	10.122	9.07e-17	2.84e-10	1.5105
SNP_A-1929704	EIF1AY	-10.1214	9.09e-17	2.85e-10	-6.04792
SNP_A-1975402	RP11-255C15.4	10.1203	9.14e-17	2.86e-10	2.01646
SNP_A-2031775	RP11-255C15.4	10.1203	9.14e-17	2.86e-10	1.62913
SNP_A-1916884	XIST	10.1202	9.15e-17	2.86e-10	8.69093
SNP_A-1930607	NSUN2	10.1201	9.15e-17	2.86e-10	1.41633
SNP_A-4213836	XIST	10.1194	9.18e-17	2.87e-10	6.73146
SNP_A-1818677	PSMD2	10.1189	9.21e-17	2.87e-10	1.47197
SNP_A-1955557	NCBP2-AS2	10.1184	9.23e-17	2.88e-10	1.52692
SNP_A-1841641	RP11-255C15.4	10.1182	9.24e-17	2.88e-10	1.33676
SNP_A-2215057	TMEM41A	10.1181	9.25e-17	2.88e-10	1.39439
SNP_A-2031434	MRPL47	10.1166	9.31e-17	2.9e-10	1.59445
SNP_A-4219540	TAS1R1	10.1165	9.32e-17	2.9e-10	1.16023
SNP_A-1961122	PSMD2	10.1161	9.33e-17	2.9e-10	1.19675
SNP_A-2009219	RNF7	10.1161	9.33e-17	2.9e-10	1.66559
SNP_A-1975506	PIK3CA	10.1158	9.35e-17	2.91e-10	1.81262
SNP_A-2284953	MFN1	10.1157	9.35e-17	2.91e-10	1.69274
SNP_A-4240597	CDHR2	10.1149	9.39e-17	2.91e-10	0.749364
SNP_A-2129628	MRPL47	10.1148	9.4e-17	2.92e-10	1.08271
SNP_A-1927667	PIK3CA	10.1142	9.42e-17	2.92e-10	1.51668
SNP_A-4201239	DCUN1D1	10.1142	9.42e-17	2.92e-10	1.43694
SNP_A-1981174	DROSHA	10.1136	9.45e-17	2.93e-10	1.59075
SNP_A-4197855	LY6G6D	10.113	9.48e-17	2.93e-10	0.732529
SNP_A-1935866	NXT1	10.1128	9.49e-17	2.94e-10	1.32972
SNP_A-2251195	PARL	10.1105	9.6e-17	2.97e-10	1.1767
SNP_A-2129074	ABCF3	10.1095	9.64e-17	2.98e-10	1.16757
SNP_A-1849723	NDUFB5	10.1095	9.64e-17	2.98e-10	1.64857
SNP_A-4209918	NCBP2-AS2	10.1093	9.65e-17	2.98e-10	1.55423
SNP_A-2055231	RPS4Y1	-10.1088	9.67e-17	2.99e-10	-7.16918
SNP_A-2102995	SENP2	10.1088	9.68e-17	2.99e-10	1.66403
SNP_A-1932922	SIAH2	10.108	9.72e-17	3e-10	1.73587
SNP_A-1975516	MRPL47	10.1077	9.73e-17	3e-10	1.41992
SNP_A-4199492	MRPL47	10.1072	9.75e-17	3e-10	1.7634
SNP_A-1959187	ASH2L	10.1072	9.75e-17	3e-10	1.17565
SNP_A-1975725	PSMD2	10.107	9.76e-17	3e-10	1.36914
SNP_A-1975698	ALG3	10.1069	9.77e-17	3e-10	1.47581
SNP_A-2224179	SDHAP1	10.106	9.81e-17	3.02e-10	1.06968
SNP_A-1837034	ACTL6A	10.1057	9.82e-17	3.02e-10	1.4573
SNP_A-2028529	PSMD2	10.1055	9.83e-17	3.02e-10	1.9961
SNP_A-2280901	XIST	10.1052	9.85e-17	3.02e-10	5.38597
SNP_A-2110434	PAPD7	10.105	9.86e-17	3.02e-10	1.4937
SNP_A-4222005	RPS4Y1	-10.1044	9.89e-17	3.03e-10	-7.23719
SNP_A-2294629	MRPL47	10.104	9.91e-17	3.04e-10	1.73157
SNP_A-4196606	GZF1	10.1038	9.91e-17	3.04e-10	1.77334
SNP_A-2187947	NXT1	10.1037	9.92e-17	3.04e-10	1.57142
SNP_A-1957714	MFN1	10.1028	9.97e-17	3.05e-10	1.40838
SNP_A-4220424	PSMD2	10.1018	1e-16	3.06e-10	1.6715
SNP_A-2178047	OPA1	10.1016	1e-16	3.07e-10	1.30399
SNP_A-1931417	RP11-255C15.4	10.101	1.01e-16	3.07e-10	2.1892
SNP_A-4222005	EIF1AY	-10.0995	1.01e-16	3.09e-10	-6.26868
SNP_A-1954007	ZNF639	10.0988	1.02e-16	3.1e-10	0.822418
SNP_A-1867808	PIK3CA	10.0981	1.02e-16	3.11e-10	1.63269
[truncated: 1,462 more rows]
