# Supplementary material for: Interpreting Functional Impact of Genetic Variations by Network QTL for Genotype–Phenotype Association Study
Source: Front Cell Dev Biol. 2022 Jan 26;9:720321. doi: 10.3389/fcell.2021.720321 (PMC8826544; doi:10.3389/fcell.2021.720321)
Supplement: Supplementary file 2 [file DataSheet2.ZIP › SI-table/Table S10.xlsx]

## Sheet: Sheet1
ID	Brain	Breast	Colon	Kidney	Lung	Ovarian
Module 1	1.31e-09	4.26e-06	1.39e-09	1.47e-11	1.83e-07	3.75e-08
Module 2	5.5e-06	0.01	1.77e-06	1.87e-07	0.000217	0.0192
Module 3	3.29e-09	0.0442	6.85e-08	1.25e-06	0.00308	0.0496
Module 4	3.69e-11	0.0445	7.12e-10	3.52e-10	1.34e-05	4.37e-06
Module 5	5.45e-13	0.00514	0.000119	1.39e-07	0.025	0.165
Module 6	5.3e-12	1.69e-06	4.9e-08	9.76e-12	4.07e-07	0.000332
Module 7	5.33e-11	0.00041	8.42e-10	1.03e-12	3.37e-06	0.000363
Module 8	6.08e-14	5.4e-07	3.3e-10	6.45e-17	5.36e-11	1.28e-14
Module 9	2.66e-17	0.995	1.11e-19	7.18e-22	4.27e-22	3.29e-22
Module 10	9.82e-10	0.0359	0.000318	3.74e-07	0.000344	0.00189
