# Supplementary material for: Interpreting Functional Impact of Genetic Variations by Network QTL for Genotype–Phenotype Association Study
Source: Front Cell Dev Biol. 2022 Jan 26;9:720321. doi: 10.3389/fcell.2021.720321 (PMC8826544; doi:10.3389/fcell.2021.720321)
Supplement: Supplementary file 2 [file DataSheet2.ZIP › SI-table/Table S11.xlsx]

## Sheet: Sheet1
ID of used lung cancer samples (GSE28571)	ID of used haematopoietic samples (CCLE)
Large_cell_carcinoma_sample_133A	697_HAEMATOPOIETIC_AND_LYMPHOID_TISSUE
Large_cell_carcinoma_sample_158A	A3KAW_HAEMATOPOIETIC_AND_LYMPHOID_TISSUE
Adenocarcinoma_sample_171A	A4FUK_HAEMATOPOIETIC_AND_LYMPHOID_TISSUE
Large_cell_carcinoma_sample_174A	ALLSIL_HAEMATOPOIETIC_AND_LYMPHOID_TISSUE
Adenocarcinoma_sample_192C	AML193_HAEMATOPOIETIC_AND_LYMPHOID_TISSUE
Adenocarcinoma_sample_193B	AMO1_HAEMATOPOIETIC_AND_LYMPHOID_TISSUE
Adenocarcinoma_sample_19A	BDCM_HAEMATOPOIETIC_AND_LYMPHOID_TISSUE
Adenocarcinoma_sample_200A	BL41_HAEMATOPOIETIC_AND_LYMPHOID_TISSUE
Adenocarcinoma_sample_201A	BL70_HAEMATOPOIETIC_AND_LYMPHOID_TISSUE
Squamous_cell_carcinoma_sample_202A	BV173_HAEMATOPOIETIC_AND_LYMPHOID_TISSUE
Large_cell_carcinoma_sample_203B	CA46_HAEMATOPOIETIC_AND_LYMPHOID_TISSUE
Large_cell_carcinoma_sample_212A	CI1_HAEMATOPOIETIC_AND_LYMPHOID_TISSUE
Adenocarcinoma_sample_213A	CMK_HAEMATOPOIETIC_AND_LYMPHOID_TISSUE
Large_cell_carcinoma_sample_214A	CMLT1_HAEMATOPOIETIC_AND_LYMPHOID_TISSUE
Adenocarcinoma_sample_215A	DAUDI_HAEMATOPOIETIC_AND_LYMPHOID_TISSUE
Squamous_cell_carcinoma_sample_217A	DB_HAEMATOPOIETIC_AND_LYMPHOID_TISSUE
Adenocarcinoma_sample_223A	DEL_HAEMATOPOIETIC_AND_LYMPHOID_TISSUE
Adenocarcinoma_sample_224A	DND41_HAEMATOPOIETIC_AND_LYMPHOID_TISSUE
Adenocarcinoma_sample_228B	DOHH2_HAEMATOPOIETIC_AND_LYMPHOID_TISSUE
Adenocarcinoma_sample_22B	EB1_HAEMATOPOIETIC_AND_LYMPHOID_TISSUE
Adenocarcinoma_sample_23A	EHEB_HAEMATOPOIETIC_AND_LYMPHOID_TISSUE
Large_cell_carcinoma_sample_243A	EJM_HAEMATOPOIETIC_AND_LYMPHOID_TISSUE
Squamous_cell_carcinoma_sample_249A	EM2_HAEMATOPOIETIC_AND_LYMPHOID_TISSUE
Large_cell_carcinoma_sample_260A	EOL1_HAEMATOPOIETIC_AND_LYMPHOID_TISSUE
Adenocarcinoma_sample_272B	F36P_HAEMATOPOIETIC_AND_LYMPHOID_TISSUE
Adenocarcinoma_sample_282A	GA10_HAEMATOPOIETIC_AND_LYMPHOID_TISSUE
Squamous_cell_carcinoma_sample_291A	GDM1_HAEMATOPOIETIC_AND_LYMPHOID_TISSUE
Adenocarcinoma_sample_292B	GRANTA519_HAEMATOPOIETIC_AND_LYMPHOID_TISSUE
Squamous_cell_carcinoma_sample_296A	HDLM2_HAEMATOPOIETIC_AND_LYMPHOID_TISSUE
Adenocarcinoma_sample_301A	HDMYZ_HAEMATOPOIETIC_AND_LYMPHOID_TISSUE
Adenocarcinoma_sample_302A	HEL9217_HAEMATOPOIETIC_AND_LYMPHOID_TISSUE
Adenocarcinoma_sample_311C	HEL_HAEMATOPOIETIC_AND_LYMPHOID_TISSUE
Large_cell_carcinoma_sample_332Y	HH_HAEMATOPOIETIC_AND_LYMPHOID_TISSUE
Adenocarcinoma_sample_341A	HL60_HAEMATOPOIETIC_AND_LYMPHOID_TISSUE
Squamous_cell_carcinoma_sample_344A	HPBALL_HAEMATOPOIETIC_AND_LYMPHOID_TISSUE
Squamous_cell_carcinoma_sample_357A	HT_HAEMATOPOIETIC_AND_LYMPHOID_TISSUE
Adenocarcinoma_sample_369A	HUNS1_HAEMATOPOIETIC_AND_LYMPHOID_TISSUE
Adenocarcinoma_sample_61A	HUT102_HAEMATOPOIETIC_AND_LYMPHOID_TISSUE
Squamous_cell_carcinoma_sample_98A	HUT78_HAEMATOPOIETIC_AND_LYMPHOID_TISSUE
Adenocarcinoma_sample_112B	JEKO1_HAEMATOPOIETIC_AND_LYMPHOID_TISSUE
Adenocarcinoma_sample_11C	JK1_HAEMATOPOIETIC_AND_LYMPHOID_TISSUE
Adenocarcinoma_sample_12B	JM1_HAEMATOPOIETIC_AND_LYMPHOID_TISSUE
Squamous_cell_carcinoma_sample_131A	JURKAT_HAEMATOPOIETIC_AND_LYMPHOID_TISSUE
Squamous_cell_carcinoma_sample_13A	JURLMK1_HAEMATOPOIETIC_AND_LYMPHOID_TISSUE
Squamous_cell_carcinoma_sample_14A	JVM2_HAEMATOPOIETIC_AND_LYMPHOID_TISSUE
Adenocarcinoma_sample_162A	JVM3_HAEMATOPOIETIC_AND_LYMPHOID_TISSUE
Adenocarcinoma_sample_165C	K562_HAEMATOPOIETIC_AND_LYMPHOID_TISSUE
Adenocarcinoma_sample_169D	KARPAS299_HAEMATOPOIETIC_AND_LYMPHOID_TISSUE
Adenocarcinoma_sample_172C	KARPAS422_HAEMATOPOIETIC_AND_LYMPHOID_TISSUE
Squamous_cell_carcinoma_sample_175B	KARPAS620_HAEMATOPOIETIC_AND_LYMPHOID_TISSUE
Adenocarcinoma_sample_189A	KASUMI1_HAEMATOPOIETIC_AND_LYMPHOID_TISSUE
Large_cell_carcinoma_sample_195B	KASUMI2_HAEMATOPOIETIC_AND_LYMPHOID_TISSUE
Large_cell_carcinoma_sample_196A	KASUMI6_HAEMATOPOIETIC_AND_LYMPHOID_TISSUE
Adenocarcinoma_sample_197B	KCL22_HAEMATOPOIETIC_AND_LYMPHOID_TISSUE
Large_cell_carcinoma_sample_207A	KE37_HAEMATOPOIETIC_AND_LYMPHOID_TISSUE
Adenocarcinoma_sample_229A	KE97_HAEMATOPOIETIC_AND_LYMPHOID_TISSUE
Large_cell_carcinoma_sample_234A	KG1_HAEMATOPOIETIC_AND_LYMPHOID_TISSUE
Adenocarcinoma_sample_235A	KHM1B_HAEMATOPOIETIC_AND_LYMPHOID_TISSUE
Adenocarcinoma_sample_247A	KIJK_HAEMATOPOIETIC_AND_LYMPHOID_TISSUE
Adenocarcinoma_sample_255A	KMH2_HAEMATOPOIETIC_AND_LYMPHOID_TISSUE
Squamous_cell_carcinoma_sample_256A	KMM1_HAEMATOPOIETIC_AND_LYMPHOID_TISSUE
Adenocarcinoma_sample_258A	KMS11_HAEMATOPOIETIC_AND_LYMPHOID_TISSUE
Large_cell_carcinoma_sample_265A	KMS12BM_HAEMATOPOIETIC_AND_LYMPHOID_TISSUE
Squamous_cell_carcinoma_sample_271A	KMS18_HAEMATOPOIETIC_AND_LYMPHOID_TISSUE
Squamous_cell_carcinoma_sample_27A	KMS20_HAEMATOPOIETIC_AND_LYMPHOID_TISSUE
Adenocarcinoma_sample_284A	KMS21BM_HAEMATOPOIETIC_AND_LYMPHOID_TISSUE
Adenocarcinoma_sample_288A	KMS26_HAEMATOPOIETIC_AND_LYMPHOID_TISSUE
Large_cell_carcinoma_sample_295B	KMS27_HAEMATOPOIETIC_AND_LYMPHOID_TISSUE
Squamous_cell_carcinoma_sample_297A	KMS28BM_HAEMATOPOIETIC_AND_LYMPHOID_TISSUE
Adenocarcinoma_sample_299B	KMS34_HAEMATOPOIETIC_AND_LYMPHOID_TISSUE
Squamous_cell_carcinoma_sample_300A	KO52_HAEMATOPOIETIC_AND_LYMPHOID_TISSUE
Squamous_cell_carcinoma_sample_305A	KOPN8_HAEMATOPOIETIC_AND_LYMPHOID_TISSUE
Large_cell_carcinoma_sample_309A	KU812_HAEMATOPOIETIC_AND_LYMPHOID_TISSUE
Adenocarcinoma_sample_310A	KYO1_HAEMATOPOIETIC_AND_LYMPHOID_TISSUE
Large_cell_carcinoma_sample_314A	L1236_HAEMATOPOIETIC_AND_LYMPHOID_TISSUE
Adenocarcinoma_sample_317A	L363_HAEMATOPOIETIC_AND_LYMPHOID_TISSUE
Squamous_cell_carcinoma_sample_319A	L428_HAEMATOPOIETIC_AND_LYMPHOID_TISSUE
Adenocarcinoma_sample_32A	L540_HAEMATOPOIETIC_AND_LYMPHOID_TISSUE
Large_cell_carcinoma_sample_331A	LAMA84_HAEMATOPOIETIC_AND_LYMPHOID_TISSUE
Adenocarcinoma_sample_338A	LP1_HAEMATOPOIETIC_AND_LYMPHOID_TISSUE
Large_cell_carcinoma_sample_33A	M07E_HAEMATOPOIETIC_AND_LYMPHOID_TISSUE
Squamous_cell_carcinoma_sample_342A	MC116_HAEMATOPOIETIC_AND_LYMPHOID_TISSUE
Adenocarcinoma_sample_347A	ME1_HAEMATOPOIETIC_AND_LYMPHOID_TISSUE
Adenocarcinoma_sample_359A	MEC1_HAEMATOPOIETIC_AND_LYMPHOID_TISSUE
Adenocarcinoma_sample_35A	MHHCALL2_HAEMATOPOIETIC_AND_LYMPHOID_TISSUE
Large_cell_carcinoma_sample_361A	MHHCALL3_HAEMATOPOIETIC_AND_LYMPHOID_TISSUE
Squamous_cell_carcinoma_sample_365A	MHHCALL4_HAEMATOPOIETIC_AND_LYMPHOID_TISSUE
Squamous_cell_carcinoma_sample_367A	MINO_HAEMATOPOIETIC_AND_LYMPHOID_TISSUE
Squamous_cell_carcinoma_sample_370A	MJ_HAEMATOPOIETIC_AND_LYMPHOID_TISSUE
Adenocarcinoma_sample_373B	MM1S_HAEMATOPOIETIC_AND_LYMPHOID_TISSUE
Adenocarcinoma_sample_37A	MOLM13_HAEMATOPOIETIC_AND_LYMPHOID_TISSUE
Squamous_cell_carcinoma_sample_39A	MOLM16_HAEMATOPOIETIC_AND_LYMPHOID_TISSUE
Adenocarcinoma_sample_48A	MOLM6_HAEMATOPOIETIC_AND_LYMPHOID_TISSUE
Squamous_cell_carcinoma_sample_6A	MOLP2_HAEMATOPOIETIC_AND_LYMPHOID_TISSUE
Adenocarcinoma_sample_81A	MOLP8_HAEMATOPOIETIC_AND_LYMPHOID_TISSUE
Large_cell_carcinoma_sample_87A	MOLT13_HAEMATOPOIETIC_AND_LYMPHOID_TISSUE
Squamous_cell_carcinoma_sample_88A	MOLT16_HAEMATOPOIETIC_AND_LYMPHOID_TISSUE
	MONOMAC1_HAEMATOPOIETIC_AND_LYMPHOID_TISSUE
	MONOMAC6_HAEMATOPOIETIC_AND_LYMPHOID_TISSUE
	MUTZ5_HAEMATOPOIETIC_AND_LYMPHOID_TISSUE
	MV411_HAEMATOPOIETIC_AND_LYMPHOID_TISSUE
	NALM19_HAEMATOPOIETIC_AND_LYMPHOID_TISSUE
	NALM1_HAEMATOPOIETIC_AND_LYMPHOID_TISSUE
	NALM6_HAEMATOPOIETIC_AND_LYMPHOID_TISSUE
	NAMALWA_HAEMATOPOIETIC_AND_LYMPHOID_TISSUE
	NB4_HAEMATOPOIETIC_AND_LYMPHOID_TISSUE
	NCIH929_HAEMATOPOIETIC_AND_LYMPHOID_TISSUE
	NCO2_HAEMATOPOIETIC_AND_LYMPHOID_TISSUE
	NOMO1_HAEMATOPOIETIC_AND_LYMPHOID_TISSUE
	NUDHL1_HAEMATOPOIETIC_AND_LYMPHOID_TISSUE
	NUDUL1_HAEMATOPOIETIC_AND_LYMPHOID_TISSUE
	OCIAML2_HAEMATOPOIETIC_AND_LYMPHOID_TISSUE
	OCIAML3_HAEMATOPOIETIC_AND_LYMPHOID_TISSUE
	OCIAML5_HAEMATOPOIETIC_AND_LYMPHOID_TISSUE
	OCILY19_HAEMATOPOIETIC_AND_LYMPHOID_TISSUE
	OCILY3_HAEMATOPOIETIC_AND_LYMPHOID_TISSUE
	OCIM1_HAEMATOPOIETIC_AND_LYMPHOID_TISSUE
	OPM2_HAEMATOPOIETIC_AND_LYMPHOID_TISSUE
	P12ICHIKAWA_HAEMATOPOIETIC_AND_LYMPHOID_TISSUE
	P31FUJ_HAEMATOPOIETIC_AND_LYMPHOID_TISSUE
	P3HR1_HAEMATOPOIETIC_AND_LYMPHOID_TISSUE
	PEER_HAEMATOPOIETIC_AND_LYMPHOID_TISSUE
	PF382_HAEMATOPOIETIC_AND_LYMPHOID_TISSUE
	PFEIFFER_HAEMATOPOIETIC_AND_LYMPHOID_TISSUE
	PL21_HAEMATOPOIETIC_AND_LYMPHOID_TISSUE
	RCHACV_HAEMATOPOIETIC_AND_LYMPHOID_TISSUE
	REC1_HAEMATOPOIETIC_AND_LYMPHOID_TISSUE
	RI1_HAEMATOPOIETIC_AND_LYMPHOID_TISSUE
	RL_HAEMATOPOIETIC_AND_LYMPHOID_TISSUE
	RPMI8226_HAEMATOPOIETIC_AND_LYMPHOID_TISSUE
	RPMI8402_HAEMATOPOIETIC_AND_LYMPHOID_TISSUE
	RS411_HAEMATOPOIETIC_AND_LYMPHOID_TISSUE
	SEM_HAEMATOPOIETIC_AND_LYMPHOID_TISSUE
	SET2_HAEMATOPOIETIC_AND_LYMPHOID_TISSUE
	SIGM5_HAEMATOPOIETIC_AND_LYMPHOID_TISSUE
	SKM1_HAEMATOPOIETIC_AND_LYMPHOID_TISSUE
	SKMM2_HAEMATOPOIETIC_AND_LYMPHOID_TISSUE
	SR786_HAEMATOPOIETIC_AND_LYMPHOID_TISSUE
	SUDHL10_HAEMATOPOIETIC_AND_LYMPHOID_TISSUE
	SUDHL1_HAEMATOPOIETIC_AND_LYMPHOID_TISSUE
	SUDHL4_HAEMATOPOIETIC_AND_LYMPHOID_TISSUE
	SUDHL5_HAEMATOPOIETIC_AND_LYMPHOID_TISSUE
	SUDHL6_HAEMATOPOIETIC_AND_LYMPHOID_TISSUE
	SUDHL8_HAEMATOPOIETIC_AND_LYMPHOID_TISSUE
	SUPM2_HAEMATOPOIETIC_AND_LYMPHOID_TISSUE
	SUPT11_HAEMATOPOIETIC_AND_LYMPHOID_TISSUE
	TALL1_HAEMATOPOIETIC_AND_LYMPHOID_TISSUE
	TF1_HAEMATOPOIETIC_AND_LYMPHOID_TISSUE
	THP1_HAEMATOPOIETIC_AND_LYMPHOID_TISSUE
	U266B1_HAEMATOPOIETIC_AND_LYMPHOID_TISSUE
	WSUDLCL2_HAEMATOPOIETIC_AND_LYMPHOID_TISSUE
