# Supplementary material for: Interpreting Functional Impact of Genetic Variations by Network QTL for Genotype–Phenotype Association Study
Source: Front Cell Dev Biol. 2022 Jan 26;9:720321. doi: 10.3389/fcell.2021.720321 (PMC8826544; doi:10.3389/fcell.2021.720321)
Supplement: Supplementary file 2 [file DataSheet2.ZIP › SI-table/Table S12.xlsx]

## Sheet: Sheet1
		max pvalue	max FDR
lungcancer data	eqtl	1e-14	1.759e-09
	nqtl	1e-14	1.413e-08
single cell data	eqtl	1e-14	3.08e-08
	nqtl	1e-14	3.54e-11
haem data	eqtl	1e-09	3.154e-06
	nqtl	1e-09	1.088e-06
