# Supplementary material for: Interpreting Functional Impact of Genetic Variations by Network QTL for Genotype–Phenotype Association Study
Source: Front Cell Dev Biol. 2022 Jan 26;9:720321. doi: 10.3389/fcell.2021.720321 (PMC8826544; doi:10.3389/fcell.2021.720321)
Supplement: Supplementary file 2 [file DataSheet2.ZIP › SI-table/Table S2 nqtls.xlsx]

## Sheet: Sheet1
snps	gene-pair	statistic	pvalue	FDR	beta
SNP_A-1817309	TXNL4A_ELAVL2	20.4561	1.41e-36	4.51e-26	1.803
SNP_A-1817309	MTOR_HES5	20.2679	2.88e-36	4.51e-26	1.08932
SNP_A-1817309	ELAVL2_CLP1	20.2164	3.51e-36	4.51e-26	0.365998
SNP_A-1817309	CDH10_CDH18	19.9267	1.07e-35	9.94e-26	1.83974
SNP_A-1817309	KLHL41_UBE4A	19.8778	1.29e-35	9.94e-26	1.16917
SNP_A-1817309	TPH2_DDC	19.5611	4.4e-35	2.83e-25	1.73284
SNP_A-1817309	KLHL41_CUL5	18.6799	1.44e-33	7.47e-24	0.95445
SNP_A-1817309	PPIE_ELAVL2	18.6355	1.72e-33	7.47e-24	0.41225
SNP_A-1817309	ELAVL2_CWC22	18.6316	1.74e-33	7.47e-24	0.447789
SNP_A-1817309	KLHL41_KLHL21	18.5941	2.03e-33	7.82e-24	1.33905
SNP_A-1817309	NPFFR2_CCK	18.4929	3.04e-33	1.07e-23	2.52179
SNP_A-1817309	LSM3_ELAVL2	18.4633	3.43e-33	1.1e-23	0.537098
SNP_A-1817309	GNG3_NPFFR2	18.3964	4.5e-33	1.33e-23	1.44986
SNP_A-1817309	HNRNPF_ELAVL2	18.2095	9.59e-33	2.64e-23	0.370842
SNP_A-1817309	POLR2G_ELAVL2	18.1721	1.12e-32	2.87e-23	0.430706
SNP_A-1817309	PPIL1_ELAVL2	18.1088	1.45e-32	3.49e-23	0.682572
SNP_A-1817309	HNRNPD_ELAVL2	17.8705	3.83e-32	8.7e-23	0.469393
SNP_A-1817309	ELAVL2_PLRG1	-17.8442	4.27e-32	9.16e-23	-0.495279
SNP_A-1817309	ELAVL2_CHERP	-17.8305	4.52e-32	9.18e-23	-0.210748
SNP_A-1817309	SNRPF_ELAVL2	17.7151	7.28e-32	1.38e-22	0.679252
SNP_A-1817309	FIP1L1_ELAVL2	17.7067	7.53e-32	1.38e-22	0.541258
SNP_A-1817309	EIF4A3_ELAVL2	17.3833	2.88e-31	5.06e-22	0.449294
SNP_A-1817309	PPIH_ELAVL2	17.2543	4.94e-31	8.29e-22	0.652134
SNP_A-1817309	TEX11_SYCP2	17.2181	5.75e-31	9.25e-22	3.03288
SNP_A-1960583	SPCS2_GCG	17.1957	6.32e-31	9.75e-22	1.01528
SNP_A-1960583	AGTR1_GCG	17.1108	9.03e-31	1.34e-21	3.58402
SNP_A-1960583	CALCB_GCG	17.0783	1.04e-30	1.48e-21	2.75087
SNP_A-1817309	ELAVL2_ALYREF	17.0642	1.1e-30	1.51e-21	0.733512
SNP_A-2261188	AKAP9_ACTN2	17.0098	1.38e-30	1.84e-21	0.224803
SNP_A-2129157	ALDH1A3_CNDP1	16.9819	1.55e-30	2e-21	1.58195
SNP_A-1817309	TERT_MTOR	16.9059	2.14e-30	2.67e-21	0.486306
SNP_A-1960583	GCG_SPCS3	16.8021	3.33e-30	4.01e-21	1.4369
SNP_A-1960583	CALCA_GCG	16.722	4.68e-30	5.47e-21	6.71642
SNP_A-1960583	GCG_LTB4R2	-16.6672	5.9e-30	6.7e-21	-0.721202
SNP_A-1960583	AVPR1A_GCG	16.6424	6.57e-30	7.23e-21	0.797199
SNP_A-1960583	GNG7_GCG	-16.6361	6.74e-30	7.23e-21	-0.812391
SNP_A-1960583	CALCR_GCG	16.5879	8.28e-30	8.64e-21	1.4292
SNP_A-1960583	TACR2_GCG	-16.5579	9.42e-30	9.56e-21	-0.443048
SNP_A-1817309	TRIM37_KLHL41	16.5407	1.01e-29	1e-20	0.908326
SNP_A-1817309	EED_HIST1H2BJ	16.5306	1.06e-29	1.02e-20	0.748846
SNP_A-1960583	FBXW8_ASB4	16.4872	1.27e-29	1.2e-20	0.199921
SNP_A-2261188	TNNI3_ACTN2	16.4589	1.44e-29	1.32e-20	0.996939
SNP_A-2261188	FGA_ACTN2	16.3502	2.3e-29	2.06e-20	3.90764
SNP_A-1960583	ASB4_UBE2E3	-16.3285	2.52e-29	2.18e-20	-0.348623
SNP_A-1817309	KLHL41_FBXW8	16.3262	2.55e-29	2.18e-20	0.387768
SNP_A-1817309	UBE2F_KLHL41	16.2888	2.99e-29	2.51e-20	0.918337
SNP_A-1960583	PLCB1_GCG	16.2557	3.45e-29	2.83e-20	1.24133
SNP_A-1817309	KLHL41_UBE2J2	16.246	3.6e-29	2.89e-20	0.922606
SNP_A-1817309	MAEL_TDRD12	16.1896	4.59e-29	3.61e-20	1.04839
SNP_A-1817309	EED_H2AFX	16.1598	5.22e-29	4.03e-20	1.0485
SNP_A-1817309	KLHL41_ANAPC13	-16.0675	7.79e-29	5.89e-20	-0.950746
SNP_A-1960583	ASB4_CDC26	16.0587	8.09e-29	6e-20	0.479389
SNP_A-1960583	ASB8_ASB4	-16.026	9.32e-29	6.79e-20	-0.24346
SNP_A-2129157	TFAP2B_KCTD1	16.0215	9.51e-29	6.79e-20	3.1332
SNP_A-2261188	ACTN2_AHSG	15.9878	1.1e-28	7.72e-20	0.408843
SNP_A-1960583	ASB4_UBE2J2	-15.9557	1.27e-28	8.72e-20	-0.269362
SNP_A-1960583	PTGER1_GCG	-15.9454	1.32e-28	8.96e-20	-0.612752
SNP_A-1817309	HIST1H2BA_STAG3	15.8503	2e-28	1.33e-19	0.310366
SNP_A-4200434	TEX11_SYCP2	15.8292	2.2e-28	1.44e-19	2.29761
SNP_A-1817309	NLRP4_TBK1	15.8003	2.49e-28	1.6e-19	0.671864
SNP_A-2219758	ALDH1A3_CNDP1	15.7433	3.2e-28	2.02e-19	1.62537
SNP_A-1817309	CDH10_CDH24	-15.7136	3.64e-28	2.27e-19	-0.294791
SNP_A-1817309	PCF11_ELAVL2	15.6895	4.05e-28	2.46e-19	0.477642
SNP_A-1960583	AVPR2_GCG	15.6873	4.09e-28	2.46e-19	0.332414
SNP_A-4200434	CDH10_CDH18	15.6649	4.51e-28	2.68e-19	1.3463
SNP_A-1817309	RNPS1_ELAVL2	15.6559	4.69e-28	2.73e-19	0.238374
SNP_A-1817309	ELAVL2_SNRPB	15.6536	4.74e-28	2.73e-19	0.516311
SNP_A-2129157	ALDH3A2_CNDP1	-15.6263	5.34e-28	3.03e-19	-1.31498
SNP_A-2219758	TFAP2B_KCTD1	15.6035	5.91e-28	3.3e-19	3.25997
SNP_A-1960583	NPFFR1_GCG	-15.5632	7.06e-28	3.89e-19	-0.239987
SNP_A-4200434	MTOR_HES5	15.5566	7.26e-28	3.95e-19	0.793029
SNP_A-1817309	POLR2K_ELAVL2	15.5442	7.67e-28	4.11e-19	0.410784
SNP_A-1960583	MC5R_GCG	15.539	7.85e-28	4.15e-19	0.295652
SNP_A-1817309	CSTF3_ELAVL2	15.5154	8.71e-28	4.54e-19	0.331256
SNP_A-1960583	MC2R_GCG	15.5056	9.09e-28	4.66e-19	0.271534
SNP_A-1817309	DHX16_ELAVL2	15.501	9.28e-28	4.66e-19	0.29097
SNP_A-1960583	ADORA2B_GCG	-15.4986	9.38e-28	4.66e-19	-1.46789
SNP_A-1960583	GNG10_GCG	15.4977	9.41e-28	4.66e-19	0.757772
SNP_A-2219758	ALDH3A2_CNDP1	-15.492	9.65e-28	4.72e-19	-1.37483
SNP_A-1960583	UBE2Q1_ASB4	-15.4246	1.3e-27	6.27e-19	-0.222778
SNP_A-1960583	ADCY4_GCG	-15.4166	1.35e-27	6.42e-19	-0.288536
SNP_A-1817309	YBX1_ELAVL2	15.4043	1.42e-27	6.69e-19	0.396827
SNP_A-1960583	ASB4_UBE2G2	-15.3972	1.47e-27	6.82e-19	-0.304691
SNP_A-2261188	ALDOA_ACTN2	15.3463	1.84e-27	8.45e-19	0.58411
SNP_A-1960583	TAC3_GCG	-15.3402	1.89e-27	8.57e-19	-0.358184
SNP_A-1960583	POMC_GCG	-15.3216	2.05e-27	9.2e-19	-0.38694
SNP_A-1817309	RPL10L_RPL22	15.3054	2.2e-27	9.77e-19	0.379634
SNP_A-4200434	ELAVL2_CWC22	15.2929	2.33e-27	1.02e-18	0.329946
SNP_A-4200434	TPH2_DDC	15.29	2.36e-27	1.02e-18	1.26396
SNP_A-1960583	GRK5_GCG	15.2818	2.45e-27	1.05e-18	0.402306
SNP_A-1960583	NPFF_GCG	-15.2784	2.48e-27	1.05e-18	-0.303942
SNP_A-1817309	TRIP12_KLHL41	15.2656	2.63e-27	1.1e-18	0.491577
SNP_A-1960583	TRAF7_ASB4	-15.2516	2.8e-27	1.16e-18	-0.375327
SNP_A-1960583	GCGR_GCG	15.236	3e-27	1.22e-18	0.340914
SNP_A-1817309	DNAJC8_ELAVL2	15.2336	3.03e-27	1.22e-18	0.279493
SNP_A-4200434	TXNL4A_ELAVL2	15.233	3.04e-27	1.22e-18	1.30248
SNP_A-1960583	GNG2_GCG	15.1945	3.61e-27	1.43e-18	0.473047
SNP_A-1960583	ASB4_UBE3B	-15.1664	4.09e-27	1.61e-18	-0.214756
SNP_A-1817309	GNG3_CCK	15.1425	4.55e-27	1.77e-18	0.577484
SNP_A-1960583	GCG_ADCY5	15.1371	4.66e-27	1.8e-18	0.650091
SNP_A-1817309	ELAVL2_PUF60	-15.0925	5.68e-27	2.17e-18	-0.334833
SNP_A-1817309	HNRNPA2B1_ELAVL2	15.0552	6.71e-27	2.54e-18	0.324784
SNP_A-1960583	AGT_GCG	15.0342	7.37e-27	2.73e-18	1.73604
SNP_A-4200434	HNRNPD_ELAVL2	15.0328	7.41e-27	2.73e-18	0.347335
SNP_A-1960583	GCG_GIPR	-15.0322	7.43e-27	2.73e-18	-0.214969
SNP_A-2262297	AGL_MGAM	15.0261	7.64e-27	2.78e-18	1.04656
SNP_A-1960583	XCR1_GCG	-15.0141	8.06e-27	2.91e-18	-0.210639
SNP_A-2043511	ZNRF2_TRIM63	15.0059	8.36e-27	2.99e-18	0.39039
SNP_A-1817309	SNRNP40_ELAVL2	14.9893	9.01e-27	3.16e-18	0.515452
SNP_A-4200434	EED_HIST1H2BJ	14.9891	9.01e-27	3.16e-18	0.564247
SNP_A-1960583	ASB4_UBE2V2	14.9696	9.84e-27	3.42e-18	0.505173
SNP_A-1817309	CDC5L_ELAVL2	14.9624	1.02e-26	3.5e-18	0.656434
SNP_A-1960583	RXFP1_GCG	-14.949	1.08e-26	3.68e-18	-0.308856
SNP_A-4200434	ELAVL2_PLRG1	-14.9426	1.11e-26	3.76e-18	-0.365958
SNP_A-1817309	STAG3_SMC1B	14.9143	1.26e-26	4.22e-18	0.319297
SNP_A-4200434	GNG3_NPFFR2	14.9129	1.27e-26	4.22e-18	1.06335
SNP_A-1817309	SRSF3_ELAVL2	14.9095	1.29e-26	4.25e-18	0.462639
SNP_A-1960583	GCG_CASR	14.9055	1.31e-26	4.29e-18	0.37611
SNP_A-4200434	ELAVL2_CLP1	14.8819	1.46e-26	4.72e-18	0.263159
SNP_A-1905378	POLR3H_GTF3C6	-14.876	1.5e-26	4.81e-18	-0.331393
SNP_A-1905378	POLR2K_POLR3H	-14.8679	1.55e-26	4.91e-18	-0.433293
SNP_A-1905378	POLR3H_NFIB	14.8677	1.55e-26	4.91e-18	0.784852
SNP_A-1817309	HNRNPM_ELAVL2	-14.8376	1.78e-26	5.58e-18	-0.284746
SNP_A-1817309	HIST1H1B_DFFB	14.8338	1.81e-26	5.63e-18	0.603712
SNP_A-1817309	CDH10_CDH11	-14.7981	2.12e-26	6.55e-18	-0.908245
SNP_A-1960583	GIP_GCG	14.7814	2.29e-26	7.01e-18	0.638019
SNP_A-1960583	SEC11A_GCG	14.7778	2.33e-26	7.07e-18	0.357612
SNP_A-2129157	DLGAP1_HOMER3	14.7749	2.36e-26	7.1e-18	1.70049
SNP_A-4200434	LSM3_ELAVL2	14.772	2.39e-26	7.14e-18	0.392482
SNP_A-1960583	ASB6_ASB4	-14.7493	2.64e-26	7.85e-18	-0.210077
SNP_A-1960583	RNF25_ASB4	-14.7471	2.67e-26	7.87e-18	-0.203983
SNP_A-1960583	LPAR5_GCG	-14.7278	2.91e-26	8.52e-18	-0.63673
SNP_A-4200434	KLHL41_UBE4A	14.7245	2.96e-26	8.58e-18	0.840664
SNP_A-2113156	TRAF3IP1_DYNC2H1	14.6941	3.39e-26	9.77e-18	0.246769
SNP_A-1960583	GNG12_GCG	14.6781	3.65e-26	1.04e-17	0.907722
SNP_A-4200434	NPFFR2_CCK	14.6708	3.77e-26	1.07e-17	1.83829
SNP_A-1817309	DHX15_ELAVL2	14.667	3.83e-26	1.08e-17	0.20937
SNP_A-1960583	HTR2A_GCG	14.6649	3.87e-26	1.08e-17	0.474898
SNP_A-1817309	TAS1R1_GNAT3	-14.6523	4.1e-26	1.14e-17	-0.165652
SNP_A-2177661	UGT2B4_AOX1	14.6407	4.32e-26	1.19e-17	3.33207
SNP_A-4200434	PPIL1_ELAVL2	14.6382	4.36e-26	1.19e-17	0.499542
SNP_A-1960583	GPR15_GCG	-14.6154	4.84e-26	1.32e-17	-0.351425
SNP_A-1817309	ELAVL2_PRPF40A	14.5605	6.2e-26	1.67e-17	0.269296
SNP_A-2037659	ALDH1A3_CNDP1	14.5431	6.71e-26	1.8e-17	1.68545
SNP_A-1817309	DHX38_ELAVL2	-14.5408	6.78e-26	1.8e-17	-0.15554
SNP_A-1817309	KLHL41_ARIH2	14.5323	7.05e-26	1.86e-17	0.739026
SNP_A-1817309	SPCS2_RPL10L	14.5299	7.13e-26	1.87e-17	0.683497
SNP_A-1817309	KLHL41_UBE2E1	14.5216	7.4e-26	1.93e-17	0.649053
SNP_A-1960583	ASB4_RBCK1	-14.4867	8.67e-26	2.24e-17	-0.422766
SNP_A-1817309	CDH10_CDH2	14.4697	9.36e-26	2.41e-17	3.29313
SNP_A-1817309	GCFC2_ELAVL2	14.4636	9.62e-26	2.46e-17	0.490202
SNP_A-1960583	HTR2C_GCG	14.4624	9.68e-26	2.46e-17	1.14849
SNP_A-1817309	LRP2_GC	14.458	9.87e-26	2.49e-17	1.02476
SNP_A-1817309	ELAVL2_SNRPE	14.4566	9.93e-26	2.49e-17	0.320384
SNP_A-4200434	HIST1H2BJ_NCAPD3	14.4381	1.08e-25	2.69e-17	0.767681
SNP_A-1960583	CRHR2_GCG	14.4266	1.14e-25	2.82e-17	0.240223
SNP_A-4200434	POLR2G_ELAVL2	14.414	1.21e-25	2.96e-17	0.313461
SNP_A-1817309	PTGER1_NPFFR2	-14.4112	1.22e-25	2.98e-17	-0.824357
SNP_A-1835746	PLCB3_TAC1	-14.4004	1.28e-25	3.11e-17	-0.346534
SNP_A-4200434	KLHL41_CUL5	14.3941	1.32e-25	3.18e-17	0.69016
SNP_A-1960583	LPAR1_GCG	14.3735	1.45e-25	3.47e-17	0.834542
SNP_A-1817309	KLHL41_KBTBD8	14.3654	1.5e-25	3.58e-17	1.13585
SNP_A-1835746	GPR17_TAC1	14.321	1.84e-25	4.32e-17	0.172508
SNP_A-1817309	SF1_ELAVL2	-14.32	1.85e-25	4.32e-17	-0.143641
SNP_A-1817309	SNRPG_ELAVL2	14.32	1.85e-25	4.32e-17	0.264961
SNP_A-2261188	ACTN2_TPM3	-14.3062	1.97e-25	4.58e-17	-0.304198
SNP_A-1960583	VIPR1_GCG	-14.3039	1.99e-25	4.6e-17	-0.728047
SNP_A-1960583	PLCB1_PLCG2	14.2896	2.12e-25	4.88e-17	0.17052
SNP_A-1960583	GNB2_GCG	-14.2878	2.14e-25	4.89e-17	-0.630065
SNP_A-1835746	AGL_MGAM	14.2861	2.16e-25	4.9e-17	1.22841
SNP_A-1788480	AGL_MGAM	14.2844	2.17e-25	4.91e-17	1.0518
SNP_A-1960583	DRD5_GCG	-14.2802	2.22e-25	4.97e-17	-0.330533
SNP_A-1817309	GNG3_CALCB	14.2673	2.35e-25	5.24e-17	1.00378
SNP_A-1960583	GRM5_GCG	14.2555	2.48e-25	5.5e-17	0.558825
SNP_A-1960583	PMCH_GCG	14.2509	2.53e-25	5.58e-17	0.72873
SNP_A-4200434	RPL10L_SECISBP2	-14.2476	2.57e-25	5.64e-17	-0.582479
SNP_A-4200434	EIF4A3_ELAVL2	14.2393	2.67e-25	5.82e-17	0.32909
SNP_A-1960583	GRPR_GCG	-14.2361	2.71e-25	5.88e-17	-0.230257
SNP_A-1817309	KLHL41_UBE2D2	14.2299	2.79e-25	5.94e-17	0.466977
SNP_A-1817309	RPTOR_MTOR	14.2296	2.79e-25	5.94e-17	0.52941
SNP_A-1990974	TRH_ADRA1D	14.2279	2.81e-25	5.94e-17	0.209262
SNP_A-2129157	HDC_CNDP1	-14.2277	2.82e-25	5.94e-17	-0.681383
SNP_A-1960583	AGTR1_AVPR1A	14.2276	2.82e-25	5.94e-17	0.534092
SNP_A-4200434	TERT_MTOR	14.1907	3.33e-25	6.99e-17	0.358239
SNP_A-1905291	ADCY4_POLR3H	14.1861	3.41e-25	7.1e-17	0.385047
SNP_A-1960583	TRIM11_ASB4	-14.1698	3.67e-25	7.61e-17	-0.390176
SNP_A-4200434	KLHL41_KLHL21	14.1475	4.06e-25	8.38e-17	0.963906
SNP_A-1817309	NPFFR2_LPAR5	-14.1384	4.24e-25	8.69e-17	-1.84442
SNP_A-4200434	HNRNPF_ELAVL2	14.1362	4.28e-25	8.74e-17	0.268105
SNP_A-2043511	TRIM63_HECTD1	14.1242	4.52e-25	9.18e-17	0.998688
SNP_A-1817309	RPL10L_MRPL20	14.1221	4.56e-25	9.22e-17	0.59066
SNP_A-1817309	SF3B5_ELAVL2	14.1117	4.79e-25	9.62e-17	0.398979
SNP_A-1817309	HIST1H2BA_HIST1H2BJ	14.0988	5.08e-25	1.02e-16	0.198932
SNP_A-1817309	KLHL41_FBXL16	14.0942	5.19e-25	1.03e-16	2.19109
SNP_A-1817309	PIK3CB_FGF19	-14.0905	5.28e-25	1.04e-16	-1.44384
SNP_A-1812417	MRPS18C_MRPS22	14.079	5.56e-25	1.09e-16	0.787269
SNP_A-1960583	GPR20_GCG	-14.0717	5.75e-25	1.13e-16	-0.385548
SNP_A-4200434	UBE2F_KLHL41	14.0555	6.19e-25	1.21e-16	0.680874
SNP_A-1817309	FAM13A_RAC3	14.0373	6.73e-25	1.31e-16	0.51229
SNP_A-1960583	ANAPC10_ASB4	14.0278	7.03e-25	1.36e-16	0.295287
SNP_A-1960583	FPR2_GCG	14.0268	7.06e-25	1.36e-16	0.559678
SNP_A-1960583	ASB4_CUL7	-14.0255	7.11e-25	1.36e-16	-0.278415
SNP_A-1817309	ATP5L_PPA2	14.0209	7.26e-25	1.38e-16	0.434245
SNP_A-4200434	ELAVL2_CHERP	-13.9975	8.08e-25	1.53e-16	-0.152602
SNP_A-1817309	PTH2R_CRH	13.9915	8.31e-25	1.56e-16	1.06454
SNP_A-1960583	TAAR2_GCG	13.9655	9.36e-25	1.75e-16	0.194866
SNP_A-4200434	DHX16_ELAVL2	13.929	1.11e-24	2.06e-16	0.218031
SNP_A-4200434	PPIE_ELAVL2	13.9289	1.11e-24	2.06e-16	0.295115
SNP_A-1835746	TAC1_GCGR	-13.9187	1.16e-24	2.14e-16	-0.227822
SNP_A-2262297	GPR17_TAC1	13.9055	1.23e-24	2.27e-16	0.143341
SNP_A-1960583	ANAPC2_ASB4	-13.902	1.25e-24	2.29e-16	-0.298767
SNP_A-1812417	MRPS18C_MRPS18A	13.8842	1.36e-24	2.48e-16	0.724576
SNP_A-4200434	ELAVL2_ALYREF	13.8813	1.38e-24	2.5e-16	0.535245
SNP_A-2113156	ACKR3_GNAT3	13.88	1.39e-24	2.5e-16	0.0626689
SNP_A-1817309	RBM5_ELAVL2	13.8782	1.4e-24	2.51e-16	0.301323
SNP_A-1990974	PRL_TRH	13.8532	1.57e-24	2.8e-16	0.528596
SNP_A-1960583	DPP4_GCG	13.8457	1.63e-24	2.89e-16	1.98604
SNP_A-4200434	NLRP4_TBK1	13.8384	1.68e-24	2.97e-16	0.499681
SNP_A-1817309	ELAVL2_CWC27	13.8379	1.68e-24	2.97e-16	0.385899
SNP_A-1817309	STAG3_H2AFX	13.8027	1.98e-24	3.48e-16	1.3711
SNP_A-1817309	PFKM_TKTL1	13.8003	2e-24	3.5e-16	2.0354
SNP_A-1817309	MRPS18C_RPL10L	13.7903	2.1e-24	3.65e-16	0.288811
SNP_A-1817309	KLHL41_UBE2L6	-13.782	2.18e-24	3.77e-16	-1.12007
SNP_A-1817309	DDX23_ELAVL2	13.7745	2.26e-24	3.89e-16	0.283997
SNP_A-1816370	TCAP_TNNI1	13.7433	2.61e-24	4.47e-16	0.213453
SNP_A-1817309	KLHL41_FBXO22	13.7252	2.84e-24	4.84e-16	0.805942
SNP_A-1835746	TAC1_GNG2	-13.7236	2.86e-24	4.86e-16	-0.33761
SNP_A-4200434	FIP1L1_ELAVL2	13.717	2.95e-24	4.98e-16	0.389932
SNP_A-1817309	CRH_GNG3	13.7036	3.13e-24	5.28e-16	0.356778
SNP_A-1817309	GNAO1_GNG3	13.6851	3.41e-24	5.71e-16	0.294038
SNP_A-2269575	CAPN9_GKN1	13.6847	3.42e-24	5.71e-16	10.5426
SNP_A-4200434	KLHL41_FBXW8	13.6672	3.71e-24	6.17e-16	0.284674
SNP_A-4200434	KLHL41_ANAPC13	-13.6576	3.88e-24	6.42e-16	-0.70078
SNP_A-2171030	PIK3CB_NGF	13.6541	3.94e-24	6.5e-16	0.66256
SNP_A-1960583	FN1_ANGPT1	13.641	4.19e-24	6.88e-16	0.177292
SNP_A-1817309	RSF1_HIST1H2BJ	13.638	4.25e-24	6.94e-16	0.677036
SNP_A-1816370	ST3GAL3_MUC7	13.623	4.55e-24	7.41e-16	0.163009
SNP_A-1817309	KLHL41_DTX3L	-13.6037	4.98e-24	8.07e-16	-1.08059
SNP_A-1960583	CCKAR_GCG	-13.5945	5.19e-24	8.39e-16	-0.251318
SNP_A-2269575	NRG3_NRG4	13.5856	5.41e-24	8.7e-16	0.916791
SNP_A-4200434	CDC5L_ELAVL2	13.5773	5.63e-24	9.01e-16	0.492731
SNP_A-2261188	FGB_ACTN2	13.5716	5.78e-24	9.21e-16	2.94843
SNP_A-1960583	NTSR1_GCG	13.5666	5.91e-24	9.39e-16	0.243207
SNP_A-1960583	ASB4_DET1	-13.5536	6.28e-24	9.93e-16	-0.198192
SNP_A-2269575	PIK3C2G_SYNJ1	13.5391	6.72e-24	1.06e-15	1.06159
SNP_A-2113156	GTF2E2_TAF13	13.5316	6.96e-24	1.09e-15	0.514972
SNP_A-1960583	GNGT2_GCG	-13.531	6.98e-24	1.09e-15	-0.217556
SNP_A-1817309	DHX9_ELAVL2	13.5195	7.36e-24	1.14e-15	0.255544
SNP_A-4200434	SNRPF_ELAVL2	13.5155	7.5e-24	1.16e-15	0.486845
SNP_A-1960583	ASB4_RNF123	-13.5124	7.6e-24	1.17e-15	-0.200583
SNP_A-2129157	SPSB4_UBE3D	13.5039	7.91e-24	1.22e-15	0.212704
SNP_A-1817309	PTH2R_GNG3	13.5033	7.94e-24	1.22e-15	0.986697
SNP_A-4200434	ELAVL2_PUF60	-13.5017	8e-24	1.22e-15	-0.25021
SNP_A-2113156	KLC3_DYNC2H1	-13.4993	8.09e-24	1.23e-15	-0.15883
SNP_A-1960583	ASB4_SIAH1	13.4951	8.24e-24	1.25e-15	0.342436
SNP_A-1835746	NMUR1_TAC1	-13.4778	8.93e-24	1.35e-15	-0.260387
SNP_A-2043511	SMURF1_TRIM63	13.4689	9.31e-24	1.4e-15	0.991976
SNP_A-2043511	UBE2B_TRIM63	-13.4572	9.83e-24	1.47e-15	-0.358525
SNP_A-1817309	RPL22_SECISBP2	-13.4339	1.1e-23	1.63e-15	-0.324208
SNP_A-2269575	MUC17_MUC6	13.431	1.11e-23	1.65e-15	1.02948
SNP_A-2261188	DMD_ACTN2	-13.428	1.13e-23	1.67e-15	-1.38563
SNP_A-2037659	ALDH3A2_CNDP1	-13.4201	1.17e-23	1.72e-15	-1.39489
SNP_A-1817309	ELAVL2_TFIP11	-13.4184	1.18e-23	1.73e-15	-0.228468
SNP_A-2043511	ANAPC11_TRIM63	13.3871	1.36e-23	1.99e-15	0.31497
SNP_A-1817309	RPL10L_SEC11C	13.3663	1.5e-23	2.19e-15	1.42084
SNP_A-1817309	SART1_ELAVL2	13.356	1.58e-23	2.29e-15	0.210633
SNP_A-1960583	PCSK1_GCG	13.3393	1.7e-23	2.46e-15	2.12124
SNP_A-1817309	HIST1H2BJ_NCAPD3	13.3345	1.74e-23	2.51e-15	0.965835
SNP_A-2113156	RNF123_ASB2	-13.3166	1.89e-23	2.72e-15	-0.32181
SNP_A-2037659	TFAP2B_KCTD1	13.3067	1.98e-23	2.84e-15	3.29115
SNP_A-4200434	PTH2R_GNG3	13.3048	2e-23	2.85e-15	0.76002
SNP_A-4200434	FAM13A_RAC3	13.2996	2.05e-23	2.91e-15	0.38947
SNP_A-1990974	GPR17_TRH	-13.2989	2.06e-23	2.91e-15	-0.174504
SNP_A-2129157	CNDP1_ALDH7A1	13.2738	2.31e-23	3.26e-15	0.886329
SNP_A-4200434	RSF1_HIST1H2BJ	13.2668	2.39e-23	3.35e-15	0.51922
SNP_A-1905378	ADCY4_POLR3H	13.2577	2.49e-23	3.48e-15	0.34054
SNP_A-1960583	NMUR1_GCG	-13.2575	2.5e-23	3.48e-15	-0.222094
SNP_A-1990974	TRH_EDNRB	-13.2515	2.57e-23	3.56e-15	-0.47264
SNP_A-1812417	PIK3CA_CYSLTR2	13.2512	2.57e-23	3.56e-15	0.891212
SNP_A-2269575	PIK3C2G_INPP5E	-13.2442	2.66e-23	3.66e-15	-1.26777
SNP_A-1960583	ASB4_RNF19A	13.2435	2.67e-23	3.66e-15	0.30209
SNP_A-1817309	ELAVL2_POLR2F	13.2282	2.86e-23	3.92e-15	0.279315
SNP_A-1812417	CYSLTR2_HTR2A	-13.2261	2.89e-23	3.94e-15	-0.369597
SNP_A-2217197	UGT2B4_AOX1	13.2239	2.92e-23	3.96e-15	3.07913
SNP_A-1817309	NLRP4_IRF3	-13.2236	2.93e-23	3.96e-15	-0.34756
SNP_A-1960583	GNG4_GCG	13.2127	3.08e-23	4.15e-15	0.987718
SNP_A-4200434	KLHL41_KBTBD8	13.2022	3.23e-23	4.35e-15	0.854954
SNP_A-1960583	MAPK8_ANGPT1	13.2001	3.27e-23	4.38e-15	0.244547
SNP_A-1960583	GPR65_GCG	13.1854	3.5e-23	4.67e-15	0.586478
SNP_A-2154664	KIF19_KDELR3	-13.1772	3.64e-23	4.84e-15	-1.5582
SNP_A-4200434	HNRNPA2B1_ELAVL2	13.1699	3.76e-23	4.99e-15	0.240783
SNP_A-1990974	NPFF_TRH	13.1655	3.84e-23	5.08e-15	0.222162
SNP_A-2269575	PIK3C2G_RAC1	13.1638	3.87e-23	5.1e-15	1.52053
SNP_A-1960583	ASB4_HECTD1	13.1582	3.97e-23	5.22e-15	0.43872
SNP_A-1990974	PIK3CA_TRH	-13.135	4.43e-23	5.8e-15	-0.526579
SNP_A-4200434	CDH10_CDH11	-13.133	4.47e-23	5.83e-15	-0.676142
SNP_A-1817309	RPL10L_SECISBP2	-13.1316	4.5e-23	5.85e-15	-0.73195
SNP_A-2065917	ALDH1A3_CNDP1	13.1259	4.63e-23	5.99e-15	1.55668
SNP_A-1960583	ADRB1_GCG	-13.1244	4.66e-23	6.01e-15	-0.280869
SNP_A-1835746	TAC1_PTGFR	13.1208	4.74e-23	6.09e-15	0.610589
SNP_A-1990974	TRH_GNG12	-13.1126	4.92e-23	6.31e-15	-0.425517
SNP_A-1960583	GNA15_GCG	-13.1059	5.08e-23	6.49e-15	-0.522051
SNP_A-1960583	ASB4_MIB2	-13.1051	5.1e-23	6.49e-15	-0.344621
SNP_A-1990974	F2RL1_TRH	-13.1017	5.18e-23	6.56e-15	-0.702199
SNP_A-1817309	NDUFS6_TMEM126B	13.1014	5.19e-23	6.56e-15	0.615911
SNP_A-1960583	PAX6_GCG	-13.0954	5.34e-23	6.73e-15	-0.842061
SNP_A-4200434	RBM5_ELAVL2	13.0813	5.7e-23	7.17e-15	0.228599
SNP_A-1889379	KNG1_FGA	13.0638	6.19e-23	7.76e-15	3.3508
SNP_A-2168981	POLR2L_POLR3H	13.0607	6.28e-23	7.84e-15	0.441679
SNP_A-4200434	CDH10_CDH2	13.0594	6.32e-23	7.87e-15	2.4636
SNP_A-1960583	ASB4_UBAC1	-13.0584	6.35e-23	7.88e-15	-0.259662
SNP_A-4200434	GNG3_CALCB	13.0533	6.5e-23	8.04e-15	0.754143
SNP_A-1817309	H2AFX_NCAPD3	13.0487	6.65e-23	8.19e-15	1.34467
SNP_A-4200434	PPIH_ELAVL2	13.0302	7.25e-23	8.91e-15	0.46435
SNP_A-1960583	FLT1_ANGPT1	-13.0199	7.61e-23	9.32e-15	-0.064429
SNP_A-4200434	PCF11_ELAVL2	13.019	7.64e-23	9.33e-15	0.348503
SNP_A-1990974	TRH_ARHGEF25	13.0162	7.74e-23	9.43e-15	0.278394
SNP_A-2269575	PIK3C2G_MTM1	13.0142	7.81e-23	9.48e-15	1.24392
SNP_A-1960583	PTHLH_GCG	13.0094	8e-23	9.67e-15	3.30612
SNP_A-4200434	TRIM37_KLHL41	12.9871	8.88e-23	1.07e-14	0.652852
SNP_A-4200434	POLR2K_ELAVL2	12.974	9.44e-23	1.14e-14	0.30013
SNP_A-2053232	UGT2B4_AOX1	12.9662	9.8e-23	1.17e-14	3.16745
SNP_A-2269575	MUC17_GALNT3	12.9583	1.02e-22	1.21e-14	1.98259
SNP_A-1960583	FBXL20_ASB4	-12.9577	1.02e-22	1.21e-14	-0.23792
SNP_A-1990974	TRH_LTB4R2	12.9506	1.05e-22	1.25e-14	0.248072
SNP_A-1914337	UGT2B4_AOX1	12.9474	1.07e-22	1.27e-14	3.28092
SNP_A-4203592	MUC17_MUC6	12.9448	1.08e-22	1.28e-14	0.823565
SNP_A-2065917	ALDH3A2_CNDP1	-12.9298	1.16e-22	1.37e-14	-1.31555
SNP_A-1817309	UBE2J2_UBE4A	12.928	1.17e-22	1.38e-14	0.413227
SNP_A-1812417	CYSLTR2_LPAR2	12.926	1.18e-22	1.38e-14	0.468571
SNP_A-2043511	FBXL3_TRIM63	-12.9246	1.19e-22	1.39e-14	-0.527587
SNP_A-4206793	KDR_PGF	12.9122	1.26e-22	1.47e-14	2.76986
SNP_A-4200434	HIST1H2BJ_MDC1	12.905	1.31e-22	1.51e-14	0.455438
SNP_A-1960583	ASB4_FBXL13	12.8993	1.34e-22	1.55e-14	0.225042
SNP_A-1990974	TRH_F2R	-12.8972	1.36e-22	1.56e-14	-0.236067
SNP_A-1990974	TRH_LPAR1	12.8934	1.38e-22	1.59e-14	0.643568
SNP_A-4200434	KLHL41_UBE2E1	12.8872	1.42e-22	1.63e-14	0.482698
SNP_A-2219758	CNDP1_ALDH7A1	12.8832	1.45e-22	1.65e-14	0.919071
SNP_A-1960583	PTGDR_GCG	12.8832	1.45e-22	1.65e-14	0.236992
SNP_A-2113156	RAB1B_DYNC2H1	-12.8763	1.5e-22	1.7e-14	-0.316267
SNP_A-2283516	UGT2B4_AOX1	12.8698	1.54e-22	1.75e-14	3.23764
SNP_A-1817309	SNRNP200_ELAVL2	-12.8692	1.55e-22	1.75e-14	-0.285387
SNP_A-1960583	GCG_MC1R	-12.8628	1.59e-22	1.79e-14	-0.27684
SNP_A-1960583	WWP1_ASB4	12.8526	1.67e-22	1.88e-14	0.335969
SNP_A-2269575	PIP5K1B_PIK3C2G	12.8482	1.71e-22	1.91e-14	3.36869
SNP_A-4200434	SF1_ELAVL2	-12.8455	1.73e-22	1.93e-14	-0.107168
SNP_A-1817309	AHI1_CEP164	12.8395	1.78e-22	1.98e-14	0.630257
SNP_A-4200434	DHX38_ELAVL2	-12.8394	1.78e-22	1.98e-14	-0.11547
SNP_A-1960583	UBE2N_ASB4	12.8369	1.8e-22	1.99e-14	0.309691
SNP_A-4200434	CSTF3_ELAVL2	12.8358	1.81e-22	2e-14	0.241212
SNP_A-2113156	DYNC2H1_KIF5A	-12.8218	1.94e-22	2.13e-14	-0.125875
SNP_A-1817309	TERT_NCL	12.8211	1.94e-22	2.13e-14	0.240192
SNP_A-2262297	TAC1_PTGFR	12.8198	1.95e-22	2.14e-14	0.507928
SNP_A-2250458	PLXNB1_SEMA4D	-12.8137	2.01e-22	2.19e-14	-0.222615
SNP_A-1817309	HNRNPR_ELAVL2	12.8135	2.01e-22	2.19e-14	0.295319
SNP_A-1960583	P2RY6_GCG	12.7966	2.18e-22	2.36e-14	0.487537
SNP_A-2219758	HDC_CNDP1	-12.7935	2.21e-22	2.39e-14	-0.688568
SNP_A-2043511	KLHL22_TRIM63	12.79	2.25e-22	2.42e-14	0.534086
SNP_A-4200434	ATP5L_PPA2	12.7671	2.51e-22	2.69e-14	0.325456
SNP_A-4203592	CAPN9_GKN1	12.7627	2.56e-22	2.74e-14	8.33706
SNP_A-2043511	CUL1_TRIM63	12.7594	2.6e-22	2.78e-14	0.400042
SNP_A-2219758	DLGAP1_HOMER3	12.7549	2.66e-22	2.83e-14	1.69646
SNP_A-2043511	FBXL16_TRIM63	12.7526	2.68e-22	2.85e-14	1.1254
SNP_A-1905378	POLR3H_GUCY1A2	12.7519	2.69e-22	2.86e-14	0.253155
SNP_A-4203592	DUOXA2_DUOX2	12.7505	2.71e-22	2.87e-14	4.48964
SNP_A-1960583	INSL3_GCG	-12.74	2.85e-22	3e-14	-0.257989
SNP_A-2129157	CITED4_TFAP2B	12.7281	3.01e-22	3.17e-14	0.588625
SNP_A-1817309	ANAPC13_UBE2J2	-12.7161	3.19e-22	3.35e-14	-0.33325
SNP_A-4200434	TAS1R1_GNAT3	-12.7145	3.22e-22	3.36e-14	-0.122248
SNP_A-4200434	EED_H2AFX	12.7129	3.24e-22	3.38e-14	0.752328
SNP_A-2219758	SPSB4_UBE3D	12.7033	3.39e-22	3.52e-14	0.218123
SNP_A-2005085	KLHL41_ZNRF2	-12.7032	3.39e-22	3.52e-14	-0.82748
SNP_A-2043511	TRIM63_SPSB2	12.6905	3.6e-22	3.73e-14	0.677945
SNP_A-4200434	ELAVL2_SNRPE	12.6863	3.67e-22	3.79e-14	0.237228
SNP_A-1960583	VIPR2_GCG	-12.68	3.79e-22	3.89e-14	-0.150887
SNP_A-2217052	ALDH1A3_CNDP1	12.6795	3.8e-22	3.89e-14	1.25622
SNP_A-1960583	AGTR1_PLCB1	12.6766	3.85e-22	3.94e-14	0.808486
SNP_A-1960583	ASB4_ASB9	12.6727	3.92e-22	4e-14	0.515597
SNP_A-1960583	ASB4_UBR2	-12.6709	3.95e-22	4.02e-14	-0.0619925
SNP_A-4225535	ADCY8_CALCR	12.6622	4.12e-22	4.18e-14	0.528386
SNP_A-4217876	SNAP91_SLC18A3	12.6516	4.33e-22	4.39e-14	0.684274
SNP_A-2177661	FOXA3_PCK1	12.6387	4.6e-22	4.65e-14	5.29288
SNP_A-1960583	ASB4_UBE2D1	12.6116	5.24e-22	5.27e-14	0.384332
SNP_A-1820407	TRIM63_HECTD1	12.6061	5.38e-22	5.39e-14	1.44652
SNP_A-4200434	GNG3_CCK	12.6061	5.38e-22	5.39e-14	0.420645
SNP_A-1960583	FBXL16_ASB4	-12.6039	5.43e-22	5.43e-14	-0.544938
SNP_A-4200434	KLHL41_FBXL16	12.6012	5.5e-22	5.48e-14	1.63145
SNP_A-1960583	ASB4_FBXL19	-12.5868	5.89e-22	5.86e-14	-0.186514
SNP_A-1817309	TERT_XRCC5	12.5732	6.28e-22	6.23e-14	0.281919
SNP_A-1905378	POLR2L_POLR3H	12.5705	6.36e-22	6.3e-14	0.370676
SNP_A-1960583	ASB4_UBE3A	-12.5605	6.67e-22	6.58e-14	-0.206422
SNP_A-1813411	BTLA_PTPN6	12.5544	6.87e-22	6.76e-14	1.53634
SNP_A-1817309	CRH_CALCB	12.549	7.05e-22	6.92e-14	1.12222
SNP_A-1905291	PCNT_CDK1	-12.5411	7.32e-22	7.17e-14	-1.89919
SNP_A-1960583	ASB5_ASB4	-12.5358	7.51e-22	7.33e-14	-0.0751301
SNP_A-2269575	MUC17_GCNT1	12.534	7.57e-22	7.38e-14	1.6401
SNP_A-1812417	MRPS18C_MRPS26	12.5328	7.61e-22	7.4e-14	0.790682
SNP_A-1817309	ELAVL2_HNRNPA3	12.5204	8.07e-22	7.83e-14	0.4189
SNP_A-2043511	FBXO40_TRIM63	12.5183	8.15e-22	7.89e-14	0.233891
SNP_A-1812417	MRPS18C_MRPS12	12.517	8.21e-22	7.92e-14	0.812136
SNP_A-2185701	REN_ACE	-12.5123	8.39e-22	8.08e-14	-0.500246
SNP_A-2065917	TFAP2B_KCTD1	12.5081	8.56e-22	8.22e-14	3.07514
SNP_A-2269575	MUC17_GALNT6	12.5058	8.65e-22	8.29e-14	1.40785
SNP_A-1817309	NPFF_CCK	-12.5047	8.7e-22	8.31e-14	-0.288792
SNP_A-1817309	EED_HIST1H2BA	12.4999	8.9e-22	8.48e-14	0.226784
SNP_A-1960583	ASB4_UBC	-12.4877	9.43e-22	8.96e-14	-0.118794
SNP_A-4203592	PIK3C2G_PLCZ1	12.4846	9.57e-22	9.08e-14	0.245085
SNP_A-2113156	SSH1_PAK4	-12.4836	9.62e-22	9.1e-14	-0.278399
SNP_A-1817309	ELAVL2_LSM4	12.4823	9.68e-22	9.13e-14	0.405894
SNP_A-2043511	TRIM63_MIB2	12.4814	9.72e-22	9.15e-14	1.07933
SNP_A-4203592	PIK3C2G_HRAS	-12.4808	9.75e-22	9.15e-14	-1.12331
SNP_A-4203592	PIK3C2G_INPP5E	-12.48	9.79e-22	9.17e-14	-1.00544
SNP_A-4200434	DHX15_ELAVL2	12.476	9.97e-22	9.32e-14	0.153372
SNP_A-2043511	UBE2L3_TRIM63	12.4755	1e-21	9.32e-14	0.681649
SNP_A-1817309	NPFFR2_LPAR1	-12.47	1.03e-21	9.54e-14	-2.234
SNP_A-4203592	MUC17_GALNT3	12.4685	1.03e-21	9.59e-14	1.58407
SNP_A-1817309	UPF3B_ELAVL2	12.4673	1.04e-21	9.62e-14	0.492146
SNP_A-2143755	TNNI3_ACTN2	12.4655	1.05e-21	9.68e-14	1.06547
SNP_A-1960583	ASB4_SMURF1	-12.4584	1.08e-21	9.99e-14	-0.236733
SNP_A-1817309	TERT_HDAC1	12.453	1.11e-21	1.02e-13	0.313452
SNP_A-2168981	ADCY4_POLR3H	12.4486	1.14e-21	1.04e-13	0.391019
SNP_A-4200434	GCFC2_ELAVL2	12.4371	1.2e-21	1.1e-13	0.360219
SNP_A-1817309	CENPA_HIST1H2BJ	12.4369	1.2e-21	1.1e-13	0.651299
SNP_A-4203592	NRG3_NRG4	12.4296	1.24e-21	1.13e-13	0.719615
SNP_A-1817309	MAGOHB_ELAVL2	12.4241	1.28e-21	1.16e-13	0.393859
SNP_A-1817309	NPFFR2_AGT	12.4236	1.28e-21	1.16e-13	3.50977
SNP_A-1812417	MRPS18C_MRPL47	12.4219	1.29e-21	1.17e-13	0.675813
SNP_A-2113156	PIK3CA_NRG4	12.4212	1.29e-21	1.17e-13	0.486943
SNP_A-4200434	KLHL41_UBE2J2	12.4176	1.32e-21	1.18e-13	0.655251
SNP_A-1817309	RPL10L_SRPRB	-12.4172	1.32e-21	1.18e-13	-0.599541
SNP_A-4203592	PIK3C2G_MTM1	12.4158	1.33e-21	1.19e-13	0.990741
SNP_A-1817309	PTGER1_GNAS	12.4083	1.38e-21	1.23e-13	0.335811
SNP_A-4200434	HIST1H1B_DFFB	12.4062	1.39e-21	1.24e-13	0.439786
SNP_A-2269575	DUOXA2_DUOX2	12.4032	1.41e-21	1.25e-13	5.4824
SNP_A-1960583	ASB4_SPSB1	-12.394	1.47e-21	1.31e-13	-0.321359
SNP_A-1816370	STX5_DYNC1I1	-12.3898	1.5e-21	1.33e-13	-0.404034
SNP_A-1882348	ALDH1A3_CNDP1	12.3877	1.52e-21	1.34e-13	1.97308
SNP_A-2269575	GALNT1_MUC17	12.3807	1.57e-21	1.38e-13	0.852268
SNP_A-1817309	ELAVL2_LSM5	12.3804	1.57e-21	1.38e-13	0.323176
SNP_A-2250458	CXCR1_NPB	12.3784	1.59e-21	1.39e-13	0.186923
SNP_A-1960583	OPN4_GCG	12.3772	1.6e-21	1.4e-13	0.152534
SNP_A-2269575	PIK3C2G_PI4K2A	-12.3731	1.63e-21	1.42e-13	-0.738327
SNP_A-4194267	PENK_GNAT3	12.3675	1.67e-21	1.46e-13	2.11639
SNP_A-4200434	SPCS2_RPL10L	12.3645	1.7e-21	1.47e-13	0.500425
SNP_A-2250458	GNB5_CXCR1	12.3562	1.77e-21	1.53e-13	0.156258
SNP_A-1817309	NPFFR2_GNG12	-12.3521	1.8e-21	1.56e-13	-1.39081
SNP_A-1817309	GTF2F2_ELAVL2	12.336	1.94e-21	1.68e-13	0.316652
SNP_A-2269575	MUC17_B3GNT3	12.3343	1.96e-21	1.69e-13	1.40816
SNP_A-2234755	GPR4_CYSLTR1	-12.3309	1.99e-21	1.71e-13	-0.321489
SNP_A-1817309	TERF1_TERT	12.3296	2e-21	1.72e-13	0.45412
SNP_A-4200434	NPFFR2_LPAR1	-12.3283	2.02e-21	1.72e-13	-1.72208
SNP_A-1960583	GCG_GPR68	-12.3233	2.06e-21	1.76e-13	-0.25287
SNP_A-1812417	MRPS18C_MRPL20	-12.3212	2.09e-21	1.78e-13	-0.438154
SNP_A-4200434	SRSF3_ELAVL2	12.3195	2.1e-21	1.78e-13	0.3356
SNP_A-4200434	NPFFR2_LPAR5	-12.3194	2.1e-21	1.78e-13	-1.3602
SNP_A-1820407	UBE2L6_TRIM63	-12.3188	2.11e-21	1.78e-13	-1.44278
SNP_A-2269575	B3GALT5_FUT2	12.3122	2.18e-21	1.84e-13	1.11384
SNP_A-2262297	TAC1_FPR2	12.3046	2.26e-21	1.9e-13	0.337235
SNP_A-4200434	ELAVL2_SNRPB	12.2992	2.32e-21	1.95e-13	0.369059
SNP_A-1960583	PTPN11_ANGPT1	-12.2986	2.32e-21	1.95e-13	-0.0823265
SNP_A-4200434	ELAVL2_PRPF40A	12.2946	2.37e-21	1.98e-13	0.196608
SNP_A-1817309	LSM2_ELAVL2	12.2936	2.38e-21	1.99e-13	0.369927
SNP_A-2043511	TRIM50_TRIM63	12.2927	2.39e-21	1.99e-13	0.327155
SNP_A-1817309	STAG3_BRCA1	12.2896	2.43e-21	2.02e-13	0.969655
SNP_A-4203592	MUC17_B3GNT3	12.2798	2.54e-21	2.11e-13	1.13933
SNP_A-2177661	PLA2G6_PNPLA7	12.2738	2.61e-21	2.17e-13	0.364428
SNP_A-2261188	CFD_ACTN2	12.2721	2.64e-21	2.18e-13	0.994187
SNP_A-1817309	INHBE_ACVR2B	12.2698	2.67e-21	2.2e-13	0.786494
SNP_A-2043511	CDC20_TRIM63	12.2696	2.67e-21	2.2e-13	1.02384
SNP_A-2217052	TFAP2B_KCTD1	12.2672	2.7e-21	2.22e-13	2.49438
SNP_A-1960583	GPRC6A_GCG	-12.2647	2.73e-21	2.24e-13	-0.220642
SNP_A-4219540	NPFFR2_CCK	12.2644	2.74e-21	2.24e-13	3.03197
SNP_A-1817309	MTOR_RELA	-12.2621	2.77e-21	2.26e-13	-0.343033
SNP_A-4200434	ELAVL2_CWC27	12.2615	2.77e-21	2.26e-13	0.286073
SNP_A-4200434	DNAJC8_ELAVL2	12.2565	2.84e-21	2.31e-13	0.201065
SNP_A-1905378	POLR3H_ZNF143	-12.2545	2.87e-21	2.32e-13	-0.263362
SNP_A-4200434	LRP2_GC	12.2543	2.87e-21	2.32e-13	0.748852
SNP_A-2037659	CNDP1_ALDH7A1	12.2504	2.92e-21	2.36e-13	0.957181
SNP_A-2308080	GNG2_GNAT3	12.2495	2.94e-21	2.37e-13	0.206071
SNP_A-4203592	FUT1_B3GALT5	-12.2475	2.96e-21	2.38e-13	-0.722121
SNP_A-2262297	PLCB3_TAC1	-12.2425	3.04e-21	2.44e-13	-0.274617
SNP_A-4200434	KLHL41_DTX3L	-12.2393	3.08e-21	2.47e-13	-0.805096
SNP_A-1812417	CYSLTR2_GNGT2	-12.2335	3.17e-21	2.53e-13	-0.287097
SNP_A-1813411	PTCH1_GPC3	-12.2296	3.23e-21	2.57e-13	-3.48617
SNP_A-1893057	NDP_FZD4	12.2295	3.23e-21	2.57e-13	1.7285
SNP_A-2217052	ALDH3A2_CNDP1	-12.2187	3.4e-21	2.7e-13	-1.05247
SNP_A-4200434	RNPS1_ELAVL2	12.2176	3.42e-21	2.71e-13	0.169944
SNP_A-4200434	CENPA_HIST1H2BJ	12.2161	3.45e-21	2.72e-13	0.500787
SNP_A-1812417	CYSLTR2_LPAR5	12.2122	3.51e-21	2.77e-13	1.01637
SNP_A-4200434	STAG3_SMC1B	12.2106	3.54e-21	2.79e-13	0.230802
SNP_A-1960583	TRIM41_ASB4	-12.2098	3.55e-21	2.79e-13	-0.201651
SNP_A-1817309	TERF1_STAG3	12.2031	3.67e-21	2.88e-13	0.970957
SNP_A-1882348	TFAP2B_KCTD1	12.2016	3.69e-21	2.89e-13	3.9441
SNP_A-4200434	DDX23_ELAVL2	12.2015	3.69e-21	2.89e-13	0.210452
SNP_A-1960583	AGTR1_SYT11	12.197	3.78e-21	2.94e-13	1.19781
SNP_A-4200434	PTH2R_CRH	12.1944	3.82e-21	2.97e-13	0.784626
SNP_A-4219540	KLHL41_KLHL21	12.189	3.92e-21	3.05e-13	1.60421
SNP_A-1960583	CDX2_GCG	12.1885	3.93e-21	3.05e-13	0.247245
SNP_A-4203592	NRG4_BTC	12.1844	4.01e-21	3.1e-13	0.750906
SNP_A-1816370	GRIN3A_GRIN1	12.1835	4.03e-21	3.11e-13	0.530984
SNP_A-1817309	HIST1H2BJ_RELA	-12.1812	4.07e-21	3.14e-13	-0.363505
SNP_A-1817309	TKTL1_ALDOB	12.1783	4.13e-21	3.17e-13	0.200326
SNP_A-1960583	AGTR1_PICALM	12.1766	4.16e-21	3.19e-13	0.79412
SNP_A-2043511	RNF217_TRIM63	-12.1756	4.18e-21	3.2e-13	-0.927731
SNP_A-2043511	UBE2L6_TRIM63	-12.1744	4.21e-21	3.21e-13	-0.953083
SNP_A-1905291	POLR2L_POLR3H	12.1711	4.27e-21	3.26e-13	0.404671
SNP_A-4203592	PIK3C2G_SYNJ1	12.1684	4.33e-21	3.29e-13	0.827441
SNP_A-1905291	POLR2K_POLR3H	-12.1632	4.44e-21	3.37e-13	-0.446877
SNP_A-2269575	PIK3C2G_PLCZ1	12.1618	4.47e-21	3.39e-13	0.299363
SNP_A-2219758	ALDH9A1_CNDP1	12.1532	4.66e-21	3.52e-13	0.557986
SNP_A-2143755	DMD_ACTN2	-12.1474	4.79e-21	3.61e-13	-1.55889
SNP_A-4200434	RPL10L_RPL22	12.1474	4.79e-21	3.61e-13	0.271785
SNP_A-1817309	HIST1H2BJ_SMC1B	12.1451	4.84e-21	3.64e-13	0.20166
SNP_A-4200434	KLHL41_ARIH2	12.1277	5.26e-21	3.95e-13	0.537011
SNP_A-2262297	TAC1_GNG2	-12.1229	5.38e-21	4.03e-13	-0.27072
SNP_A-1813411	UBE2R2_SOCS1	-12.1202	5.45e-21	4.08e-13	-0.993403
SNP_A-2113156	FBXL20_ASB2	-12.109	5.75e-21	4.29e-13	-0.425776
SNP_A-4200434	HIST1H2BJ_H2AFX	12.1036	5.9e-21	4.4e-13	0.674758
SNP_A-4194267	PDE5A_GUCY1A2	12.097	6.09e-21	4.53e-13	0.402651
SNP_A-1905378	POLR3H_GTF3C1	12.0854	6.44e-21	4.78e-13	0.334343
SNP_A-1889379	KNG1_TAS2R40	12.084	6.48e-21	4.8e-13	0.172521
SNP_A-1813411	SOCS1_TRIM71	-12.0825	6.53e-21	4.83e-13	-1.32401
SNP_A-4194267	TAC3_EDN3	12.0744	6.79e-21	5.01e-13	1.36129
SNP_A-2043511	FBXW8_TRIM63	12.0691	6.97e-21	5.13e-13	0.227802
SNP_A-4200434	SNRPG_ELAVL2	12.0662	7.07e-21	5.19e-13	0.193036
SNP_A-2305203	PAK3_EPHB1	12.0633	7.16e-21	5.25e-13	3.33506
SNP_A-1812417	CYSLTR2_OXTR	12.0575	7.36e-21	5.39e-13	0.558398
SNP_A-1976067	ADCY4_POLR3H	-12.0487	7.68e-21	5.61e-13	-0.346946
SNP_A-2178219	UGT2B4_AOX1	12.0468	7.75e-21	5.66e-13	3.16928
SNP_A-2113156	ACKR3_CXCL12	12.0416	7.95e-21	5.79e-13	0.303405
SNP_A-1960583	ASB4_ZNRF1	-12.0409	7.98e-21	5.8e-13	-0.239198
SNP_A-2269575	MUC17_GALNT12	12.0238	8.66e-21	6.28e-13	1.64548
SNP_A-1960583	CCK_GCG	-12.0189	8.86e-21	6.42e-13	-0.723308
SNP_A-2103113	REN_ACE	12.0079	9.35e-21	6.75e-13	0.532343
SNP_A-1817309	AKT3_GNG3	12.0064	9.41e-21	6.79e-13	0.482711
SNP_A-1960583	GPR84_GCG	12.0026	9.58e-21	6.9e-13	0.618666
SNP_A-1817309	KLHL41_TRAIP	12.0002	9.69e-21	6.97e-13	0.88756
SNP_A-1960583	FBXO22_ASB4	-11.9889	1.02e-20	7.34e-13	-0.45106
SNP_A-1865532	SYCE1_SYCP2	11.9864	1.04e-20	7.42e-13	2.37078
SNP_A-2269575	PIK3C2G_HRAS	-11.9857	1.04e-20	7.43e-13	-1.36437
SNP_A-4200434	SNRNP40_ELAVL2	11.9851	1.04e-20	7.43e-13	0.369315
SNP_A-1833159	MRPS18C_MRPS18A	11.9847	1.04e-20	7.44e-13	0.564169
SNP_A-4203592	MUC17_B4GALT6	11.9821	1.06e-20	7.51e-13	0.557961
SNP_A-4200434	RAD51C_HIST1H2BJ	11.982	1.06e-20	7.51e-13	0.400774
SNP_A-4200434	DHX9_ELAVL2	11.9738	1.1e-20	7.79e-13	0.189157
SNP_A-4203592	MUC17_ST3GAL2	-11.9688	1.13e-20	7.97e-13	-0.29338
SNP_A-1817309	NOS2_RELA	-11.9683	1.13e-20	7.97e-13	-0.428952
SNP_A-2143755	ACTN2_TPM3	-11.9663	1.14e-20	8.03e-13	-0.333151
SNP_A-1817309	TXNL4A_CWC22	11.9642	1.15e-20	8.1e-13	0.737026
SNP_A-1905291	POLR3H_GTF3C6	-11.9605	1.17e-20	8.23e-13	-0.339466
SNP_A-2250458	CXCR1_NPY1R	11.9567	1.2e-20	8.37e-13	0.397577
SNP_A-2308080	PDE5A_GUCY1A2	11.9564	1.2e-20	8.37e-13	0.521811
SNP_A-4219540	CDH10_CDH18	11.9542	1.21e-20	8.44e-13	2.1565
SNP_A-4219540	MTOR_HES5	11.9537	1.21e-20	8.44e-13	1.27273
SNP_A-4200434	H2AFX_NCAPD3	11.9509	1.23e-20	8.54e-13	1.00701
SNP_A-2269575	ERBB2_NRG4	11.9504	1.23e-20	8.55e-13	0.769266
SNP_A-2113156	ACKR3_PTGER3	11.9477	1.25e-20	8.64e-13	0.0972701
SNP_A-1920555	POLR2K_POLR3H	11.945	1.26e-20	8.74e-13	0.516854
SNP_A-2269575	PIK3C2G_PIP5K1C	-11.9447	1.27e-20	8.74e-13	-0.562175
SNP_A-4200434	ELAVL2_TFIP11	-11.9371	1.31e-20	9.05e-13	-0.169344
SNP_A-2262297	NMUR1_TAC1	-11.9338	1.33e-20	9.17e-13	-0.208777
SNP_A-2007544	UGT2B4_AOX1	11.9329	1.34e-20	9.2e-13	3.41788
SNP_A-1889379	KNG1_FGB	11.9187	1.43e-20	9.81e-13	3.52681
SNP_A-1835746	LEP_CDK8	11.9187	1.43e-20	9.81e-13	0.482242
SNP_A-1882348	ALDH3A2_CNDP1	-11.9167	1.45e-20	9.88e-13	-1.65122
SNP_A-1817309	NKX2-2_PAX6	-11.9165	1.45e-20	9.88e-13	-1.65307
SNP_A-4203592	PIK3C2G_RAC1	11.9144	1.46e-20	9.97e-13	1.18684
SNP_A-2269575	NRG4_BTC	11.9107	1.49e-20	1.01e-12	0.918212
SNP_A-1990974	TRH_PTGFR	-11.9099	1.5e-20	1.01e-12	-0.236763
SNP_A-1812417	MRPS18C_MRPS30	11.9067	1.52e-20	1.03e-12	0.834971
SNP_A-4203592	FBP2_GPI	-11.8902	1.65e-20	1.11e-12	-0.481968
SNP_A-1835746	F2_TAC1	-11.8875	1.67e-20	1.12e-12	-0.262859
SNP_A-2262297	ATP6V1G3_TF	11.8868	1.67e-20	1.13e-12	0.91109
SNP_A-1817309	IFT46_IFT27	-11.8795	1.73e-20	1.16e-12	-0.902852
SNP_A-1817309	USP39_ELAVL2	11.8784	1.74e-20	1.17e-12	0.191679
SNP_A-1990974	TRH_GPRC6A	11.8784	1.74e-20	1.17e-12	0.183651
SNP_A-4200434	PTGER1_NPFFR2	-11.8777	1.75e-20	1.17e-12	-0.595632
SNP_A-1960583	ASB4_ANAPC11	11.8773	1.75e-20	1.17e-12	0.125584
SNP_A-1833159	MRPS18C_MRPS26	11.8765	1.76e-20	1.17e-12	0.636006
SNP_A-4217876	CPLX1_SLC18A3	11.8741	1.78e-20	1.18e-12	1.26738
SNP_A-1905378	POLR3K_POLR3H	-11.8706	1.81e-20	1.2e-12	-0.282048
SNP_A-1960583	ASB4_PJA2	11.8704	1.81e-20	1.2e-12	0.219254
SNP_A-2043511	UBE3B_TRIM63	11.8703	1.81e-20	1.2e-12	0.24646
SNP_A-1960583	ANAPC4_ASB4	11.8693	1.82e-20	1.2e-12	0.191934
SNP_A-1817309	ATP5L_ATAD3A	11.8628	1.88e-20	1.24e-12	0.199772
SNP_A-1960583	LPAR2_GCG	-11.861	1.89e-20	1.25e-12	-0.30595
SNP_A-1817309	NLRP4_TMEM173	-11.8602	1.9e-20	1.25e-12	-1.04437
SNP_A-2043511	RNF220_TRIM63	11.8582	1.92e-20	1.26e-12	0.393639
SNP_A-1817309	EED_MTF2	11.8548	1.95e-20	1.28e-12	0.531779
SNP_A-4200434	RPTOR_MTOR	11.8521	1.98e-20	1.29e-12	0.383725
SNP_A-1835746	TAC1_GPR68	-11.8511	1.99e-20	1.3e-12	-0.255278
SNP_A-4197855	PDE5A_GUCY1A2	11.8479	2.02e-20	1.31e-12	0.640866
SNP_A-2308080	RGS16_GNAT3	-11.8475	2.02e-20	1.31e-12	-0.655606
SNP_A-4200434	KLHL41_UBE2L6	-11.8444	2.05e-20	1.33e-12	-0.820141
SNP_A-4219540	GNG3_NPFFR2	11.8398	2.1e-20	1.36e-12	1.72103
SNP_A-1835746	ALOX15_CYP2B6	11.8391	2.1e-20	1.36e-12	0.482567
SNP_A-2198234	AGTR1_GCG	11.8344	2.15e-20	1.39e-12	4.75694
SNP_A-2149644	ASB4_UBE2E3	-11.8333	2.16e-20	1.4e-12	-0.606403
SNP_A-4194267	RGS1_GNAT3	-11.8307	2.19e-20	1.41e-12	-0.669387
SNP_A-2198234	CALCR_GCG	11.8251	2.25e-20	1.45e-12	1.91114
SNP_A-1953212	GNB5_OPRK1	11.8238	2.26e-20	1.45e-12	0.56823
SNP_A-1990974	NPFFR1_TRH	11.8203	2.3e-20	1.48e-12	0.149096
SNP_A-1817309	NCAM1_SP100	-11.8167	2.34e-20	1.5e-12	-0.60412
SNP_A-2269575	ERBB2_TFF2	11.8076	2.45e-20	1.56e-12	2.06317
SNP_A-4194267	TAC3_NPFFR2	11.8033	2.5e-20	1.59e-12	0.941806
SNP_A-2043511	HECTD3_TRIM63	11.8017	2.52e-20	1.6e-12	0.681618
SNP_A-1817309	SMNDC1_ELAVL2	11.8	2.54e-20	1.61e-12	0.228602
SNP_A-1997230	HPGDS_CYP2B6	11.7968	2.58e-20	1.64e-12	2.47984
SNP_A-4225068	AKAP9_ACTN2	11.794	2.61e-20	1.66e-12	0.188111
SNP_A-4197855	TAC3_EDN3	11.7935	2.62e-20	1.66e-12	2.16421
SNP_A-2149644	CALCR_GCG	11.7914	2.65e-20	1.67e-12	2.47229
SNP_A-4197855	F2R_EDN3	11.7883	2.69e-20	1.69e-12	0.469854
SNP_A-2198234	TAC3_GCG	-11.7882	2.69e-20	1.69e-12	-0.488641
SNP_A-2269575	HRAS_NRG4	-11.7811	2.78e-20	1.75e-12	-1.00028
SNP_A-1817309	HIST1H2BJ_H2AFX	11.7796	2.8e-20	1.76e-12	0.862123
SNP_A-2308080	SSTR5_GNAT3	-11.7793	2.81e-20	1.76e-12	-0.140245
SNP_A-4219540	KLHL41_UBE4A	11.7692	2.95e-20	1.84e-12	1.36253
SNP_A-1976067	POLR2K_POLR3H	11.7685	2.96e-20	1.85e-12	0.421288
SNP_A-1812417	CYSLTR2_GNG7	-11.7644	3.02e-20	1.88e-12	-0.446807
SNP_A-2186318	UGT2B4_AOX1	11.7628	3.04e-20	1.89e-12	2.74127
SNP_A-2219758	UPB1_CNDP1	-11.7622	3.05e-20	1.89e-12	-0.196402
SNP_A-4200434	HIST1H2BA_STAG3	11.7611	3.06e-20	1.9e-12	0.217197
SNP_A-1817309	RAD51C_HIST1H2BJ	11.7514	3.21e-20	1.99e-12	0.51361
SNP_A-4194267	HTR2C_TAC3	11.744	3.33e-20	2.06e-12	0.908729
SNP_A-1990974	TRH_KISS1	11.7437	3.33e-20	2.06e-12	0.25489
SNP_A-4200434	SECISBP2_RPS25	-11.727	3.61e-20	2.23e-12	-0.265434
SNP_A-2308080	GPER1_GNAT3	11.7255	3.64e-20	2.24e-12	1.01142
SNP_A-2308080	TAC3_EDN3	11.725	3.65e-20	2.24e-12	1.75157
SNP_A-1916422	AGL_MGAM	11.7193	3.75e-20	2.3e-12	0.879947
SNP_A-2043511	UBE2E1_TRIM63	-11.7149	3.83e-20	2.35e-12	-0.344695
SNP_A-4219540	TXNL4A_ELAVL2	11.7146	3.84e-20	2.35e-12	2.08584
SNP_A-2177661	MED13L_PCK1	11.7134	3.86e-20	2.35e-12	2.90921
SNP_A-1960583	UBE2F_ASB4	11.7133	3.86e-20	2.35e-12	0.149304
SNP_A-1960583	ITGB1_ANGPT1	11.7129	3.87e-20	2.35e-12	0.244024
SNP_A-1817309	DDX46_ELAVL2	11.7128	3.87e-20	2.35e-12	0.27682
SNP_A-2251312	PTPN11_KIR2DL3	-11.7119	3.88e-20	2.36e-12	-0.405969
SNP_A-2269575	ISG20_RNASEL	11.7042	4.03e-20	2.44e-12	1.01634
SNP_A-4203592	GALNT7_MUC17	11.7039	4.04e-20	2.44e-12	1.01687
SNP_A-1990974	TRH_HTR2A	11.7023	4.07e-20	2.46e-12	0.297348
SNP_A-2269575	B3GALT5_B4GALT4	11.7015	4.09e-20	2.46e-12	1.76875
SNP_A-1960583	HERC6_ASB4	11.7012	4.09e-20	2.46e-12	0.066171
SNP_A-4194267	GNAI1_GNAT3	11.701	4.1e-20	2.46e-12	0.579956
SNP_A-1817309	FAM13A_RHOT1	11.6997	4.12e-20	2.47e-12	0.300526
SNP_A-2308080	PENK_GNAT3	11.6966	4.18e-20	2.51e-12	2.69521
SNP_A-1813411	TRIM71_UBE2G1	-11.692	4.28e-20	2.56e-12	-0.587471
SNP_A-1960583	PTH1R_GCG	11.6918	4.28e-20	2.56e-12	0.110069
SNP_A-1817309	NPFF_GNG3	-11.6911	4.29e-20	2.56e-12	-0.173409
SNP_A-4203592	MUC17_GCNT1	11.6898	4.32e-20	2.57e-12	1.29329
SNP_A-4197855	GPER1_GNAT3	11.6883	4.35e-20	2.59e-12	1.24511
SNP_A-4197855	GNAT3_TAS2R50	-11.6855	4.41e-20	2.62e-12	-0.111793
SNP_A-2308080	ADCY1_GNAT3	11.6847	4.43e-20	2.62e-12	1.15513
SNP_A-2308080	NPFFR2_EDN3	11.6845	4.43e-20	2.62e-12	3.92239
SNP_A-4200434	MAEL_TDRD12	11.6834	4.46e-20	2.63e-12	0.727513
SNP_A-2250458	CXCR1_NPY5R	11.6794	4.54e-20	2.68e-12	0.116886
SNP_A-1960583	GPR27_GCG	-11.6787	4.56e-20	2.69e-12	-0.279446
SNP_A-2043511	TRIM63_UBE2J2	11.6726	4.7e-20	2.76e-12	0.267326
SNP_A-2219758	ALDH1A3_MAOA	-11.6694	4.77e-20	2.8e-12	-1.52246
SNP_A-1960583	UBE2B_ASB4	11.6644	4.89e-20	2.87e-12	0.132946
SNP_A-2143755	ACTN2_AHSG	11.6606	4.98e-20	2.91e-12	0.42886
SNP_A-2177661	ACSF3_AOX1	11.6596	5e-20	2.92e-12	0.466185
SNP_A-2143755	AKAP9_ACTN2	11.6535	5.15e-20	3.01e-12	0.231998
SNP_A-4197855	HTR2C_TAC3	11.6507	5.22e-20	3.04e-12	1.45364
SNP_A-4194267	GPER1_GNAT3	11.6498	5.24e-20	3.05e-12	0.77478
SNP_A-2219758	SPSB4_UBE3B	-11.6456	5.35e-20	3.11e-12	-0.257314
SNP_A-1960583	ASB4_UBE4A	11.6447	5.37e-20	3.12e-12	0.217912
SNP_A-2308080	GNAI3_GNAT3	11.6404	5.49e-20	3.18e-12	0.279315
SNP_A-4219540	TPH2_DDC	11.634	5.66e-20	3.27e-12	2.01624
SNP_A-2300662	HTR2C_CCR3	-11.633	5.69e-20	3.28e-12	-1.00381
SNP_A-1835746	TAC1_FPR2	11.6247	5.92e-20	3.41e-12	0.392998
SNP_A-4219540	ELAVL2_CLP1	11.6229	5.97e-20	3.44e-12	0.422979
SNP_A-1960583	ASB4_BTRC	11.6209	6.03e-20	3.47e-12	0.0635841
SNP_A-4197855	EDN3_BRS3	11.6191	6.08e-20	3.49e-12	0.655828
SNP_A-2113156	DYNC2H1_ARFGAP2	-11.619	6.08e-20	3.49e-12	-0.252554
SNP_A-2129157	ALDH1A3_MAOA	-11.6166	6.15e-20	3.52e-12	-1.44994
SNP_A-4200434	CRH_GNG3	11.6161	6.17e-20	3.53e-12	0.259668
SNP_A-1905378	PCNT_CDK1	-11.6101	6.35e-20	3.63e-12	-1.66671
SNP_A-2198234	TACR2_GCG	-11.6076	6.43e-20	3.66e-12	-0.58824
SNP_A-2143755	FGA_ACTN2	11.607	6.45e-20	3.67e-12	4.06682
SNP_A-4200434	TERF1_TERT	11.6054	6.5e-20	3.69e-12	0.3432
SNP_A-2261188	TPM1_ACTN2	-11.6052	6.5e-20	3.69e-12	-0.194167
SNP_A-4217876	PACSIN3_SLC18A3	11.5945	6.85e-20	3.88e-12	0.732771
SNP_A-1812417	CYSLTR2_P2RY2	-11.5926	6.91e-20	3.91e-12	-0.627762
SNP_A-2262297	TAC1_GCGR	-11.5924	6.92e-20	3.91e-12	-0.178577
SNP_A-1820407	CUL1_TRIM63	11.5921	6.93e-20	3.91e-12	0.580617
SNP_A-2308080	GNG7_GNAT3	-11.591	6.97e-20	3.92e-12	-0.321926
SNP_A-1892743	IGFBP1_ATF4	11.5842	7.2e-20	4.05e-12	1.27578
SNP_A-1990974	TRH_GNG7	11.5836	7.22e-20	4.06e-12	0.379194
SNP_A-1990974	PTGER1_TRH	11.5756	7.5e-20	4.21e-12	0.246394
SNP_A-1817309	PTGER1_CCK	-11.5753	7.52e-20	4.21e-12	-0.361118
SNP_A-4194267	GNG2_EDN3	11.5728	7.61e-20	4.25e-12	0.398853
SNP_A-4194267	NPFFR1_EDN3	-11.5726	7.61e-20	4.25e-12	-0.411288
SNP_A-2129157	UBE2E1_SPSB4	11.5658	7.87e-20	4.39e-12	0.24488
SNP_A-2043511	UBE2C_TRIM63	11.5647	7.91e-20	4.41e-12	0.946245
SNP_A-2149644	AGTR1_GCG	11.5643	7.93e-20	4.41e-12	6.10277
SNP_A-4194267	EDN3_BRS3	11.5617	8.03e-20	4.46e-12	0.407811
SNP_A-4229002	TAF3_TAF7L	11.561	8.05e-20	4.46e-12	0.911584
SNP_A-2149644	AVPR1A_GCG	11.5607	8.07e-20	4.47e-12	1.36673
SNP_A-2217197	FOXA3_PCK1	11.5574	8.2e-20	4.53e-12	4.88263
SNP_A-4200434	HNRNPM_ELAVL2	-11.5569	8.22e-20	4.54e-12	-0.201633
SNP_A-4194267	OXGR1_GNAT3	11.5536	8.35e-20	4.6e-12	0.32985
SNP_A-2129157	AKR1A1_ALDH1A3	-11.5512	8.45e-20	4.65e-12	-0.370432
SNP_A-4198983	POLR2L_POLR3H	-11.5416	8.85e-20	4.86e-12	-0.441639
SNP_A-2308080	TAC3_NPFFR2	11.5383	8.99e-20	4.93e-12	1.21481
SNP_A-4203592	SERPINA4_TMSB4X	11.5341	9.17e-20	5.03e-12	0.450557
SNP_A-2043511	TRIM63_RNF130	11.5339	9.18e-20	5.03e-12	0.197039
SNP_A-2043511	UBE2Z_TRIM63	-11.5318	9.28e-20	5.07e-12	-0.358202
SNP_A-1788480	TAC1_ARHGEF25	11.531	9.31e-20	5.08e-12	0.249467
SNP_A-1817309	SPCS2_RPL22	11.5304	9.34e-20	5.09e-12	0.287508
SNP_A-2217197	MED13L_PCK1	11.528	9.45e-20	5.14e-12	2.76176
SNP_A-2308080	LEF1_H2AFJ	11.5226	9.7e-20	5.27e-12	0.675924
SNP_A-4200434	SART1_ELAVL2	11.5206	9.79e-20	5.31e-12	0.154124
SNP_A-4197855	TAC3_NPFFR2	11.5186	9.89e-20	5.36e-12	1.49638
SNP_A-1813411	PRAC1_HOXB13	-11.5135	1.01e-19	5.49e-12	-0.55305
SNP_A-2149644	CALCA_GCG	11.5074	1.04e-19	5.64e-12	11.4786
SNP_A-4197855	ADCY1_GNAT3	11.5066	1.05e-19	5.66e-12	1.41486
SNP_A-4203592	SERPINA4_VEGFB	-11.5059	1.05e-19	5.67e-12	-0.569126
SNP_A-2177661	COG4_NAPB	11.5046	1.06e-19	5.7e-12	1.22724
SNP_A-1960583	TRIM36_ASB4	-11.5039	1.06e-19	5.71e-12	-0.183642
SNP_A-4200434	GNAO1_GNG3	11.5019	1.07e-19	5.75e-12	0.213225
SNP_A-2037659	SPSB4_UBE3D	11.4969	1.1e-19	5.89e-12	0.222579
SNP_A-1993552	ADCY4_POLR3H	-11.4963	1.1e-19	5.89e-12	-0.517154
SNP_A-2113156	NRG4_MATK	-11.4963	1.1e-19	5.89e-12	-0.214995
SNP_A-4197855	HTR2C_EDN3	11.493	1.12e-19	5.97e-12	4.46643
SNP_A-1808032	DRD5_CGA	11.4913	1.13e-19	6.01e-12	1.75787
SNP_A-2234755	CYSLTR1_GRK5	-11.4892	1.14e-19	6.07e-12	-0.27953
SNP_A-1817309	TERT_NR2F2	-11.4883	1.15e-19	6.09e-12	-0.329204
SNP_A-1812417	MRPS18C_MRPL39	11.4811	1.19e-19	6.29e-12	0.67196
SNP_A-4197855	ADCY2_GNAT3	-11.4796	1.19e-19	6.33e-12	-0.349025
SNP_A-2198234	POMC_GCG	-11.4785	1.2e-19	6.36e-12	-0.522287
SNP_A-1953212	CEL_DGKB	11.4763	1.21e-19	6.42e-12	1.03225
SNP_A-4198983	POLR2K_POLR3H	11.472	1.24e-19	6.54e-12	0.486595
SNP_A-2269575	GALNT7_MUC17	11.4713	1.24e-19	6.55e-12	1.24427
SNP_A-1960583	ASB4_HERC1	-11.4674	1.27e-19	6.67e-12	-0.180195
SNP_A-2308080	PLCB1_GNAT3	11.4667	1.27e-19	6.68e-12	0.26383
SNP_A-2198234	DPP4_GCG	11.4622	1.3e-19	6.82e-12	2.76444
SNP_A-1953212	GALNT16_MUC16	11.4601	1.31e-19	6.88e-12	1.55455
SNP_A-2043511	TRAF7_TRIM63	-11.4565	1.34e-19	7e-12	-0.232591
SNP_A-2099207	POLR2K_POLR3H	-11.4536	1.35e-19	7.08e-12	-0.646917
SNP_A-2308080	HTR5A_GNAT3	-11.4507	1.37e-19	7.17e-12	-0.177521
SNP_A-4203452	HIST1H2BL_RAD51	11.4506	1.37e-19	7.17e-12	0.157896
SNP_A-2007537	ANK3_NAPB	-11.4495	1.38e-19	7.2e-12	-3.51256
SNP_A-2261188	ACTN2_VEGFA	-11.4455	1.41e-19	7.33e-12	-0.600546
SNP_A-1960583	ASB4_UNKL	-11.4439	1.42e-19	7.37e-12	-0.286529
SNP_A-4230572	UGT2B4_AOX1	11.4417	1.44e-19	7.44e-12	2.50961
SNP_A-2113156	UBE3C_ASB2	11.4346	1.49e-19	7.7e-12	0.25144
SNP_A-2269575	SSTR1_GPER1	11.431	1.51e-19	7.82e-12	0.375493
SNP_A-1813411	PTCH1_GLI3	-11.4261	1.55e-19	8e-12	-0.517576
SNP_A-4200434	KLHL41_FBXO22	11.4226	1.57e-19	8.12e-12	0.582171
SNP_A-2269575	MUC17_GALNT15	-11.4212	1.58e-19	8.17e-12	-0.464153
SNP_A-1865532	UBB_PSMC5	-11.4192	1.6e-19	8.24e-12	-0.384794
SNP_A-2198234	AVPR1A_GCG	11.4176	1.61e-19	8.29e-12	1.04981
SNP_A-2149644	ANAPC4_ASB4	11.4146	1.64e-19	8.4e-12	0.365457
SNP_A-2149644	GCG_ADCY5	11.4143	1.64e-19	8.4e-12	1.13777
SNP_A-1816370	TACR1_CTTN	11.412	1.66e-19	8.48e-12	0.157712
SNP_A-2003314	UTS2R_CYSLTR1	-11.4096	1.68e-19	8.57e-12	-0.270476
SNP_A-2003314	PLCB1_CYSLTR1	-11.409	1.68e-19	8.58e-12	-0.270271
SNP_A-1833159	MRPS18C_MRPL39	11.4068	1.7e-19	8.66e-12	0.550451
SNP_A-2269575	MUC17_B4GALT6	11.4016	1.74e-19	8.87e-12	0.674556
SNP_A-1817309	ATG101_MTOR	11.3993	1.76e-19	8.96e-12	0.400786
SNP_A-4200434	IFT46_IFT27	-11.3989	1.77e-19	8.97e-12	-0.687207
SNP_A-4197855	GNAT3_CXCR4	11.3985	1.77e-19	8.97e-12	0.530548
SNP_A-1813411	HERC5_TRIM71	11.3974	1.78e-19	9.01e-12	1.3635
SNP_A-2168981	POLR2K_POLR3H	-11.3953	1.8e-19	9.09e-12	-0.462607
SNP_A-2261188	ACTB_ACTN2	11.3939	1.81e-19	9.14e-12	0.147166
SNP_A-1833159	PIK3CA_CYSLTR2	11.3916	1.83e-19	9.23e-12	0.690499
SNP_A-4203592	PIK3C2G_CCL11	-11.3913	1.83e-19	9.23e-12	-1.16407
SNP_A-1953212	AKAP5_CAMK2B	11.391	1.84e-19	9.23e-12	1.08852
SNP_A-2308080	GRM8_GNAT3	11.3902	1.84e-19	9.26e-12	0.384491
SNP_A-2308080	C5AR1_GNAT3	-11.3876	1.87e-19	9.36e-12	-0.554114
SNP_A-1953212	OPRK1_CCL19	-11.3872	1.87e-19	9.37e-12	-1.96804
SNP_A-1820407	TRIM63_MIB2	11.3856	1.88e-19	9.43e-12	1.56764
SNP_A-1976067	POLR3H_NFIB	-11.3802	1.93e-19	9.66e-12	-0.752558
SNP_A-2113156	KLHL21_ASB2	11.3738	2e-19	9.96e-12	0.729631
SNP_A-1812417	CYSLTR2_GNAQ	-11.3717	2.02e-19	1e-11	-0.628089
SNP_A-4203592	MUC17_GALNT12	11.3696	2.04e-19	1.01e-11	1.30337
SNP_A-4219540	FAM13A_RAC3	11.3694	2.04e-19	1.01e-11	0.643294
SNP_A-2209586	POLR2K_POLR3H	-11.3694	2.04e-19	1.01e-11	-0.735921
SNP_A-2143755	ALDOA_ACTN2	11.3675	2.06e-19	1.02e-11	0.613202
SNP_A-2177661	ANK3_NAPB	-11.3656	2.08e-19	1.03e-11	-3.13427
SNP_A-1892743	ATF2_NOG	11.3655	2.08e-19	1.03e-11	1.435
SNP_A-1812417	GABARAP_GABRA5	-11.3625	2.11e-19	1.04e-11	-0.647888
SNP_A-1788480	TAC1_GNG2	-11.36	2.13e-19	1.05e-11	-0.2691
SNP_A-4200434	SF3B5_ELAVL2	11.359	2.14e-19	1.06e-11	0.284906
SNP_A-4194267	ADCY1_PENK	11.3576	2.16e-19	1.06e-11	3.08608
SNP_A-1880177	ADCY4_POLR3H	-11.3564	2.17e-19	1.07e-11	-0.540872
SNP_A-2308080	HTR2C_EDN3	11.3552	2.18e-19	1.07e-11	3.60505
SNP_A-1997230	CYP2B6_ALOX5	11.3538	2.2e-19	1.08e-11	1.56412
SNP_A-4194267	SSTR5_GNAT3	-11.3537	2.2e-19	1.08e-11	-0.106085
SNP_A-1960583	FBXW5_ASB4	-11.3535	2.2e-19	1.08e-11	-0.192054
SNP_A-2308080	NPFFR1_EDN3	-11.3533	2.2e-19	1.08e-11	-0.531198
SNP_A-1817309	SNRPD1_ELAVL2	11.3518	2.22e-19	1.08e-11	0.297653
SNP_A-4219540	ELAVL2_CWC22	11.3491	2.25e-19	1.1e-11	0.520864
SNP_A-2269575	SMAD4_TGFBR1	11.3428	2.32e-19	1.13e-11	0.4135
SNP_A-4197855	PLCB1_GNAT3	11.3425	2.32e-19	1.13e-11	0.32372
SNP_A-1817309	HERC5_KLHL41	-11.3407	2.34e-19	1.14e-11	-1.03878
SNP_A-4195429	SNRPN_WBP4	11.3397	2.35e-19	1.14e-11	0.194233
SNP_A-4212068	ADCY4_POLR3H	-11.3392	2.36e-19	1.14e-11	-0.469321
SNP_A-1917086	GPR17_TRH	-11.3389	2.36e-19	1.14e-11	-0.200954
SNP_A-1892743	KLHL25_KLHL9	-11.3362	2.39e-19	1.16e-11	-0.531658
SNP_A-2198234	GRM5_GCG	11.3317	2.45e-19	1.18e-11	0.766796
SNP_A-4219540	ELAVL2_CHERP	-11.3317	2.45e-19	1.18e-11	-0.247386
SNP_A-2305203	CCL19_PMCH	-11.3302	2.47e-19	1.19e-11	-3.54322
SNP_A-4200434	NKX2-2_PAX6	-11.3287	2.48e-19	1.19e-11	-1.25338
SNP_A-1817309	TP53_TERT	-11.3273	2.5e-19	1.2e-11	-0.57398
SNP_A-1917086	TRH_GNG7	11.3273	2.5e-19	1.2e-11	0.460099
SNP_A-1960583	FBXW12_ASB4	-11.3256	2.52e-19	1.21e-11	-0.0703452
SNP_A-2043511	TRIM63_UBE4A	11.3253	2.52e-19	1.21e-11	0.376283
SNP_A-2269575	MUC17_ST6GALNAC4	-11.3245	2.53e-19	1.21e-11	-0.634693
SNP_A-4200434	ATG101_MTOR	11.3225	2.56e-19	1.22e-11	0.309408
SNP_A-1990974	PCK1_MDH1	-11.3197	2.59e-19	1.24e-11	-1.03138
SNP_A-1960583	ASB4_ITCH	11.3192	2.6e-19	1.24e-11	0.394858
SNP_A-1817309	CCK_HCRTR1	-11.3184	2.61e-19	1.24e-11	-0.183485
SNP_A-2198234	MAPK8_ANGPT1	11.3171	2.63e-19	1.25e-11	0.34414
SNP_A-1953212	FBXO6_KLHL5	11.3167	2.63e-19	1.25e-11	2.07968
SNP_A-4219540	HIST1H1B_DFFB	11.3159	2.64e-19	1.25e-11	0.743604
SNP_A-1865532	UBB_ASB2	-11.315	2.65e-19	1.25e-11	-1.19134
SNP_A-1997230	CYP2B6_PLA2G5	11.3137	2.67e-19	1.26e-11	0.51675
SNP_A-4197855	GRM8_GNAT3	11.3133	2.68e-19	1.26e-11	0.472587
SNP_A-1914337	FOXA3_PCK1	11.312	2.69e-19	1.27e-11	5.19486
SNP_A-4219540	KLHL41_UBE2J2	11.3118	2.7e-19	1.27e-11	1.10736
SNP_A-1788480	ATP6V1G3_TF	11.3099	2.72e-19	1.28e-11	0.911029
SNP_A-2185701	UBE2Q2_CDC23	-11.3084	2.74e-19	1.29e-11	-0.424308
SNP_A-4203592	MUC17_GCNT3	11.3073	2.75e-19	1.29e-11	1.78432
SNP_A-2043511	TRIM11_TRIM63	11.3061	2.77e-19	1.3e-11	0.502217
SNP_A-4200434	TRIP12_KLHL41	11.3028	2.82e-19	1.32e-11	0.341964
SNP_A-1865532	UBB_UCHL3	-11.3	2.85e-19	1.33e-11	-0.78066
SNP_A-1812417	CYSLTR2_PTAFR	-11.2997	2.86e-19	1.33e-11	-0.525425
SNP_A-2149644	GIP_GCG	11.2991	2.87e-19	1.34e-11	1.11975
SNP_A-2043511	PJA1_TRIM63	-11.2979	2.88e-19	1.34e-11	-0.467107
SNP_A-4240597	DUOXA2_DUOX2	11.2926	2.96e-19	1.38e-11	6.27729
SNP_A-1990974	TRH_GNG2	-11.2918	2.97e-19	1.38e-11	-0.147862
SNP_A-1817309	H2AFV_STAG3	11.2885	3.02e-19	1.4e-11	0.673611
SNP_A-1960583	GRB14_ANGPT1	11.2868	3.04e-19	1.41e-11	0.579515
SNP_A-1812417	NPFF_CYSLTR2	-11.2863	3.05e-19	1.41e-11	-0.20398
SNP_A-4200434	ANAPC13_UBE2J2	-11.2849	3.07e-19	1.42e-11	-0.246022
SNP_A-2037659	HDC_CNDP1	-11.2829	3.1e-19	1.43e-11	-0.695257
SNP_A-2308080	PLCB3_GNAT3	-11.2777	3.18e-19	1.47e-11	-0.174189
SNP_A-1976067	POLR3H_GTF3C1	-11.2767	3.2e-19	1.47e-11	-0.343101
SNP_A-1817309	COL2A1_COL28A1	11.2766	3.2e-19	1.47e-11	2.07661
SNP_A-4203592	ERBB2_TFF2	11.2644	3.39e-19	1.56e-11	1.63965
SNP_A-4217876	CPT1A_ACSL6	11.2631	3.41e-19	1.57e-11	0.864518
SNP_A-4200434	AHI1_CEP164	11.2629	3.42e-19	1.57e-11	0.463251
SNP_A-2037659	UPB1_CNDP1	-11.2611	3.45e-19	1.58e-11	-0.204698
SNP_A-4203452	TINF2_SYCE1	-11.2604	3.46e-19	1.58e-11	-0.47137
SNP_A-1916422	TAC1_GNG2	-11.2581	3.5e-19	1.6e-11	-0.240948
SNP_A-1817309	SECISBP2_RPS3	-11.2575	3.51e-19	1.6e-11	-0.263766
SNP_A-4194267	PLCB1_GNAT3	11.2563	3.53e-19	1.61e-11	0.201055
SNP_A-2269575	UGT2B15_ADH6	11.2553	3.55e-19	1.61e-11	0.667908
SNP_A-2129157	UPB1_CNDP1	-11.2538	3.57e-19	1.62e-11	-0.183968
SNP_A-4240597	CAPN9_GKN1	11.2529	3.59e-19	1.63e-11	11.635
SNP_A-1905378	PCM1_PCNT	11.252	3.6e-19	1.63e-11	0.657068
SNP_A-1835746	ATP6V1G3_TF	11.2516	3.61e-19	1.64e-11	1.06161
SNP_A-1990974	TRH_LPAR2	-11.2488	3.66e-19	1.66e-11	-0.251788
SNP_A-1813411	ASL_ARG1	11.248	3.68e-19	1.66e-11	1.22039
SNP_A-4197855	EDN3_GNG7	-11.2455	3.72e-19	1.68e-11	-0.999059
SNP_A-1812417	NPFFR1_CYSLTR2	-11.2453	3.72e-19	1.68e-11	-0.259638
SNP_A-1880177	POLR2K_POLR3H	11.2431	3.76e-19	1.69e-11	0.660165
SNP_A-4197855	EDN3_LTB4R2	-11.2405	3.81e-19	1.71e-11	-0.823496
SNP_A-1812417	CYSLTR2_CCKBR	11.2397	3.83e-19	1.72e-11	0.978837
SNP_A-4217876	ACSL6_CPT1C	11.2383	3.85e-19	1.73e-11	1.19703
SNP_A-1817309	PPP2R1B_CENPA	11.2348	3.92e-19	1.76e-11	0.980682
SNP_A-2269575	FUT1_B3GALT5	-11.2335	3.94e-19	1.76e-11	-0.86008
SNP_A-2308080	EDN3_BRS3	11.232	3.97e-19	1.78e-11	0.524503
SNP_A-4200434	YBX1_ELAVL2	11.2298	4.01e-19	1.79e-11	0.274571
SNP_A-1905378	SNAPC5_POLR3H	-11.2294	4.02e-19	1.79e-11	-0.3101
SNP_A-2269575	MUC17_GALNT2	-11.2291	4.03e-19	1.8e-11	-0.507704
SNP_A-4203592	SERPINA4_GTPBP2	-11.2171	4.27e-19	1.9e-11	-0.464214
SNP_A-4203592	PIP5K1B_PIK3C2G	11.2166	4.28e-19	1.9e-11	2.58678
SNP_A-1960583	ADCYAP1R1_GCG	11.2163	4.29e-19	1.9e-11	0.27436
SNP_A-1833159	MRPS18C_MRPL47	11.2154	4.31e-19	1.91e-11	0.53259
SNP_A-4194267	C5AR1_GNAT3	-11.2141	4.33e-19	1.92e-11	-0.42282
SNP_A-1817309	TYK2_NOS2	-11.2095	4.43e-19	1.96e-11	-0.438604
SNP_A-2269575	GBP3_TRIM31	11.2071	4.48e-19	1.98e-11	3.10373
SNP_A-4219540	TERT_MTOR	11.2063	4.5e-19	1.99e-11	0.575435
SNP_A-1812417	MRPS18C_MRPL18	11.2052	4.52e-19	2e-11	0.412121
SNP_A-4194267	RGS16_GNAT3	-11.2039	4.55e-19	2.01e-11	-0.491955
SNP_A-4200434	SCN2A_SCN9A	11.2013	4.61e-19	2.03e-11	0.81294
SNP_A-2198234	TRIM11_ASB4	-11.2002	4.64e-19	2.04e-11	-0.53374
SNP_A-4200434	NPFFR2_GNG12	-11.1988	4.67e-19	2.05e-11	-1.03466
SNP_A-2149644	TAC3_GCG	-11.196	4.73e-19	2.08e-11	-0.619338
SNP_A-2149644	LPAR5_GCG	-11.1924	4.81e-19	2.11e-11	-1.11418
SNP_A-1990974	TRH_BRS3	11.1921	4.82e-19	2.11e-11	0.139843
SNP_A-4219540	HNRNPD_ELAVL2	11.1903	4.87e-19	2.13e-11	0.547758
SNP_A-4219540	SPCS2_RPL10L	11.1898	4.88e-19	2.13e-11	0.843169
SNP_A-4240597	NRG3_NRG4	11.1891	4.89e-19	2.13e-11	1.0118
SNP_A-1833159	CYSLTR2_LPAR2	11.1878	4.92e-19	2.14e-11	0.363463
SNP_A-4194267	ADCY1_GNAT3	11.1857	4.98e-19	2.16e-11	0.871075
SNP_A-4200434	PFKM_TKTL1	11.1827	5.05e-19	2.19e-11	1.45437
SNP_A-2262297	PRKAR2B_CENPJ	11.18	5.12e-19	2.22e-11	1.19692
SNP_A-1817309	SCN2A_SCN9A	11.1779	5.17e-19	2.24e-11	1.04906
SNP_A-4197855	PTAFR_EDN3	-11.1768	5.2e-19	2.25e-11	-0.862201
SNP_A-1960583	RXFP2_GCG	-11.174	5.27e-19	2.28e-11	-0.0811204
SNP_A-2113156	YES1_NRG4	11.1735	5.28e-19	2.28e-11	0.532815
SNP_A-1960583	NMU_GCG	11.1701	5.37e-19	2.32e-11	1.01665
SNP_A-2198234	MC5R_GCG	11.1672	5.44e-19	2.34e-11	0.392843
SNP_A-1833159	CYSLTR2_HTR2A	-11.1671	5.45e-19	2.34e-11	-0.284121
SNP_A-2308080	ADAMTS19_SBSPON	11.167	5.45e-19	2.34e-11	0.884567
SNP_A-4225068	FGA_ACTN2	11.1667	5.46e-19	2.35e-11	3.22813
SNP_A-2149644	ADORA2B_GCG	-11.1657	5.48e-19	2.35e-11	-2.52775
SNP_A-4197855	GNAI1_GNAT3	11.1655	5.49e-19	2.35e-11	0.912579
SNP_A-4195429	PIK3CB_NGF	11.164	5.53e-19	2.37e-11	0.865444
SNP_A-4197855	PLCB3_GNAT3	-11.1631	5.55e-19	2.38e-11	-0.213774
SNP_A-1990974	TRH_GNG10	-11.1619	5.59e-19	2.39e-11	-0.215407
SNP_A-4194267	TAS1R2_GNAT3	11.1587	5.67e-19	2.42e-11	0.0652629
SNP_A-2177661	COG8_NAPB	11.1556	5.76e-19	2.46e-11	1.07825
SNP_A-4197855	PENK_GNAT3	11.1543	5.8e-19	2.47e-11	3.25647
SNP_A-4219540	HIST1H2BA_STAG3	11.1542	5.8e-19	2.47e-11	0.37275
SNP_A-1993552	POLR3H_GTF3C1	-11.1524	5.85e-19	2.49e-11	-0.518802
SNP_A-2198234	AVPR2_GCG	11.1517	5.87e-19	2.49e-11	0.440251
SNP_A-2149644	CALCB_GCG	11.1491	5.94e-19	2.52e-11	4.61416
SNP_A-2262297	LEP_CDK8	11.1476	5.99e-19	2.54e-11	0.393409
SNP_A-1817309	DVL1_CCDC88C	11.1454	6.05e-19	2.56e-11	0.833753
SNP_A-4194267	GNAI3_GNAT3	11.1441	6.09e-19	2.57e-11	0.210618
SNP_A-1817309	GPC2_B3GALT6	11.1386	6.26e-19	2.64e-11	0.365631
SNP_A-4197855	NPFFR1_EDN3	-11.1379	6.28e-19	2.65e-11	-0.649427
SNP_A-2131611	GRM1_CASR	-11.1329	6.43e-19	2.71e-11	-0.305893
SNP_A-1813411	SHH_PTCH1	-11.1326	6.44e-19	2.71e-11	-0.663891
SNP_A-1990974	TRH_LPAR5	-11.1307	6.5e-19	2.73e-11	-0.497206
SNP_A-1835746	TAC1_HCRTR1	11.1291	6.55e-19	2.75e-11	0.145909
SNP_A-1960583	ASB4_UBE2U	-11.1289	6.56e-19	2.75e-11	-0.106813
SNP_A-2269575	CYP2S1_UGT2B15	11.1287	6.57e-19	2.75e-11	4.49979
SNP_A-2198234	ASB4_CUL7	-11.1284	6.58e-19	2.75e-11	-0.381059
SNP_A-2029642	UGT2B4_AOX1	11.1223	6.78e-19	2.83e-11	3.05205
SNP_A-4200434	GIT2_LAMB3	-11.121	6.82e-19	2.85e-11	-0.310287
SNP_A-2234755	REL_TBK1	11.1208	6.82e-19	2.85e-11	0.401701
SNP_A-2037659	DLGAP1_HOMER3	11.1202	6.84e-19	2.85e-11	1.70415
SNP_A-1892743	PROK2_F2	11.1194	6.87e-19	2.86e-11	0.618586
SNP_A-2283433	ADCY4_POLR3H	-11.1192	6.88e-19	2.86e-11	-0.39546
SNP_A-4194267	NT5C2_PDE5A	-11.119	6.88e-19	2.86e-11	-0.364334
SNP_A-2149644	FBXW8_ASB4	11.1173	6.94e-19	2.88e-11	0.33791
SNP_A-2219758	KIT_TFAP2B	11.1156	7e-19	2.9e-11	3.44472
SNP_A-2198234	GPR15_GCG	-11.1144	7.04e-19	2.91e-11	-0.474492
SNP_A-1960583	HCRTR2_GCG	-11.1141	7.05e-19	2.91e-11	-0.11237
SNP_A-1817309	TXNL4A_SNRNP48	11.114	7.05e-19	2.91e-11	1.68453
SNP_A-2149644	ASB4_CDC26	11.1122	7.11e-19	2.94e-11	0.815764
SNP_A-1953212	OPRK1_GRM2	11.1039	7.41e-19	3.05e-11	0.716592
SNP_A-1817309	HIST1H2BJ_PSMC3IP	11.1029	7.44e-19	3.07e-11	0.312812
SNP_A-4215918	ADCY4_POLR3H	-11.1024	7.46e-19	3.07e-11	-0.472558
SNP_A-2149644	RXFP1_GCG	-11.1021	7.48e-19	3.07e-11	-0.536141
SNP_A-2308080	GNAT3_TAS2R50	-11.0994	7.57e-19	3.11e-11	-0.0887409
SNP_A-1960583	F2R_GCG	11.0991	7.58e-19	3.11e-11	0.122115
SNP_A-1833159	MRPS18C_MRPS12	11.0985	7.61e-19	3.12e-11	0.635288
SNP_A-2149644	ASB4_RBCK1	-11.0967	7.67e-19	3.14e-11	-0.740783
SNP_A-2250458	FBXO21_LTN1	11.0954	7.72e-19	3.16e-11	0.527708
SNP_A-1816370	KNG1_NPBWR1	11.0949	7.74e-19	3.16e-11	0.250993
SNP_A-4200434	STAG3_H2AFX	11.0906	7.91e-19	3.22e-11	0.976138
SNP_A-4219540	ELAVL2_PLRG1	-11.0905	7.91e-19	3.22e-11	-0.575919
SNP_A-1817309	HIST1H2BJ_SUMO1	11.0867	8.06e-19	3.28e-11	0.318538
SNP_A-4219540	KLHL41_UBE2L6	-11.0857	8.09e-19	3.29e-11	-1.39974
SNP_A-4219540	KLHL41_CUL5	11.0835	8.18e-19	3.32e-11	1.09834
SNP_A-2149644	POMC_GCG	-11.0796	8.34e-19	3.38e-11	-0.666268
SNP_A-2149644	PTGER1_GCG	-11.0793	8.35e-19	3.38e-11	-1.04336
SNP_A-4200434	NLRP4_TMEM173	-11.0784	8.39e-19	3.4e-11	-0.785766
SNP_A-2065917	CITED4_TFAP2B	11.0778	8.41e-19	3.4e-11	0.591683
SNP_A-1882348	ALDH1A3_MAOA	-11.0769	8.45e-19	3.41e-11	-1.95582
SNP_A-2198234	CALCA_GCG	11.0737	8.58e-19	3.46e-11	8.7188
SNP_A-2113156	ANAPC5_ASB2	11.0732	8.6e-19	3.47e-11	0.392586
SNP_A-1788480	PLCB3_TAC1	-11.0725	8.63e-19	3.48e-11	-0.268947
SNP_A-2269575	MUC17_GCNT3	11.0724	8.64e-19	3.48e-11	2.18173
SNP_A-2003314	CYSLTR1_HCRTR1	-11.0719	8.66e-19	3.48e-11	-0.145973
SNP_A-4225535	ADCY8_S1PR3	11.0708	8.71e-19	3.5e-11	1.01241
SNP_A-2154664	TMED9_KIF19	-11.0703	8.73e-19	3.5e-11	-0.557247
SNP_A-1960583	LNX1_ASB4	-11.0702	8.73e-19	3.5e-11	-0.472907
SNP_A-4197855	HTR5A_GNAT3	-11.0687	8.79e-19	3.52e-11	-0.215665
SNP_A-1816370	ASB12_UBR4	11.0673	8.86e-19	3.54e-11	0.150575
SNP_A-2283433	PCM1_PCNT	-11.0672	8.86e-19	3.54e-11	-0.811692
SNP_A-2043511	TRIM63_KLHL42	-11.0646	8.97e-19	3.58e-11	-0.469566
SNP_A-4203592	B3GALT5_FUT2	11.0641	8.99e-19	3.59e-11	0.863941
SNP_A-1960583	ASB4_TRIM71	-11.0623	9.07e-19	3.61e-11	-0.114411
SNP_A-1817309	RPS27A_NLRP4	11.0615	9.11e-19	3.62e-11	0.182355
SNP_A-2261188	MYL3_ACTN2	11.0606	9.15e-19	3.63e-11	0.207514
SNP_A-1813411	XRCC3_RAD51B	-11.0604	9.16e-19	3.63e-11	-0.54235
SNP_A-4197855	GNG4_GNAT3	11.0603	9.16e-19	3.63e-11	0.907746
SNP_A-2198234	HTR2A_GCG	11.06	9.18e-19	3.64e-11	0.63917
SNP_A-4203592	HRAS_NRG4	-11.0561	9.35e-19	3.7e-11	-0.789274
SNP_A-2261188	TOR4A_ACTN2	11.0541	9.44e-19	3.73e-11	0.60682
SNP_A-2269575	FUT3_B3GALT5	11.0531	9.49e-19	3.75e-11	0.974629
SNP_A-4219540	ELAVL2_PUF60	-11.0522	9.53e-19	3.76e-11	-0.406146
SNP_A-4200434	H2AFV_STAG3	11.0521	9.53e-19	3.76e-11	0.516775
SNP_A-4212068	POLR3H_GTF3C1	-11.0516	9.56e-19	3.76e-11	-0.471689
SNP_A-4219540	TEX11_SYCP2	11.0494	9.66e-19	3.8e-11	3.55081
SNP_A-2234755	NTSR1_CYSLTR1	-11.0488	9.69e-19	3.81e-11	-0.165748
SNP_A-4200434	PTGER1_GNAS	11.0432	9.96e-19	3.91e-11	0.247874
SNP_A-2113156	UBE3C_RNF123	-11.0416	1e-18	3.94e-11	-0.0840827
SNP_A-4194267	GNAT3_RLN3	-11.0396	1.01e-18	3.97e-11	-0.107
SNP_A-2131611	GRM1_TBXA2R	-11.0393	1.02e-18	3.97e-11	-0.398134
SNP_A-2250458	CXCR1_NPY2R	11.0378	1.02e-18	4e-11	0.10494
SNP_A-2308080	NPFFR2_BRS3	11.0363	1.03e-18	4.02e-11	0.368697
SNP_A-2262297	F2_TAC1	-11.0338	1.04e-18	4.07e-11	-0.213707
SNP_A-1833159	MRPS18C_MRPS22	11.033	1.05e-18	4.08e-11	0.589447
SNP_A-2149644	AVPR2_GCG	11.0311	1.06e-18	4.11e-11	0.567478
SNP_A-2308080	INSL5_GNAT3	-11.0308	1.06e-18	4.11e-11	-0.108289
SNP_A-1820407	SMURF1_TRIM63	11.0294	1.07e-18	4.14e-11	1.38263
SNP_A-1907941	UGT2B4_AOX1	11.029	1.07e-18	4.14e-11	3.05039
SNP_A-1914337	SPTBN2_NAPB	-11.029	1.07e-18	4.14e-11	-1.50994
SNP_A-2198234	GNG10_GCG	11.0286	1.07e-18	4.14e-11	1.00217
SNP_A-4197855	GNAT3_RGS14	-11.0255	1.09e-18	4.2e-11	-0.353538
SNP_A-1817309	CAPN2_MLC1	-11.0251	1.09e-18	4.21e-11	-0.643539
SNP_A-4197855	CORT_GNAT3	11.0235	1.1e-18	4.23e-11	0.185796
SNP_A-4219540	DHX16_ELAVL2	11.0232	1.1e-18	4.23e-11	0.349827
SNP_A-1817309	CCK_AVPR1B	-11.0231	1.1e-18	4.23e-11	-0.213406
SNP_A-4194267	HTR5A_GNAT3	-11.0198	1.12e-18	4.3e-11	-0.134121
SNP_A-1816370	KNG1_CCKBR	11.0086	1.18e-18	4.53e-11	0.615371
SNP_A-1960583	RNF111_ASB4	-11.0061	1.19e-18	4.58e-11	-0.111517
SNP_A-4218835	POLR2K_POLR3H	-11.006	1.19e-18	4.58e-11	-0.377352
SNP_A-1813411	RPS27A_WNK1	-11.0047	1.2e-18	4.61e-11	-0.239557
SNP_A-1833159	CYSLTR2_GNAQ	-10.9998	1.23e-18	4.71e-11	-0.508568
SNP_A-2217197	COG4_NAPB	10.9985	1.24e-18	4.74e-11	1.15033
SNP_A-2149644	GCG_LTB4R2	-10.9948	1.26e-18	4.82e-11	-1.20971
SNP_A-4203452	TEX12_SYCE1	10.994	1.27e-18	4.84e-11	0.175907
SNP_A-2308080	GNAI1_GNAT3	10.9937	1.27e-18	4.84e-11	0.735342
SNP_A-1905291	POLR3H_ZNF143	-10.9934	1.27e-18	4.84e-11	-0.278306
SNP_A-4200434	TERT_NCL	10.9923	1.28e-18	4.86e-11	0.174783
SNP_A-2104741	RPL10L_SECISBP2	-10.9905	1.29e-18	4.9e-11	-0.867398
SNP_A-1997230	CYP2B6_PLB1	10.99	1.29e-18	4.91e-11	0.404332
SNP_A-2234755	F2_CYSLTR1	-10.9893	1.3e-18	4.92e-11	-0.22598
SNP_A-2308080	ITPR2_GNAT3	-10.9872	1.31e-18	4.96e-11	-0.386605
SNP_A-1990974	TRH_UTS2B	10.987	1.31e-18	4.96e-11	0.159677
SNP_A-2003314	NTSR1_CYSLTR1	-10.9836	1.33e-18	5.04e-11	-0.160532
SNP_A-2177661	SPTBN2_NAPB	-10.9819	1.34e-18	5.07e-11	-1.46903
SNP_A-1812417	CYSLTR2_GAST	10.9819	1.34e-18	5.07e-11	0.340515
SNP_A-1816370	WNT11_PDE6G	10.9819	1.34e-18	5.07e-11	0.72088
SNP_A-1960583	PPP4R2_CNEP1R1	10.9811	1.35e-18	5.08e-11	0.350535
SNP_A-2129157	KIT_TFAP2B	10.9783	1.37e-18	5.15e-11	3.26893
SNP_A-4219540	PPIE_ELAVL2	10.9781	1.37e-18	5.15e-11	0.472659
SNP_A-1820407	KLHL22_TRIM63	10.9777	1.37e-18	5.15e-11	0.756663
SNP_A-1960583	ASB4_HECTD3	-10.9775	1.37e-18	5.15e-11	-0.225529
SNP_A-1817309	GNB5_NPFFR2	10.976	1.38e-18	5.19e-11	0.475135
SNP_A-1817309	TRAIP_UBE4A	10.9756	1.38e-18	5.19e-11	0.392115
SNP_A-4240597	MUC17_MUC6	10.9741	1.39e-18	5.23e-11	1.13101
SNP_A-1847456	CCP110_CEP250	-10.9734	1.4e-18	5.24e-11	-1.56577
SNP_A-4194445	ASB8_ASB4	-10.9732	1.4e-18	5.24e-11	-0.284481
SNP_A-2149644	GNG10_GCG	10.9727	1.4e-18	5.24e-11	1.29503
SNP_A-1820407	UBE2Z_TRIM63	-10.9703	1.42e-18	5.3e-11	-0.52834
SNP_A-4200434	INHBE_ACVR2B	10.9683	1.43e-18	5.35e-11	0.581307
SNP_A-2149644	ANAPC2_ASB4	-10.9674	1.44e-18	5.37e-11	-0.52775
SNP_A-2053232	COG4_NAPB	10.9658	1.45e-18	5.4e-11	1.19009
SNP_A-2149644	PTPN11_ANGPT1	-10.9652	1.46e-18	5.41e-11	-0.15192
SNP_A-4194267	ADAMTS19_SBSPON	10.963	1.47e-18	5.47e-11	0.673959
SNP_A-1817309	KCNK9_KCNK3	10.9626	1.48e-18	5.47e-11	0.770746
SNP_A-1817309	PRPF31_ELAVL2	10.9622	1.48e-18	5.48e-11	0.157349
SNP_A-4240597	MUC17_B4GALT6	10.9591	1.5e-18	5.56e-11	0.788605
SNP_A-1953212	TRIM5_HLA-DPA1	10.9574	1.51e-18	5.6e-11	1.46812
SNP_A-1905291	POLR3H_NFIB	10.9573	1.51e-18	5.6e-11	0.775034
SNP_A-4219540	TRIM37_KLHL41	10.9487	1.58e-18	5.83e-11	1.06986
SNP_A-1816370	CCKBR_HCRTR1	10.9472	1.59e-18	5.87e-11	0.413976
SNP_A-2283516	ANK3_NAPB	-10.945	1.61e-18	5.92e-11	-3.12851
SNP_A-4219540	PCF11_ELAVL2	10.9435	1.62e-18	5.96e-11	0.570487
SNP_A-1788480	TAC1_GCGR	-10.9427	1.63e-18	5.98e-11	-0.177835
SNP_A-4197855	EDN3_XK	10.9413	1.64e-18	6.02e-11	2.56389
SNP_A-1960583	ASB4_UBA52	-10.9404	1.64e-18	6.04e-11	-0.13884
SNP_A-2198234	ASB4_CDC26	10.9386	1.66e-18	6.08e-11	0.625542
SNP_A-1976067	POLR2L_POLR3H	-10.9384	1.66e-18	6.08e-11	-0.369737
SNP_A-4240597	MUC17_GCNT1	10.9384	1.66e-18	6.08e-11	1.8447
SNP_A-1960583	ASB4_UBE2J1	10.9381	1.66e-18	6.08e-11	0.191901
SNP_A-2198234	ASB4_UBE3A	-10.9368	1.67e-18	6.11e-11	-0.291434
SNP_A-2308080	CCKAR_EDN3	-10.9349	1.69e-18	6.16e-11	-0.369346
SNP_A-2149644	GNG7_GCG	-10.9345	1.69e-18	6.17e-11	-1.36002
SNP_A-2198234	GNG7_GCG	-10.934	1.7e-18	6.18e-11	-1.0501
SNP_A-2198234	GCG_SPCS3	10.9326	1.71e-18	6.22e-11	1.85255
SNP_A-4200434	TXNL4A_LSM3	10.9318	1.71e-18	6.23e-11	0.668758
SNP_A-2149644	ASB6_ASB4	-10.9304	1.73e-18	6.27e-11	-0.363654
SNP_A-4200434	KLHL41_UBE2D2	10.9303	1.73e-18	6.27e-11	0.327071
SNP_A-1788480	GPR17_TAC1	10.9249	1.77e-18	6.43e-11	0.133329
SNP_A-1816370	CTTN_SH3GL3	-10.9201	1.82e-18	6.58e-11	-0.264752
SNP_A-2053232	TMED2_NAPB	10.9198	1.82e-18	6.58e-11	1.11492
SNP_A-4198983	POLR3H_ZNF143	10.9181	1.83e-18	6.63e-11	0.309368
SNP_A-2129157	ALDH9A1_CNDP1	10.9149	1.86e-18	6.73e-11	0.509047
SNP_A-1905378	POLR3H_NPR1	10.9135	1.87e-18	6.77e-11	0.145449
SNP_A-4196606	FOXA3_PCK1	10.9125	1.88e-18	6.79e-11	6.41732
SNP_A-4206793	ADAMTS3_COL24A1	10.9112	1.9e-18	6.83e-11	1.14395
SNP_A-1960583	ASB4_CDC27	10.911	1.9e-18	6.83e-11	0.207929
SNP_A-1812417	GNA15_CYSLTR2	-10.9108	1.9e-18	6.83e-11	-0.720519
SNP_A-4194267	GRM8_GNAT3	10.9096	1.91e-18	6.86e-11	0.289853
SNP_A-2149644	GCGR_GCG	10.9095	1.91e-18	6.86e-11	0.583977
SNP_A-2149644	MC5R_GCG	10.9094	1.91e-18	6.86e-11	0.503597
SNP_A-1960583	ASB4_TRIM50	-10.908	1.93e-18	6.9e-11	-0.103985
SNP_A-2149644	TACR2_GCG	-10.9073	1.93e-18	6.92e-11	-0.74178
SNP_A-2149644	DPP4_GCG	10.906	1.94e-18	6.95e-11	3.50417
SNP_A-1960583	FBXO7_ASB4	-10.9058	1.95e-18	6.95e-11	-0.124857
SNP_A-2043511	CDC16_TRIM63	-10.9051	1.95e-18	6.97e-11	-0.339151
SNP_A-1882348	CITED4_TFAP2B	10.9042	1.96e-18	6.99e-11	0.760827
SNP_A-2308080	F2_EDN3	-10.9017	1.99e-18	7.07e-11	-0.323818
SNP_A-2149644	ASB4_UBA52	-10.8995	2.01e-18	7.14e-11	-0.268208
SNP_A-1833159	CYSLTR2_PTAFR	-10.8989	2.01e-18	7.16e-11	-0.424857
SNP_A-2149644	AGT_GCG	10.8987	2.01e-18	7.16e-11	2.98413
SNP_A-1817309	HIST1H2BA_NCAPD3	10.8978	2.02e-18	7.18e-11	0.297369
SNP_A-2217197	PLA2G6_PNPLA7	10.8976	2.03e-18	7.19e-11	0.331458
SNP_A-2187606	AGL_MGAM	10.8962	2.04e-18	7.23e-11	0.943163
SNP_A-2168981	POLR3H_GUCY1A2	10.8955	2.05e-18	7.25e-11	0.279029
SNP_A-2308080	PLCB3_EDN3	-10.8915	2.09e-18	7.38e-11	-0.438174
SNP_A-1953212	ABAT_ALDH5A1	-10.8897	2.11e-18	7.44e-11	-1.13958
SNP_A-2099207	ADCY4_POLR3H	10.8894	2.11e-18	7.44e-11	0.516353
SNP_A-4239742	POLR2L_POLR3H	10.8863	2.14e-18	7.55e-11	0.642157
SNP_A-2198234	ASB4_RBCK1	-10.8848	2.16e-18	7.6e-11	-0.56715
SNP_A-2003314	HNRNPM_SNRPB	-10.8838	2.17e-18	7.63e-11	-0.687176
SNP_A-4219540	TRIP12_KLHL41	10.8817	2.19e-18	7.7e-11	0.590229
SNP_A-4225535	FGF2_FGF19	10.8802	2.21e-18	7.75e-11	1.48491
SNP_A-2198234	GIP_GCG	10.8801	2.21e-18	7.75e-11	0.850473
SNP_A-1820407	TRIM63_UBE2E3	-10.8784	2.23e-18	7.81e-11	-0.809793
SNP_A-4200434	EED_HIST1H2BA	10.8774	2.24e-18	7.84e-11	0.165818
SNP_A-2149644	GRM5_GCG	10.8757	2.25e-18	7.89e-11	0.975486
SNP_A-1820407	TRIM63_UBE4A	10.875	2.26e-18	7.92e-11	0.557089
SNP_A-2308080	RGS1_GNAT3	-10.8722	2.29e-18	8.01e-11	-0.840788
SNP_A-4225068	ACTN2_AHSG	10.8722	2.29e-18	8.01e-11	0.335809
SNP_A-2154664	SCN3B_NFASC	10.8707	2.31e-18	8.06e-11	1.81837
SNP_A-1812417	CYSLTR2_APP	10.8686	2.33e-18	8.13e-11	0.396821
SNP_A-2219758	ENPP6_LPCAT4	-10.8662	2.36e-18	8.22e-11	-0.279258
SNP_A-1817309	RPL10L_NOL9	10.8639	2.39e-18	8.31e-11	0.637756
SNP_A-2100243	GPR17_TRH	-10.8594	2.44e-18	8.49e-11	-0.177576
SNP_A-2131611	NPFF_GRM1	-10.8579	2.46e-18	8.54e-11	-0.331727
SNP_A-4225535	ADCY10_POLR1E	10.857	2.47e-18	8.56e-11	0.551632
SNP_A-2198234	GCG_LTB4R2	-10.857	2.47e-18	8.56e-11	-0.928856
SNP_A-4197855	GPR4_EDN3	-10.8539	2.51e-18	8.69e-11	-0.682864
SNP_A-1817309	SECISBP2_RPS25	-10.8472	2.59e-18	8.97e-11	-0.331597
SNP_A-2131611	GPR17_GRM1	10.8452	2.62e-18	9.05e-11	0.231644
SNP_A-4194267	INSL5_GNAT3	-10.844	2.63e-18	9.09e-11	-0.0825474
SNP_A-4203592	GBP3_TRIM31	10.8439	2.63e-18	9.09e-11	2.47941
SNP_A-1833159	MRPS18C_MRPS30	10.8433	2.64e-18	9.11e-11	0.659186
SNP_A-1817309	UBE2E1_HIST1H2BJ	10.8413	2.67e-18	9.19e-11	0.32651
SNP_A-2198234	GRPR_GCG	-10.8402	2.68e-18	9.23e-11	-0.310032
SNP_A-1817309	CCKBR_CCK	10.8396	2.69e-18	9.25e-11	0.806565
SNP_A-4200434	PPP2R1B_CENPF	10.8391	2.7e-18	9.27e-11	0.470596
SNP_A-2308080	HTR2C_TAC3	10.8359	2.74e-18	9.4e-11	1.14312
SNP_A-2149644	GCG_SPCS3	10.8356	2.74e-18	9.41e-11	2.38976
SNP_A-2143755	TPM1_ACTN2	-10.8353	2.75e-18	9.41e-11	-0.220059
SNP_A-1817309	GNAS_ADCY5	-10.8343	2.76e-18	9.45e-11	-0.301474
SNP_A-2149644	GPR15_GCG	-10.8339	2.77e-18	9.46e-11	-0.607632
SNP_A-2262297	TAC1_ARHGEF25	10.832	2.79e-18	9.54e-11	0.237882
SNP_A-1816370	CCKBR_ADRA1D	10.8279	2.85e-18	9.72e-11	0.341688
SNP_A-2005085	KLHL41_LONRF1	10.8275	2.85e-18	9.74e-11	0.877494
SNP_A-1812417	FBXO27_TRIM9	10.8268	2.86e-18	9.76e-11	2.14747
SNP_A-1960583	QRFPR_GCG	-10.8258	2.88e-18	9.8e-11	-0.258456
SNP_A-4200434	CDH10_CDH24	-10.8251	2.89e-18	9.82e-11	-0.199591
SNP_A-2149644	RNF25_ASB4	-10.8248	2.89e-18	9.83e-11	-0.351597
SNP_A-1812417	MRPS18C_IMP3	10.8235	2.91e-18	9.88e-11	0.309719
SNP_A-2308080	GNG2_EDN3	10.8226	2.92e-18	9.92e-11	0.504492
SNP_A-2269575	PIK3C2G_GNAS	-10.822	2.93e-18	9.94e-11	-0.639403
SNP_A-2198234	CALCB_GCG	10.8193	2.97e-18	1.01e-10	3.51592
SNP_A-4219540	ELAVL2_ALYREF	10.8191	2.97e-18	1.01e-10	0.852672
SNP_A-2154664	SCN2A_SCN3B	10.8185	2.98e-18	1.01e-10	1.20455
SNP_A-4225068	TNNI3_ACTN2	10.8183	2.98e-18	1.01e-10	0.810765
SNP_A-2234755	ANK1_SCN7A	-10.8165	3.01e-18	1.02e-10	-0.237942
SNP_A-4197855	CXCL5_GNAT3	-10.8156	3.02e-18	1.02e-10	-0.148734
SNP_A-2129157	ENPP6_LPCAT4	-10.8147	3.04e-18	1.02e-10	-0.265886
SNP_A-2149644	TRAF7_ASB4	-10.8136	3.05e-18	1.03e-10	-0.64021
SNP_A-4194267	NPFF_EDN3	-10.8115	3.09e-18	1.04e-10	-0.34831
SNP_A-2129157	EP300_TFAP2B	10.8114	3.09e-18	1.04e-10	0.628152
SNP_A-4194267	NPFFR2_EDN3	10.8114	3.09e-18	1.04e-10	2.91389
SNP_A-4194267	GNAI2_GNAT3	-10.8113	3.09e-18	1.04e-10	-0.175903
SNP_A-1817309	CCNB3_CDK1	10.8102	3.11e-18	1.04e-10	0.675541
SNP_A-2283516	COG4_NAPB	10.8101	3.11e-18	1.04e-10	1.21202
SNP_A-4219540	UBE2F_KLHL41	10.8099	3.11e-18	1.04e-10	1.07983
SNP_A-4200434	PIK3CB_FGF19	-10.8054	3.18e-18	1.06e-10	-1.00929
SNP_A-2043511	TRIM63_UBE2V2	10.8044	3.19e-18	1.07e-10	0.314625
SNP_A-2113156	RAB18_DYNC2H1	10.8036	3.21e-18	1.07e-10	0.217777
SNP_A-1813411	RAD51C_RAD51B	-10.8035	3.21e-18	1.07e-10	-0.435634
SNP_A-4240597	PIK3C2G_PI4K2A	-10.7957	3.33e-18	1.11e-10	-0.829645
SNP_A-1817309	RHEB_MTOR	10.7949	3.35e-18	1.11e-10	0.392531
SNP_A-1817309	MRPS28_MRPL20	10.7944	3.35e-18	1.12e-10	0.464521
SNP_A-2198234	FBXW8_ASB4	10.7928	3.38e-18	1.12e-10	0.25752
SNP_A-1976067	POLR3H_GUCY1A2	-10.7925	3.39e-18	1.12e-10	-0.249672
SNP_A-4217876	SH3GL1_SLC18A3	10.7907	3.42e-18	1.13e-10	0.38692
SNP_A-2051190	UGT2B4_AOX1	10.7886	3.45e-18	1.14e-10	3.95544
SNP_A-2131611	GRM1_EDN1	10.7881	3.46e-18	1.15e-10	1.3876
SNP_A-4203452	SYCE1_HIST1H2BL	10.7842	3.53e-18	1.17e-10	0.298131
SNP_A-4200434	RPL22_SECISBP2	-10.7837	3.53e-18	1.17e-10	-0.230066
SNP_A-1833159	CYSLTR2_GAST	10.7835	3.54e-18	1.17e-10	0.277442
SNP_A-1817309	ANK2_DYNC2H1	10.783	3.55e-18	1.17e-10	0.803982
SNP_A-2053232	ANK3_NAPB	-10.7822	3.56e-18	1.17e-10	-3.03209
SNP_A-1990974	TRH_GAST	10.7818	3.57e-18	1.18e-10	0.177491
SNP_A-2308080	GNAT3_CXCR4	10.7793	3.61e-18	1.19e-10	0.420055
SNP_A-1820407	RNF220_TRIM63	10.7751	3.69e-18	1.21e-10	0.56943
SNP_A-1817309	GIT2_LAMB3	-10.7739	3.71e-18	1.22e-10	-0.395192
SNP_A-1813411	UBE2R2_DTX3L	10.7731	3.72e-18	1.22e-10	0.89937
SNP_A-2043511	ASB12_TRIM63	10.7702	3.78e-18	1.24e-10	0.21186
SNP_A-4197855	ADAMTS19_SBSPON	10.7702	3.78e-18	1.24e-10	1.0731
SNP_A-2198234	SPCS2_GCG	10.7697	3.79e-18	1.24e-10	1.29279
SNP_A-4200434	PTGER1_CCK	-10.7688	3.8e-18	1.24e-10	-0.270987
SNP_A-1960583	GCG_TCF7L2	-10.7684	3.81e-18	1.25e-10	-0.359007
SNP_A-2043511	FBXO4_TRIM63	-10.7677	3.82e-18	1.25e-10	-0.21132
SNP_A-1960583	CHRM1_GCG	10.7648	3.88e-18	1.27e-10	0.237843
SNP_A-4219540	EIF4A3_ELAVL2	10.7645	3.88e-18	1.27e-10	0.518759
SNP_A-4203592	CYP2S1_UGT2B15	10.7612	3.95e-18	1.29e-10	3.59319
SNP_A-4203592	ERBB2_NRG4	10.7599	3.97e-18	1.29e-10	0.596277
SNP_A-2143755	FAM3C_ACTN2	-10.7593	3.98e-18	1.3e-10	-0.817961
SNP_A-2171030	FAIM_NGF	10.7586	4e-18	1.3e-10	0.430777
SNP_A-1788480	ALOX15_CYP2B6	10.7581	4.01e-18	1.3e-10	0.39664
SNP_A-1892743	ATF2_ARG1	10.756	4.05e-18	1.31e-10	0.498843
SNP_A-4219540	EED_HIST1H2BJ	10.7538	4.09e-18	1.33e-10	0.875106
SNP_A-4219540	PPIL1_ELAVL2	10.7514	4.14e-18	1.34e-10	0.780242
SNP_A-2219758	CITED4_TFAP2B	10.7484	4.2e-18	1.36e-10	0.575598
SNP_A-4197855	SSTR5_GNAT3	-10.7473	4.22e-18	1.37e-10	-0.16621
SNP_A-1960583	ASB4_UFL1	10.7457	4.26e-18	1.38e-10	0.219949
SNP_A-4194267	GNAT3_ADCY5	-10.7447	4.28e-18	1.38e-10	-0.105913
SNP_A-1905378	GUCY1A3_POLR3H	10.7424	4.33e-18	1.4e-10	0.503905
SNP_A-2149644	ASB4_UBAC1	-10.7413	4.35e-18	1.4e-10	-0.464308
SNP_A-2051190	COG4_NAPB	10.7401	4.37e-18	1.41e-10	1.58616
SNP_A-4203592	MUC17_GALNT2	-10.7392	4.39e-18	1.41e-10	-0.403471
SNP_A-2198234	GCGR_GCG	10.7392	4.39e-18	1.41e-10	0.447743
SNP_A-4197855	CCKBR_EDN3	10.7389	4.4e-18	1.41e-10	1.96693
SNP_A-1960583	SI_MGAM	-10.7388	4.4e-18	1.41e-10	-0.19624
SNP_A-2149644	ASB4_UBE2J2	-10.738	4.42e-18	1.42e-10	-0.452244
SNP_A-1816370	RGS9_RGS6	10.7364	4.45e-18	1.43e-10	0.285086
SNP_A-4197855	NPFFR2_EDN3	10.7348	4.49e-18	1.44e-10	4.66149
SNP_A-2113156	UBE3C_TRIM4	10.7312	4.57e-18	1.46e-10	0.12222
SNP_A-1817309	CRNKL1_ELAVL2	10.7308	4.58e-18	1.46e-10	0.273103
SNP_A-2113156	UBE2Q2_UBE3C	10.7307	4.58e-18	1.46e-10	0.128314
SNP_A-4202077	ADCY4_POLR3H	10.7297	4.6e-18	1.47e-10	0.574609
SNP_A-4203592	CARM1_HMGCS2	-10.7282	4.64e-18	1.48e-10	-1.34683
SNP_A-1953212	OPRK1_GPR18	-10.7276	4.65e-18	1.48e-10	-1.13959
SNP_A-1835746	PSMA8_TNKS	10.7274	4.65e-18	1.48e-10	0.0373008
SNP_A-1847456	CEL_DGKB	-10.7262	4.68e-18	1.49e-10	-1.73115
SNP_A-2305203	PMCH_GRM3	10.726	4.69e-18	1.49e-10	0.779174
SNP_A-4203592	CCK_TRIO	-10.7249	4.71e-18	1.5e-10	-0.760471
SNP_A-1813411	NPPC_NPR2	-10.7211	4.8e-18	1.52e-10	-0.798225
SNP_A-2129157	MUCL1_CHST4	10.7211	4.8e-18	1.52e-10	0.709664
SNP_A-4203592	PIK3C2G_PI4K2A	-10.7201	4.82e-18	1.53e-10	-0.563623
SNP_A-2308080	MYH7B_MYO1C	-10.7198	4.83e-18	1.53e-10	-0.390418
SNP_A-1960583	CALCA_CALCR	10.7198	4.83e-18	1.53e-10	1.8201
SNP_A-1788480	TAC1_GRPR	-10.7196	4.84e-18	1.53e-10	-0.183822
SNP_A-4197855	GNG7_GNAT3	-10.7195	4.84e-18	1.53e-10	-0.383609
SNP_A-1833159	MRPS18C_MRPL1	10.718	4.87e-18	1.54e-10	0.516454
SNP_A-4217876	STON2_SLC18A3	10.714	4.97e-18	1.57e-10	0.522764
SNP_A-4197855	NT5C2_PDE5A	-10.714	4.97e-18	1.57e-10	-0.575164
SNP_A-4218835	ADCY4_POLR3H	10.7134	4.98e-18	1.57e-10	0.304165
SNP_A-4197855	RGS5_GNAT3	10.7124	5.01e-18	1.58e-10	0.432918
SNP_A-2308080	RGS9_GNAT3	-10.7079	5.12e-18	1.61e-10	-0.108247
SNP_A-4229002	TAF7L_GTF2H3	10.7048	5.2e-18	1.63e-10	1.22391
SNP_A-4217876	ALG12_ALG3	10.7048	5.2e-18	1.63e-10	0.794028
SNP_A-2026363	POLR3H_NFIB	-10.7045	5.21e-18	1.63e-10	-1.19711
SNP_A-1804759	POLR3H_GTF3C6	10.7044	5.21e-18	1.63e-10	0.486466
SNP_A-4194267	GNA15_EDN3	-10.7037	5.23e-18	1.63e-10	-0.994165
SNP_A-4200434	ELAVL2_HNRNPA3	10.7037	5.23e-18	1.63e-10	0.303893
SNP_A-2261188	FAM3C_ACTN2	-10.7025	5.26e-18	1.64e-10	-0.699039
SNP_A-4200434	HIST1H2BJ_RNF8	10.7024	5.26e-18	1.64e-10	0.399975
SNP_A-4203592	GALNT1_MUC17	10.7016	5.28e-18	1.65e-10	0.649942
SNP_A-2149644	TRIM11_ASB4	-10.6996	5.33e-18	1.66e-10	-0.677417
SNP_A-4203592	MUC17_ST6GALNAC4	-10.6993	5.34e-18	1.66e-10	-0.501724
SNP_A-4240597	HRAS_NRG4	-10.6983	5.37e-18	1.67e-10	-1.14128
SNP_A-2269575	MUC17_B3GNTL1	10.6979	5.38e-18	1.67e-10	0.517343
SNP_A-4219540	CRH_GNG3	10.6976	5.38e-18	1.67e-10	0.43969
SNP_A-2198234	ASB4_UBE2E3	-10.6974	5.39e-18	1.67e-10	-0.448395
SNP_A-4203592	SSTR1_GPER1	10.6966	5.41e-18	1.68e-10	0.295618
SNP_A-4200434	LSM2_ELAVL2	10.6958	5.43e-18	1.68e-10	0.270154
SNP_A-2198234	ANAPC2_ASB4	-10.6953	5.45e-18	1.69e-10	-0.402939
SNP_A-1830605	AGL_MGAM	10.6932	5.5e-18	1.7e-10	1.28677
SNP_A-4219540	LSM3_ELAVL2	10.6926	5.52e-18	1.71e-10	0.609807
SNP_A-4197855	RGS9_GNAT3	-10.6912	5.56e-18	1.72e-10	-0.133337
SNP_A-1817309	SRRM1_ELAVL2	-10.6854	5.72e-18	1.77e-10	-0.246111
SNP_A-4194267	EDN3_GNG4	10.6846	5.74e-18	1.77e-10	1.39288
SNP_A-2198234	PLCB1_GCG	10.6842	5.75e-18	1.77e-10	1.59758
SNP_A-2283516	TMED2_NAPB	10.6833	5.78e-18	1.78e-10	1.13153
SNP_A-2308080	FGF3_FGF9	10.6804	5.86e-18	1.8e-10	2.76656
SNP_A-4194267	CXCR5_GNAT3	-10.6795	5.88e-18	1.81e-10	-0.11517
SNP_A-1914337	PLA2G6_PNPLA7	10.6794	5.89e-18	1.81e-10	0.352633
SNP_A-4194267	ADAMTS16_ADAMTS19	-10.6777	5.94e-18	1.82e-10	-0.231235
SNP_A-2177661	MMP9_NOX1	-10.677	5.96e-18	1.83e-10	-0.94579
SNP_A-4219540	POLR2G_ELAVL2	10.6766	5.97e-18	1.83e-10	0.490399
SNP_A-4201620	PAK3_NRAS	-10.6741	6.04e-18	1.85e-10	-1.05488
SNP_A-4200434	DDX46_ELAVL2	10.673	6.07e-18	1.86e-10	0.205886
SNP_A-4197855	INSL5_GNAT3	-10.6704	6.15e-18	1.88e-10	-0.131517
SNP_A-4219540	STAG3_SMC1B	10.6702	6.16e-18	1.88e-10	0.382618
SNP_A-4200434	AKT3_GNG3	10.6659	6.29e-18	1.92e-10	0.355344
SNP_A-2198234	ASB4_FBXL19	-10.6646	6.33e-18	1.93e-10	-0.260162
SNP_A-2308080	ENTPD3_PDE5A	10.6635	6.36e-18	1.94e-10	0.6472
SNP_A-2149644	MAPK8_ANGPT1	10.6605	6.46e-18	1.97e-10	0.434118
SNP_A-2261188	RPS14_RPS6	10.6588	6.51e-18	1.98e-10	0.251426
SNP_A-2198234	GCG_GIPR	-10.6584	6.53e-18	1.98e-10	-0.28248
SNP_A-2198234	LPAR1_GCG	10.6578	6.54e-18	1.99e-10	1.11172
SNP_A-2198234	DRD5_GCG	-10.6571	6.57e-18	1.99e-10	-0.441206
SNP_A-4219540	FIP1L1_ELAVL2	10.6561	6.6e-18	2e-10	0.619385
SNP_A-2187316	POLR3H_GTF3C1	-10.6559	6.61e-18	2e-10	-0.455793
SNP_A-2149644	AGTR1_AVPR1A	10.6488	6.84e-18	2.07e-10	0.924072
SNP_A-1960583	LRR1_ASB4	10.6481	6.86e-18	2.08e-10	0.538337
SNP_A-4197855	RGS16_GNAT3	-10.6476	6.88e-18	2.08e-10	-0.7719
SNP_A-2262297	ALOX15_CYP2B6	10.6465	6.91e-18	2.09e-10	0.386747
SNP_A-1812417	CYSLTR2_LTB4R2	-10.6462	6.93e-18	2.09e-10	-0.359276
SNP_A-1833159	ATP6V0A2_PPA2	10.6461	6.93e-18	2.09e-10	0.31937
SNP_A-2198234	TRAF7_ASB4	-10.6444	6.99e-18	2.11e-10	-0.490817
SNP_A-4219540	KLHL41_ARIH2	10.6431	7.03e-18	2.12e-10	0.891582
SNP_A-2149644	ASB4_ASB9	10.6423	7.06e-18	2.12e-10	0.92818
SNP_A-1960583	ASB4_ANAPC13	10.641	7.11e-18	2.14e-10	0.143177
SNP_A-1990974	TRH_CHRM1	10.6364	7.26e-18	2.18e-10	0.142306
SNP_A-1817309	TXNL4A_PPIH	10.6346	7.33e-18	2.2e-10	1.03001
SNP_A-1808032	PAK3_GIT1	10.6322	7.42e-18	2.23e-10	0.553032
SNP_A-1817309	MTOR_EIF4E	10.631	7.46e-18	2.24e-10	0.548348
SNP_A-1833159	CYSLTR2_GNGT2	-10.6307	7.47e-18	2.24e-10	-0.222247
SNP_A-1811612	POLR2K_POLR3H	10.6293	7.52e-18	2.25e-10	0.575696
SNP_A-2198234	GCG_ADCY5	10.6291	7.53e-18	2.25e-10	0.851436
SNP_A-2149644	MC2R_GCG	10.6287	7.55e-18	2.26e-10	0.457395
SNP_A-2283516	FOXA3_PCK1	10.6262	7.64e-18	2.28e-10	4.9976
SNP_A-1990974	KNG1_TRH	10.6256	7.66e-18	2.29e-10	0.184973
SNP_A-1820407	ANAPC11_TRIM63	10.6246	7.7e-18	2.3e-10	0.432629
SNP_A-1817309	CEP164_CHEK1	10.6242	7.71e-18	2.3e-10	1.47907
SNP_A-4194267	CCL19_GNAT3	-10.6229	7.76e-18	2.31e-10	-0.374245
SNP_A-2043511	TRIM32_TRIM63	-10.6209	7.84e-18	2.33e-10	-0.272886
SNP_A-2219758	UBE2E1_SPSB4	10.6181	7.95e-18	2.36e-10	0.247255
SNP_A-2308080	TAC1_EDN3	10.616	8.03e-18	2.39e-10	0.762679
SNP_A-4200434	TKTL1_PRPS1L1	10.615	8.07e-18	2.4e-10	0.165791
SNP_A-1817309	KLHL21_UBE4A	10.6135	8.13e-18	2.41e-10	0.628567
SNP_A-2269575	MUC17_ST3GAL2	-10.6132	8.14e-18	2.41e-10	-0.343835
SNP_A-1816370	NMUR1_NPFFR2	10.6127	8.16e-18	2.42e-10	0.964594
SNP_A-2198234	LPAR5_GCG	-10.6125	8.17e-18	2.42e-10	-0.840195
SNP_A-2113156	SSH1_CXCL12	10.6118	8.19e-18	2.42e-10	0.405243
SNP_A-1953212	OPRK1_CXCL16	-10.6116	8.21e-18	2.42e-10	-1.66453
SNP_A-2308080	CORT_GNAT3	10.6115	8.21e-18	2.42e-10	0.148176
SNP_A-1960583	AVPR1A_PLCB1	10.6112	8.22e-18	2.43e-10	0.172391
SNP_A-1820407	FBXL16_TRIM63	10.6108	8.24e-18	2.43e-10	1.57194
SNP_A-2308080	NMU_GNAT3	10.6107	8.24e-18	2.43e-10	0.821187
SNP_A-1813411	RNF25_TRIM71	-10.6096	8.29e-18	2.44e-10	-0.310856
SNP_A-4200434	TERF1_STAG3	10.5998	8.69e-18	2.56e-10	0.7082
SNP_A-1816370	RPL3L_EIF4A2	10.5995	8.71e-18	2.56e-10	0.233165
SNP_A-2250458	CXCR1_FPR2	10.5987	8.74e-18	2.57e-10	0.365142
SNP_A-1953212	HLA-E_TRIM5	10.5978	8.78e-18	2.58e-10	1.62552
SNP_A-2198234	MC2R_GCG	10.5975	8.79e-18	2.58e-10	0.352696
SNP_A-4200434	UBE2J2_UBE4A	10.5973	8.8e-18	2.58e-10	0.294901
SNP_A-1817309	CUL3_KLHL41	10.5943	8.93e-18	2.61e-10	0.812766
SNP_A-4194445	PTGER1_GCG	-10.5921	9.03e-18	2.64e-10	-0.705666
SNP_A-1812417	MRPS18C_MRPL2	10.5918	9.04e-18	2.64e-10	0.311397
SNP_A-2217052	DLGAP1_DLG2	10.589	9.16e-18	2.68e-10	0.371291
SNP_A-1917086	TRH_ADRA1D	10.5874	9.24e-18	2.7e-10	0.228571
SNP_A-4200434	ATP5L_ATAD3A	10.5872	9.25e-18	2.7e-10	0.147272
SNP_A-1833159	TRIP12_FBXO27	-10.5863	9.29e-18	2.71e-10	-0.656638
SNP_A-1996703	TAC1_HCRTR1	10.5859	9.3e-18	2.71e-10	0.123556
SNP_A-1820407	TRIM50_TRIM63	10.5858	9.31e-18	2.71e-10	0.462841
SNP_A-2308080	CXCR5_GNAT3	-10.5853	9.33e-18	2.71e-10	-0.149342
SNP_A-2149644	HERC6_ASB4	10.5823	9.47e-18	2.75e-10	0.122573
SNP_A-1817309	KLHL41_CCNF	10.5818	9.49e-18	2.75e-10	1.00442
SNP_A-1813411	SHH_VCP	-10.5817	9.5e-18	2.75e-10	-0.592918
SNP_A-1960583	RPL9_NCBP1	10.5801	9.57e-18	2.78e-10	0.126853
SNP_A-2269575	GNA15_PIK3C2G	-10.5794	9.6e-18	2.78e-10	-0.860111
SNP_A-2100243	TRH_GNG7	10.579	9.62e-18	2.79e-10	0.401962
SNP_A-1812417	TRIP12_FBXO27	-10.5782	9.66e-18	2.8e-10	-0.799119
SNP_A-4200434	STOML3_ASIC5	-10.578	9.67e-18	2.8e-10	-0.0416711
SNP_A-1820407	TRIM69_TRIM63	-10.5776	9.69e-18	2.8e-10	-0.945572
SNP_A-1817309	PFKL_TKTL1	-10.5749	9.82e-18	2.83e-10	-1.15656
SNP_A-1817309	ELAVL2_GTF2F1	-10.5736	9.88e-18	2.85e-10	-0.130659
SNP_A-2198234	RNF25_ASB4	-10.5734	9.89e-18	2.85e-10	-0.268603
SNP_A-1813411	SHH_GPC3	-10.5729	9.92e-18	2.86e-10	-1.51482
SNP_A-4194267	ITPR2_GNAT3	-10.572	9.96e-18	2.87e-10	-0.291839
SNP_A-2131611	GRM1_GNB2	-10.5709	1e-17	2.88e-10	-0.786526
SNP_A-1917086	TRH_GPRC6A	10.5708	1e-17	2.88e-10	0.213916
SNP_A-4200434	NPFFR2_AGT	10.5703	1e-17	2.88e-10	2.53911
SNP_A-4219540	TERF1_TERT	10.5703	1e-17	2.88e-10	0.578181
SNP_A-1905291	PCNT_HMMR	-10.57	1.01e-17	2.88e-10	-1.32965
SNP_A-4225535	ADCY8_FPR1	-10.5693	1.01e-17	2.89e-10	-0.261882
SNP_A-4219540	GNAO1_GNG3	10.5671	1.02e-17	2.92e-10	0.360506
SNP_A-1817309	RPL10L_RPS25	10.5666	1.02e-17	2.92e-10	0.366625
SNP_A-4197855	GNAT3_RLN3	-10.5649	1.03e-17	2.95e-10	-0.168367
SNP_A-1812417	FBXO27_UBA6	10.5644	1.03e-17	2.95e-10	0.479917
SNP_A-1847456	OPRK1_GRM2	-10.5641	1.04e-17	2.96e-10	-1.21038
SNP_A-4194267	PF4_GNAT3	-10.563	1.04e-17	2.97e-10	-0.137985
SNP_A-1833159	MRPS18C_MRPL36	10.5627	1.04e-17	2.97e-10	0.481647
SNP_A-1917086	TRH_KISS1	10.562	1.05e-17	2.98e-10	0.298156
SNP_A-2103113	ADORA1_CCR4	10.5618	1.05e-17	2.98e-10	0.394227
SNP_A-2131611	KNG1_GRM1	-10.5607	1.05e-17	2.99e-10	-0.323856
SNP_A-1893057	RXFP3_AGTR2	10.5604	1.05e-17	3e-10	0.334116
SNP_A-1788480	FBXL13_ASB13	10.5573	1.07e-17	3.04e-10	0.291632
SNP_A-1816370	NMUR1_CCKBR	10.5564	1.08e-17	3.05e-10	0.827526
SNP_A-4200350	POLR2K_POLR3H	-10.5562	1.08e-17	3.05e-10	-0.723279
SNP_A-4200434	SMNDC1_ELAVL2	10.5559	1.08e-17	3.05e-10	0.168658
SNP_A-2053232	PLA2G6_PNPLA7	10.5555	1.08e-17	3.06e-10	0.338447
SNP_A-1812417	CYSLTR2_HRH1	-10.5547	1.08e-17	3.06e-10	-0.776382
SNP_A-2043511	FBXO7_TRIM63	-10.5547	1.08e-17	3.06e-10	-0.251918
SNP_A-2217052	SPSB4_UBE3D	10.5529	1.09e-17	3.09e-10	0.1674
SNP_A-4197855	GNG2_GNAT3	10.5526	1.1e-17	3.09e-10	0.238461
SNP_A-2149644	GCG_CASR	10.5525	1.1e-17	3.09e-10	0.638768
SNP_A-4197855	CCKAR_EDN3	-10.5524	1.1e-17	3.09e-10	-0.448015
SNP_A-1960583	TAF4B_POLR2K	10.5505	1.11e-17	3.12e-10	0.621253
SNP_A-1816370	ADCY8_GHRHR	10.5486	1.12e-17	3.14e-10	0.390616
SNP_A-4194267	EDN3_GNG7	-10.5485	1.12e-17	3.14e-10	-0.605051
SNP_A-2198234	CCKAR_GCG	-10.5475	1.12e-17	3.16e-10	-0.339325
SNP_A-1890572	TAF4B_TAF2	10.5462	1.13e-17	3.17e-10	1.13046
SNP_A-1960583	RNF126_ASB4	-10.5452	1.14e-17	3.19e-10	-0.2309
SNP_A-2198234	ADORA2B_GCG	-10.5448	1.14e-17	3.19e-10	-1.90253
SNP_A-4240597	GBP3_TRIM31	10.544	1.14e-17	3.2e-10	3.59209
SNP_A-2308080	CXCL12_GNAT3	-10.5427	1.15e-17	3.22e-10	-0.332094
SNP_A-4200434	ELAVL2_LSM4	10.5408	1.16e-17	3.25e-10	0.292737
SNP_A-4194445	CALCA_GCG	10.5387	1.17e-17	3.28e-10	7.62109
SNP_A-2217052	CNDP1_ALDH7A1	10.5355	1.19e-17	3.33e-10	0.701179
SNP_A-1960583	RPS27A_ASB4	10.5341	1.2e-17	3.35e-10	0.0829327
SNP_A-4203592	FUT3_B3GALT5	10.5329	1.21e-17	3.37e-10	0.772987
SNP_A-4218835	POLR2L_POLR3H	10.5325	1.21e-17	3.37e-10	0.334926
SNP_A-1905291	SNAPC5_POLR3H	-10.5321	1.21e-17	3.38e-10	-0.333102
SNP_A-4203592	MUC17_MUC16	-10.5312	1.22e-17	3.39e-10	-1.12888
SNP_A-2149644	ASB4_RNF19A	10.5306	1.22e-17	3.39e-10	0.532647
SNP_A-4200434	CUL3_KLHL41	10.5297	1.23e-17	3.41e-10	0.627493
SNP_A-2149644	GRK5_GCG	10.5277	1.24e-17	3.44e-10	0.677528
SNP_A-4194267	ENTPD3_PDE5A	10.527	1.24e-17	3.45e-10	0.494169
SNP_A-1960583	EDNRA_GCG	10.5258	1.25e-17	3.46e-10	0.60986
SNP_A-1892743	NOG_BMPR2	-10.524	1.26e-17	3.49e-10	-0.890897
SNP_A-2043511	TRIM63_UBR4	10.5232	1.27e-17	3.5e-10	0.0936086
SNP_A-4203592	PIK3C2G_GNAS	-10.5231	1.27e-17	3.5e-10	-0.51166
SNP_A-4225068	FGB_ACTN2	10.5231	1.27e-17	3.5e-10	2.50836
SNP_A-4200434	TXNL4A_PPIH	10.522	1.27e-17	3.52e-10	0.793571
SNP_A-1892091	POLR2K_POLR3H	10.5212	1.28e-17	3.53e-10	0.723036
SNP_A-2198234	ANAPC4_ASB4	10.5202	1.28e-17	3.54e-10	0.272193
SNP_A-4194445	GCG_LTB4R2	-10.5195	1.29e-17	3.55e-10	-0.818339
SNP_A-2131611	GRM1_NMB	10.5182	1.3e-17	3.57e-10	1.18336
SNP_A-1788480	PSMA8_TNKS	10.5178	1.3e-17	3.58e-10	0.0316525
SNP_A-4200434	RPL10L_SEC11C	10.5161	1.31e-17	3.6e-10	0.998524
SNP_A-1816370	DYNC1I1_HLA-DOB	10.5156	1.31e-17	3.61e-10	0.191146
SNP_A-4194267	GNG7_GNAT3	-10.5131	1.33e-17	3.65e-10	-0.236911
SNP_A-1960583	FBXO31_ASB4	-10.511	1.34e-17	3.69e-10	-0.0770838
SNP_A-1812417	FBXO27_ATG7	10.5106	1.35e-17	3.69e-10	0.66785
SNP_A-2154664	EYA1_MDC1	10.5096	1.35e-17	3.71e-10	1.53256
SNP_A-2269575	NRG4_RHOA	10.5094	1.35e-17	3.71e-10	0.678181
SNP_A-2217197	ACSF3_AOX1	10.5086	1.36e-17	3.72e-10	0.42571
SNP_A-2242765	F10_F7	10.5077	1.36e-17	3.73e-10	0.376508
SNP_A-2099207	POLR2L_POLR3H	10.5077	1.36e-17	3.73e-10	0.563815
SNP_A-4197855	RGS10_GNAT3	-10.5077	1.37e-17	3.73e-10	-0.218171
SNP_A-4203592	MUC17_GALNT6	10.5073	1.37e-17	3.74e-10	1.06059
SNP_A-1812417	MRPS18C_MRPL13	10.5065	1.37e-17	3.75e-10	0.668797
SNP_A-1817309	CUL5_UBE4A	10.5047	1.39e-17	3.78e-10	0.431864
SNP_A-4200434	NPFF_CCK	-10.5029	1.4e-17	3.81e-10	-0.207795
SNP_A-1817309	HIST1H2BJ_MDC1	10.5021	1.4e-17	3.82e-10	0.540334
SNP_A-2308080	GNAT3_RLN3	-10.4961	1.45e-17	3.93e-10	-0.136177
SNP_A-2198234	XCR1_GCG	-10.4961	1.45e-17	3.93e-10	-0.274945
SNP_A-2053977	ST3GAL3_MUC7	10.496	1.45e-17	3.93e-10	0.191013
SNP_A-1817309	STAG3_HIST1H2AJ	10.4953	1.45e-17	3.94e-10	0.54188
SNP_A-2187606	TAC1_GNG2	-10.4947	1.46e-17	3.95e-10	-0.258199
SNP_A-1816370	NMUR1_ADRA1D	10.494	1.46e-17	3.96e-10	0.158854
SNP_A-1820407	FBXL3_TRIM63	-10.4937	1.46e-17	3.96e-10	-0.729586
SNP_A-2186318	ANK3_NAPB	-10.4924	1.47e-17	3.98e-10	-2.69043
SNP_A-2308080	GNAT3_GPSM1	10.4907	1.48e-17	4.01e-10	0.125109
SNP_A-1990974	TRH_TACR2	10.4907	1.48e-17	4.01e-10	0.155304
SNP_A-2217197	ANK3_NAPB	-10.4887	1.5e-17	4.05e-10	-2.8903
SNP_A-4200434	HIST1H2BA_HIST1H2BJ	10.4884	1.5e-17	4.05e-10	0.137159
SNP_A-2003324	PCM1_PCNT	-10.4866	1.51e-17	4.08e-10	-0.912564
SNP_A-1953212	GBP2_TRIM5	10.4864	1.52e-17	4.09e-10	1.85099
SNP_A-1835746	FBXL13_ASB13	10.4856	1.52e-17	4.1e-10	0.339517
SNP_A-1953212	TRIM5_HLA-B	10.4856	1.52e-17	4.1e-10	1.17448
SNP_A-2168981	POLR3H_GTF3C6	-10.485	1.53e-17	4.1e-10	-0.340947
SNP_A-4197855	C5AR1_GNAT3	-10.4843	1.53e-17	4.12e-10	-0.658469
SNP_A-2308080	NPFF_EDN3	-10.4832	1.54e-17	4.14e-10	-0.447155
SNP_A-2186318	COG4_NAPB	10.4823	1.55e-17	4.15e-10	1.04761
SNP_A-2250238	ADCY4_POLR3H	-10.4817	1.55e-17	4.16e-10	-0.389527
SNP_A-2308080	ADCY9_GNAT3	-10.4778	1.58e-17	4.24e-10	-0.362662
SNP_A-1872963	F10_F7	10.4774	1.58e-17	4.24e-10	0.374273
SNP_A-2108355	DEFA6_DEFA5	10.4768	1.59e-17	4.25e-10	4.39268
SNP_A-4197855	FGF3_FGF9	10.4767	1.59e-17	4.25e-10	3.3802
SNP_A-2198234	ASB4_UBE2J2	-10.4746	1.61e-17	4.29e-10	-0.345245
SNP_A-4240597	PIK3C2G_RAC1	10.4735	1.61e-17	4.31e-10	1.6471
SNP_A-1817309	TRAIP_UBE2J2	10.4709	1.64e-17	4.37e-10	0.298749
SNP_A-1834690	TOP3A_FANCA	-10.4698	1.64e-17	4.39e-10	-0.981741
SNP_A-2305203	FYN_EPHB1	-10.467	1.67e-17	4.44e-10	-2.13059
SNP_A-2154664	KCNAB2_KCNH6	10.4666	1.67e-17	4.45e-10	0.559775
SNP_A-1812417	MRPS18C_MRPS6	10.4665	1.67e-17	4.45e-10	0.521066
SNP_A-2177661	SMG9_RPL32	-10.4637	1.69e-17	4.51e-10	-0.198637
SNP_A-1882348	UPB1_CNDP1	-10.462	1.71e-17	4.54e-10	-0.245102
SNP_A-4200434	MRPL48_MRPL20	10.4607	1.72e-17	4.56e-10	0.368466
SNP_A-1917086	PTGER1_TRH	10.4607	1.72e-17	4.56e-10	0.288644
SNP_A-2262297	TAC1_GPR68	-10.46	1.72e-17	4.58e-10	-0.202849
SNP_A-1820407	TRIM63_ASB2	-10.4598	1.73e-17	4.58e-10	-0.657859
SNP_A-2149644	PLCB1_GCG	10.4581	1.74e-17	4.61e-10	2.0488
SNP_A-2217197	ANK3_DCTN5	-10.4575	1.75e-17	4.62e-10	-1.23384
SNP_A-4194445	ASB4_UBE2J2	-10.4564	1.76e-17	4.65e-10	-0.308311
SNP_A-4200434	UPF3B_ELAVL2	10.4561	1.76e-17	4.65e-10	0.353782
SNP_A-2269575	PIKFYVE_PIK3C2G	10.4559	1.76e-17	4.65e-10	0.401943
SNP_A-4200434	TERT_HDAC1	10.4558	1.76e-17	4.65e-10	0.225422
SNP_A-2261188	RPS14_SRP72	-10.454	1.78e-17	4.69e-10	-0.239638
SNP_A-4200434	SPCS2_RPL22	10.4537	1.78e-17	4.69e-10	0.213182
SNP_A-1812417	TRIP12_ZNRF2	10.4527	1.79e-17	4.71e-10	0.321561
SNP_A-2261188	POLR2B_HIST1H2BJ	10.4527	1.79e-17	4.71e-10	0.201212
SNP_A-1997230	CYP2B6_GSTO2	-10.4502	1.81e-17	4.76e-10	-1.62317
SNP_A-2198234	ASB4_FBXL13	10.448	1.83e-17	4.81e-10	0.30815
SNP_A-4194445	CALCB_GCG	10.4439	1.87e-17	4.9e-10	3.09206
SNP_A-4203592	B3GALT5_B4GALT4	10.4425	1.88e-17	4.94e-10	1.36388
SNP_A-4225068	ACTN2_TPM3	-10.4419	1.88e-17	4.95e-10	-0.253439
SNP_A-1833159	GNA15_CYSLTR2	-10.4417	1.89e-17	4.95e-10	-0.580134
SNP_A-2261188	AP2S1_RDX	10.4408	1.89e-17	4.97e-10	0.678308
SNP_A-1812417	AGTR1_CYSLTR2	-10.4377	1.92e-17	5.04e-10	-0.625053
SNP_A-1990974	GPR65_TRH	-10.4371	1.93e-17	5.05e-10	-0.396502
SNP_A-1817309	CD2BP2_ELAVL2	10.4355	1.95e-17	5.09e-10	0.104457
SNP_A-2037659	UBE2E1_SPSB4	10.4327	1.97e-17	5.15e-10	0.260302
SNP_A-2149644	ASB4_HECTD1	10.4308	1.99e-17	5.2e-10	0.771904
SNP_A-1953212	TOP3A_POLE4	-10.4288	2.01e-17	5.24e-10	-0.547451
SNP_A-1817309	TXNL4A_PPIL1	10.4287	2.01e-17	5.24e-10	1.11503
SNP_A-2043511	TRIM63_UBE2E3	-10.4262	2.04e-17	5.3e-10	-0.527092
SNP_A-1976067	POLR3H_GTF3C6	10.4262	2.04e-17	5.3e-10	0.305572
SNP_A-2149644	PMCH_GCG	10.4251	2.05e-17	5.33e-10	1.24789
SNP_A-1817309	NPFFR2_LPAR3	-10.4248	2.05e-17	5.33e-10	-1.06968
SNP_A-2217052	HDC_CNDP1	-10.4242	2.06e-17	5.35e-10	-0.52408
SNP_A-4194445	GCGR_GCG	10.4236	2.06e-17	5.36e-10	0.394724
SNP_A-1916216	UGT2B4_AOX1	10.4234	2.06e-17	5.36e-10	3.16055
SNP_A-2198234	AGT_GCG	10.4208	2.09e-17	5.42e-10	2.25757
SNP_A-1976067	RAB8A_PCNT	10.4187	2.11e-17	5.48e-10	0.462496
SNP_A-2104741	CRH_GNG3	10.418	2.12e-17	5.49e-10	0.406631
SNP_A-1817309	PPP2R1B_CENPF	10.4178	2.12e-17	5.49e-10	0.59692
SNP_A-2178219	SMG9_RPL36AL	10.4167	2.13e-17	5.52e-10	0.301162
SNP_A-1817309	TERT_SIN3B	-10.4162	2.14e-17	5.53e-10	-0.29556
SNP_A-1854916	POLR3K_POLR3H	10.4157	2.14e-17	5.54e-10	0.430016
SNP_A-1817309	ANAPC13_CUL5	-10.4141	2.16e-17	5.58e-10	-0.35496
SNP_A-4194267	FGF3_FGF9	10.4138	2.16e-17	5.58e-10	2.10032
SNP_A-2043511	UFL1_TRIM63	-10.4133	2.17e-17	5.59e-10	-0.329143
SNP_A-2196190	POLR2L_POLR3H	-10.4132	2.17e-17	5.59e-10	-0.565249
SNP_A-2177661	SCN3A_SCN1B	10.4125	2.18e-17	5.61e-10	2.72976
SNP_A-2171030	COPB2_SPTB	10.4086	2.22e-17	5.71e-10	0.433561
SNP_A-2185701	UBE2Q2_RNF111	-10.4084	2.22e-17	5.72e-10	-0.351473
SNP_A-2100243	TRH_EDNRB	-10.4079	2.23e-17	5.72e-10	-0.472312
SNP_A-4197855	GNA15_EDN3	-10.4052	2.26e-17	5.8e-10	-1.57487
SNP_A-4203592	SERPINA4_ALDOA	-10.4038	2.27e-17	5.83e-10	-0.543682
SNP_A-2308080	F2R_EDN3	10.4037	2.27e-17	5.83e-10	0.360937
SNP_A-1817309	ANAPC13_UBE4A	-10.401	2.3e-17	5.91e-10	-0.41299
SNP_A-4219540	RPL10L_RPL22	10.4008	2.31e-17	5.91e-10	0.446179
SNP_A-2077873	DCTD_NT5M	-10.4006	2.31e-17	5.91e-10	-0.514635
SNP_A-1953212	OPRK1_CHRM4	10.4004	2.31e-17	5.91e-10	0.656412
SNP_A-1820407	UBE2L3_TRIM63	10.399	2.33e-17	5.95e-10	0.951054
SNP_A-1997230	CYP2B6_MGST3	10.3975	2.34e-17	5.99e-10	0.788768
SNP_A-4240597	PIK3C2G_MTM1	10.3972	2.35e-17	5.99e-10	1.34836
SNP_A-1816370	KNG1_NPFFR2	10.3964	2.36e-17	6.01e-10	0.695946
SNP_A-1866114	CREBBP_BCL2	-10.3963	2.36e-17	6.01e-10	-1.25389
SNP_A-4201620	KLHL41_ZNRF2	-10.3962	2.36e-17	6.01e-10	-0.578583
SNP_A-4200434	HERC5_KLHL41	-10.3961	2.36e-17	6.01e-10	-0.773635
SNP_A-2149644	GNG4_GCG	10.3958	2.36e-17	6.01e-10	1.73258
SNP_A-4200434	RPL10L_MRPL20	10.3936	2.39e-17	6.08e-10	0.405309
SNP_A-4219540	DNAJC8_ELAVL2	10.3933	2.39e-17	6.08e-10	0.328821
SNP_A-4197855	GPER1_GNG7	-10.3921	2.41e-17	6.11e-10	-0.540589
SNP_A-2043511	TRIM63_KLHL21	10.3919	2.41e-17	6.11e-10	0.380349
SNP_A-2308080	CXCL3_GNAT3	-10.3918	2.41e-17	6.11e-10	-0.491853
SNP_A-1812417	MRPS18C_MRPL1	10.3914	2.42e-17	6.12e-10	0.619844
SNP_A-2198234	NPFFR1_GCG	-10.3904	2.43e-17	6.15e-10	-0.308559
SNP_A-2003314	ST3GAL2_ST8SIA1	-10.3903	2.43e-17	6.15e-10	-0.292669
SNP_A-4240597	PIK3C2G_SYNJ1	10.3899	2.43e-17	6.15e-10	1.13453
SNP_A-2187316	POLR2L_POLR3H	-10.3898	2.43e-17	6.15e-10	-0.491951
SNP_A-2308080	EDN3_GNG7	-10.3894	2.44e-17	6.16e-10	-0.782216
SNP_A-4237461	POLR2L_POLR3H	10.3888	2.45e-17	6.18e-10	0.535178
SNP_A-1816370	GRIN2D_GRIN1	10.3882	2.45e-17	6.19e-10	0.564591
SNP_A-1960583	AVP_GCG	-10.3861	2.48e-17	6.25e-10	-0.0825194
SNP_A-2205935	POLR2K_POLR3H	10.3859	2.48e-17	6.25e-10	0.733512
SNP_A-1960583	ASB4_UBE2O	-10.3846	2.5e-17	6.29e-10	-0.0961675
SNP_A-2149644	ASB8_ASB4	-10.3843	2.5e-17	6.29e-10	-0.402028
SNP_A-2308080	ADCY1_PENK	10.384	2.5e-17	6.3e-10	3.86046
SNP_A-2254093	RXFP2_MC4R	-10.3837	2.51e-17	6.3e-10	-0.257141
SNP_A-1817309	STOML3_ASIC5	-10.3832	2.51e-17	6.31e-10	-0.0533612
SNP_A-1813411	TJP1_ACTB	-10.3825	2.52e-17	6.33e-10	-0.275443
SNP_A-1835746	TAC1_ARHGEF25	10.3811	2.54e-17	6.37e-10	0.278109
SNP_A-4194267	CCKAR_EDN3	-10.3799	2.55e-17	6.4e-10	-0.277031
SNP_A-1905378	GFRA3_RAP1GAP	10.3799	2.55e-17	6.4e-10	1.76445
SNP_A-1893057	GPR17_AGTR2	10.3799	2.56e-17	6.4e-10	0.31729
SNP_A-2131611	GRM1_GPRC6A	-10.3775	2.58e-17	6.47e-10	-0.242233
SNP_A-2103113	UBE2Q2_ANAPC11	-10.3757	2.61e-17	6.52e-10	-0.309981
SNP_A-4197855	NPFFR2_BRS3	10.3741	2.63e-17	6.57e-10	0.441902
SNP_A-1893057	PLA2G2A_PNPLA7	10.373	2.64e-17	6.6e-10	0.718186
SNP_A-2149644	CRHR2_GCG	10.3724	2.65e-17	6.62e-10	0.408805
SNP_A-2100243	PTGER1_TRH	10.3717	2.66e-17	6.64e-10	0.258874
SNP_A-4219540	ELAVL2_PRPF40A	10.3714	2.66e-17	6.64e-10	0.32083
SNP_A-2003314	UTS2B_CYSLTR1	-10.3713	2.67e-17	6.64e-10	-0.127722
SNP_A-2149644	OPN4_GCG	10.371	2.67e-17	6.64e-10	0.273757
SNP_A-2308080	EDN3_LTB4R2	-10.3698	2.68e-17	6.68e-10	-0.64431
SNP_A-2269575	SERPINA4_TMSB4X	10.3694	2.69e-17	6.69e-10	0.530325
SNP_A-1817309	UBE2J2_KBTBD8	10.3691	2.69e-17	6.69e-10	0.399069
SNP_A-1953212	HLA-G_TRIM5	10.3686	2.7e-17	6.7e-10	0.953069
SNP_A-2108355	POMC_PTH	10.3679	2.71e-17	6.72e-10	0.514413
SNP_A-1960583	NCBP1_RPS3	10.3678	2.71e-17	6.72e-10	0.127526
SNP_A-2159729	ANK3_NAPB	-10.3674	2.72e-17	6.73e-10	-3.9188
SNP_A-1817309	NPFF_NPFFR2	-10.3666	2.73e-17	6.76e-10	-0.694745
SNP_A-4219540	HNRNPF_ELAVL2	10.3662	2.73e-17	6.76e-10	0.416332
SNP_A-1960583	ASB4_UBE2L3	-10.366	2.73e-17	6.76e-10	-0.192507
SNP_A-1960583	TACR3_GCG	-10.3658	2.74e-17	6.77e-10	-0.227325
SNP_A-2305203	ADCY6_PMCH	10.3649	2.75e-17	6.79e-10	2.49822
SNP_A-1817309	HIST1H2BA_H2AFX	10.3634	2.77e-17	6.84e-10	0.26215
SNP_A-1990974	TRH_CASR	10.3632	2.77e-17	6.84e-10	0.202543
SNP_A-1813411	SOCS1_PJA2	10.3631	2.77e-17	6.84e-10	0.716619
SNP_A-1813411	DTX3L_SOCS1	10.3627	2.78e-17	6.85e-10	1.1481
SNP_A-4194445	ADORA2B_GCG	-10.3602	2.81e-17	6.93e-10	-1.68646
SNP_A-4197855	RGS1_GNAT3	-10.3599	2.82e-17	6.94e-10	-1.01376
SNP_A-2149644	SPCS2_GCG	10.3592	2.83e-17	6.95e-10	1.64466
SNP_A-2149644	ASB4_FBXL13	10.3578	2.85e-17	7e-10	0.397475
SNP_A-2149644	ASB4_UBE4A	10.3568	2.86e-17	7.03e-10	0.400432
SNP_A-1833159	MRPS18C_MRPL18	10.3564	2.87e-17	7.04e-10	0.326727
SNP_A-4194445	AGTR1_GCG	10.3554	2.88e-17	7.07e-10	4.01066
SNP_A-4237461	POLR2K_POLR3H	-10.3545	2.89e-17	7.1e-10	-0.59023
SNP_A-4200434	NLRP4_IRF3	-10.354	2.9e-17	7.11e-10	-0.243405
SNP_A-1812417	LGALS3BP_TGFB2	-10.3539	2.9e-17	7.11e-10	-1.07558
SNP_A-2198234	PTPN11_ANGPT1	-10.3522	2.93e-17	7.16e-10	-0.114268
SNP_A-4204442	MGST3_CYP2C8	10.3521	2.93e-17	7.16e-10	0.91317
SNP_A-1817309	DTX3L_UBE2J2	-10.3518	2.93e-17	7.17e-10	-0.374002
SNP_A-1820407	TRIM11_TRIM63	10.3514	2.94e-17	7.18e-10	0.727456
SNP_A-2113156	ACKR3_GNG5	-10.3499	2.96e-17	7.22e-10	-0.151295
SNP_A-1905378	FBXW5_ZBTB16	10.3495	2.97e-17	7.23e-10	1.2059
SNP_A-1833159	AGTR1_CYSLTR2	-10.3467	3.01e-17	7.33e-10	-0.511325
SNP_A-1816370	KNG1_ADCY8	10.3458	3.02e-17	7.36e-10	0.469822
SNP_A-4240597	PIP5K1B_PIK3C2G	10.3451	3.03e-17	7.38e-10	3.65994
SNP_A-1833159	MRPS18C_MRPL13	10.3435	3.05e-17	7.43e-10	0.545367
SNP_A-2269575	SERPINA4_VEGFB	-10.3432	3.06e-17	7.44e-10	-0.669777
SNP_A-1916422	ATP6V1G3_TF	10.3425	3.07e-17	7.46e-10	0.786694
SNP_A-4229002	TAF7L_GTF2F1	-10.3417	3.08e-17	7.48e-10	-0.47159
SNP_A-1976067	PCM1_PCNT	-10.3409	3.09e-17	7.51e-10	-0.6679
SNP_A-2308080	RGS5_GNAT3	10.3403	3.1e-17	7.53e-10	0.345521
SNP_A-1960583	LEP_GCG	10.34	3.11e-17	7.53e-10	0.207526
SNP_A-1990974	SLX4_RBBP8	-10.3392	3.12e-17	7.56e-10	-0.454121
SNP_A-1817309	AKT3_MTOR	10.3377	3.14e-17	7.61e-10	0.649607
SNP_A-4194267	GNG2_GNAT3	10.337	3.15e-17	7.63e-10	0.147165
SNP_A-2269575	SERPINA4_A2M	10.3353	3.18e-17	7.69e-10	0.475291
SNP_A-1855576	F10_F7	10.3344	3.19e-17	7.72e-10	0.373494
SNP_A-2168981	POLR1D_POLR3H	10.334	3.2e-17	7.73e-10	0.511902
SNP_A-2308080	LEF1_SP5	10.3334	3.21e-17	7.75e-10	1.42451
SNP_A-4217876	GPAM_AGK	10.3317	3.24e-17	7.8e-10	0.538624
SNP_A-2250458	CXCR1_GRM2	10.3308	3.25e-17	7.83e-10	0.105329
SNP_A-4203592	CXCL13_GPER1	-10.33	3.26e-17	7.86e-10	-1.8991
SNP_A-2043511	TRIM63_CDC23	-10.3299	3.26e-17	7.86e-10	-0.317716
SNP_A-4194267	CXCL3_GNAT3	-10.3285	3.29e-17	7.91e-10	-0.376696
SNP_A-2254093	DRD2_CNR1	10.3279	3.3e-17	7.93e-10	1.24984
SNP_A-4200434	ELAVL2_LSM5	10.3275	3.3e-17	7.94e-10	0.231593
SNP_A-2219758	ENPP6_PLA2G4A	-10.3254	3.34e-17	8.02e-10	-1.24912
SNP_A-1990974	ELAVL1_PLRG1	10.3244	3.35e-17	8.05e-10	0.282743
SNP_A-2112376	POLR3H_GTF3C1	-10.3236	3.37e-17	8.08e-10	-0.452809
SNP_A-2262544	UGT2B4_AOX1	10.3231	3.38e-17	8.09e-10	2.55445
SNP_A-2209586	ADCY4_POLR3H	10.3228	3.38e-17	8.1e-10	0.574979
SNP_A-4240597	MUC17_GALNT15	-10.3185	3.45e-17	8.27e-10	-0.527528
SNP_A-4219540	RPL10L_SECISBP2	-10.3183	3.46e-17	8.27e-10	-0.900276
SNP_A-2251312	KIR2DL1_PTPN11	-10.3182	3.46e-17	8.27e-10	-0.398139
SNP_A-2161665	PCM1_PCNT	-10.3162	3.49e-17	8.34e-10	-0.82545
SNP_A-2308080	CCL19_GNAT3	-10.3161	3.49e-17	8.34e-10	-0.480667
SNP_A-2121248	UGT2B4_AOX1	10.3135	3.54e-17	8.44e-10	3.6362
SNP_A-4203592	PIK3C2G_PIP5K1C	-10.3135	3.54e-17	8.44e-10	-0.427404
SNP_A-4194445	ASB4_CDC26	10.3124	3.56e-17	8.48e-10	0.544208
SNP_A-4197855	CXCL16_GNAT3	-10.3123	3.56e-17	8.48e-10	-0.368243
SNP_A-1840645	PCNT_CDK1	-10.3119	3.57e-17	8.49e-10	-2.08818
SNP_A-1960583	RLN2_GCG	10.3118	3.57e-17	8.49e-10	0.433406
SNP_A-2129157	MYB_GATA3	10.3118	3.57e-17	8.49e-10	3.02863
SNP_A-2113156	SUFU_DYNC2H1	-10.3113	3.58e-17	8.5e-10	-0.148178
SNP_A-1817309	KLHL41_UBE2Q1	10.3109	3.58e-17	8.51e-10	0.505067
SNP_A-4194445	UBE2Q1_ASB4	-10.31	3.6e-17	8.54e-10	-0.255712
SNP_A-2269575	ERBB2_NRG3	10.3096	3.61e-17	8.55e-10	0.330927
SNP_A-4200434	MAGOHB_ELAVL2	10.3096	3.61e-17	8.55e-10	0.281634
SNP_A-2308080	ADCY1_GPER1	10.3075	3.65e-17	8.63e-10	1.3922
SNP_A-1820407	RNF217_TRIM63	-10.3051	3.69e-17	8.73e-10	-1.30101
SNP_A-1848206	POLR2K_POLR3H	10.3021	3.74e-17	8.86e-10	0.603265
SNP_A-2308080	GNAT3_TAS2R14	-10.2986	3.81e-17	9e-10	-0.07433
SNP_A-2005085	CCR6_CNR1	10.2974	3.83e-17	9.05e-10	0.628021
SNP_A-4200434	SNRNP200_ELAVL2	-10.2972	3.83e-17	9.05e-10	-0.201296
SNP_A-4203452	HIST1H2BA_SYCE1	10.2961	3.86e-17	9.1e-10	0.153705
SNP_A-1817309	PPP2R1B_NDEL1	-10.296	3.86e-17	9.1e-10	-0.431788
SNP_A-4219540	RNPS1_ELAVL2	10.2948	3.88e-17	9.14e-10	0.277026
SNP_A-4218835	PCNT_CDK1	-10.2937	3.9e-17	9.19e-10	-1.53735
SNP_A-2149644	POLR2K_NCBP1	10.2936	3.9e-17	9.19e-10	0.539676
SNP_A-2129157	RNF126_SPSB4	-10.293	3.91e-17	9.21e-10	-0.314103
SNP_A-1954128	POLR2K_POLR3H	-10.2926	3.92e-17	9.22e-10	-0.766375
SNP_A-2217052	CITED4_TFAP2B	10.2914	3.94e-17	9.27e-10	0.467607
SNP_A-4194267	PLCB3_GNAT3	-10.2913	3.95e-17	9.27e-10	-0.128389
SNP_A-4200434	HIST1H2BJ_PHF19	10.2899	3.97e-17	9.33e-10	0.288358
SNP_A-4194267	NPFFR2_BRS3	10.2858	4.05e-17	9.51e-10	0.274244
SNP_A-2131611	GRM1_PMCH	10.2855	4.06e-17	9.52e-10	0.831277
SNP_A-2171030	SNRPN_WBP4	10.2845	4.08e-17	9.56e-10	0.131723
SNP_A-1817309	PPP2R1B_PPP2R2D	10.2843	4.08e-17	9.56e-10	0.606675
SNP_A-1813411	CBL_AMPH	-10.2819	4.13e-17	9.67e-10	-0.599745
SNP_A-2217197	SCN3A_SCN1B	10.2815	4.14e-17	9.68e-10	2.59305
SNP_A-2149644	ASB4_UBE3A	-10.281	4.15e-17	9.7e-10	-0.3669
SNP_A-4194267	CREBBP_LEF1	-10.2799	4.17e-17	9.75e-10	-0.46477
SNP_A-2283433	POLR2K_POLR3H	10.2795	4.18e-17	9.76e-10	0.467779
SNP_A-4219540	KLHL41_FBXO22	10.2795	4.18e-17	9.76e-10	0.974531
SNP_A-2043511	UBA1_TRIM63	10.2786	4.2e-17	9.79e-10	0.173607
SNP_A-2308080	GPER1_PENK	10.2783	4.21e-17	9.8e-10	3.18357
SNP_A-4240597	ERBB2_NRG4	10.2781	4.21e-17	9.81e-10	0.856611
SNP_A-2149644	ASB4_DET1	-10.2779	4.21e-17	9.81e-10	-0.342752
SNP_A-2149644	ASB4_UBE3B	-10.2762	4.25e-17	9.89e-10	-0.358397
SNP_A-2113156	FOLR1_DYNC2H1	-10.2761	4.25e-17	9.89e-10	-1.24829
SNP_A-4194267	FGFRL1_FGF3	10.2756	4.26e-17	9.9e-10	0.571798
SNP_A-4194267	F2R_EDN3	10.2753	4.27e-17	9.91e-10	0.27561
SNP_A-2043511	FBXO21_TRIM63	-10.2742	4.29e-17	9.96e-10	-0.349816
SNP_A-4219540	GNG3_CALCB	10.274	4.3e-17	9.96e-10	1.19819
SNP_A-4240597	B3GALT5_B4GALT4	10.2725	4.33e-17	1e-09	1.98591
SNP_A-2198234	GNG12_GCG	10.2713	4.36e-17	1.01e-09	1.18091
SNP_A-1882348	DLGAP1_HOMER3	10.2712	4.36e-17	1.01e-09	2.03399
SNP_A-1960583	RELA_ANGPT1	-10.2707	4.37e-17	1.01e-09	-0.0792159
SNP_A-1865532	SDC2_HS3ST4	-10.2705	4.37e-17	1.01e-09	-1.62647
SNP_A-4197855	NMU_EDN3	10.2682	4.42e-17	1.02e-09	2.52511
SNP_A-2149644	ASB4_CUL7	-10.2668	4.45e-17	1.03e-09	-0.475785
SNP_A-2131611	GRM1_NLGN2	-10.2668	4.45e-17	1.03e-09	-0.294123
SNP_A-4194445	GNG7_GCG	-10.2655	4.48e-17	1.03e-09	-0.911762
SNP_A-4225068	ALDOA_ACTN2	10.2649	4.49e-17	1.04e-09	0.472626
SNP_A-4221144	FOXA3_PCK1	10.2639	4.52e-17	1.04e-09	3.98066
SNP_A-4206793	COL4A2_COL24A1	10.2617	4.56e-17	1.05e-09	0.664785
SNP_A-4194267	B4GALT6_MUCL1	10.2608	4.58e-17	1.05e-09	0.579283
SNP_A-2234755	ST3GAL2_ST8SIA1	-10.2603	4.6e-17	1.06e-09	-0.299611
SNP_A-2308080	GNAT3_RGS14	-10.2592	4.62e-17	1.06e-09	-0.277531
SNP_A-1817309	NMU_CCK	10.259	4.63e-17	1.06e-09	1.26716
SNP_A-1817309	NCBP2_ELAVL2	-10.259	4.63e-17	1.06e-09	-0.231369
SNP_A-2007527	F10_F7	10.2588	4.63e-17	1.06e-09	0.329103
SNP_A-1816370	WNT9B_WNT11	10.2587	4.63e-17	1.06e-09	0.530142
SNP_A-1820407	PJA1_TRIM63	-10.2581	4.65e-17	1.06e-09	-0.673921
SNP_A-2078841	TEX12_SYCE1	10.2574	4.66e-17	1.07e-09	0.182145
SNP_A-2269575	CCK_EDNRB	10.2572	4.67e-17	1.07e-09	0.917322
SNP_A-2250458	CXCR1_CNR2	10.2568	4.68e-17	1.07e-09	0.123601
SNP_A-2149644	GRPR_GCG	-10.2568	4.68e-17	1.07e-09	-0.391419
SNP_A-2308080	ADCY2_GNAT3	-10.2562	4.69e-17	1.07e-09	-0.269251
SNP_A-1812417	COL17A1_COL2A1	10.2532	4.76e-17	1.09e-09	4.52832
SNP_A-4194445	GNG10_GCG	10.2522	4.78e-17	1.09e-09	0.866321
SNP_A-1953212	KCNH5_KCNAB1	10.2517	4.79e-17	1.09e-09	0.440799
SNP_A-1780654	POLR3H_ZNF143	10.2511	4.81e-17	1.1e-09	0.474324
SNP_A-2198234	GNG2_GCG	10.2507	4.82e-17	1.1e-09	0.608512
SNP_A-1823220	PSMA8_NUMB	10.2495	4.85e-17	1.1e-09	0.197729
SNP_A-1917086	NPFF_TRH	10.2469	4.91e-17	1.12e-09	0.245311
SNP_A-4194267	ADCY9_GNAT3	-10.2468	4.91e-17	1.12e-09	-0.27565
SNP_A-1817309	KLHL41_UBA5	-10.2466	4.92e-17	1.12e-09	-0.580253
SNP_A-4217876	PIK3C2A_SLC18A3	10.246	4.93e-17	1.12e-09	0.67954
SNP_A-1989880	POLR3H_GTF3C1	-10.246	4.93e-17	1.12e-09	-0.420852
SNP_A-1817309	ANAPC13_KLHL21	-10.2455	4.94e-17	1.12e-09	-0.513093
SNP_A-2103113	CSF1_PTPN1	10.2446	4.96e-17	1.13e-09	0.609786
SNP_A-1816370	KNG1_NMUR1	10.2439	4.98e-17	1.13e-09	0.297698
SNP_A-4219540	SF1_ELAVL2	-10.2431	5e-17	1.13e-09	-0.171015
SNP_A-4200434	TERT_NR2F2	-10.2426	5.01e-17	1.13e-09	-0.242137
SNP_A-1997230	CYP2B6_PLA2G2F	10.2425	5.02e-17	1.13e-09	0.562581
SNP_A-4203592	NRG3_BTC	10.2423	5.02e-17	1.13e-09	0.294905
SNP_A-2149644	HTR2A_GCG	10.2421	5.03e-17	1.14e-09	0.79929
SNP_A-1960583	ASB4_DZIP3	-10.241	5.05e-17	1.14e-09	-0.209437
SNP_A-2242765	UGT2B4_AOX1	10.2388	5.11e-17	1.15e-09	2.96406
SNP_A-4194704	ADCY4_POLR3H	10.2382	5.12e-17	1.16e-09	0.57279
SNP_A-2177661	SMG9_RPL36AL	10.2379	5.13e-17	1.16e-09	0.293309
SNP_A-2198234	HTR2C_GCG	10.237	5.15e-17	1.16e-09	1.49862
SNP_A-1817309	ANAPC5_KLHL41	10.2369	5.15e-17	1.16e-09	0.339969
SNP_A-2198234	RXFP1_GCG	-10.2367	5.16e-17	1.16e-09	-0.398955
SNP_A-4219540	NPFFR2_LPAR5	-10.236	5.18e-17	1.16e-09	-2.20416
SNP_A-2198234	GNB2_GCG	-10.2359	5.18e-17	1.16e-09	-0.825251
SNP_A-2007537	COG4_NAPB	10.2357	5.19e-17	1.16e-09	1.30138
SNP_A-1816370	GRIN1_CAMK2A	10.2356	5.19e-17	1.16e-09	0.343046
SNP_A-1817309	TXNL4A_HNRNPA2B1	10.2351	5.2e-17	1.17e-09	0.524903
SNP_A-4200434	TERT_XRCC5	10.235	5.2e-17	1.17e-09	0.199994
SNP_A-2113156	GORASP1_DYNC2H1	-10.2346	5.22e-17	1.17e-09	-0.243262
SNP_A-1993552	POLR3H_ZNF143	10.2337	5.24e-17	1.17e-09	0.390878
SNP_A-2198234	NPFF_GCG	-10.2335	5.24e-17	1.17e-09	-0.390043
SNP_A-1905291	POLR3H_GTF3C1	10.2331	5.25e-17	1.17e-09	0.343773
SNP_A-2247809	POLR3H_GUCY1A2	-10.2331	5.25e-17	1.17e-09	-0.31454
SNP_A-2261188	CYP2C8_AOX1	10.2302	5.33e-17	1.19e-09	0.364634
SNP_A-1816370	MRPL41_MRPL23	10.2294	5.35e-17	1.19e-09	0.190115
SNP_A-1960583	EDN1_GCG	-10.2269	5.42e-17	1.21e-09	-0.460065
SNP_A-4194267	PLCB3_EDN3	-10.2247	5.47e-17	1.22e-09	-0.326901
SNP_A-1808032	DRD5_CALCA	10.2246	5.48e-17	1.22e-09	2.40055
SNP_A-2198234	SEC11A_GCG	10.2235	5.51e-17	1.23e-09	0.463253
SNP_A-1990974	TRH_GPR132	10.2234	5.51e-17	1.23e-09	0.125075
SNP_A-2131611	GRM1_P2RY2	-10.2231	5.52e-17	1.23e-09	-0.710553
SNP_A-1990974	TRH_FPR2	-10.2224	5.54e-17	1.23e-09	-0.290987
SNP_A-1914337	MMP9_NOX1	-10.2222	5.54e-17	1.23e-09	-0.950847
SNP_A-1953212	UBAC1_KLHL5	-10.2221	5.54e-17	1.23e-09	-0.771957
SNP_A-2198234	ASB4_DET1	-10.2211	5.57e-17	1.24e-09	-0.263954
SNP_A-4203592	SRC_NRG4	10.2205	5.59e-17	1.24e-09	0.233915
SNP_A-4194445	AVPR2_GCG	10.2183	5.65e-17	1.25e-09	0.378138
SNP_A-1943006	POLR2K_POLR3H	10.218	5.66e-17	1.25e-09	0.496339
SNP_A-2129157	DLG2_HOMER3	10.2177	5.67e-17	1.26e-09	0.432253
SNP_A-4217876	OXGR1_S1PR5	10.2166	5.7e-17	1.26e-09	0.956067
SNP_A-2217197	COG8_NAPB	10.2159	5.72e-17	1.26e-09	0.989957
SNP_A-4194445	CALCR_GCG	10.2152	5.74e-17	1.27e-09	1.60146
SNP_A-2198234	ASB4_UBA52	-10.2146	5.75e-17	1.27e-09	-0.200996
SNP_A-2198234	GRK5_GCG	10.2145	5.76e-17	1.27e-09	0.515784
SNP_A-2250238	POLR2K_POLR3H	10.2137	5.78e-17	1.28e-09	0.471697
SNP_A-2198234	ASB6_ASB4	-10.213	5.8e-17	1.28e-09	-0.272161
SNP_A-2161665	ADCY4_POLR3H	-10.213	5.8e-17	1.28e-09	-0.399434
SNP_A-2043511	TRIM69_TRIM63	-10.2125	5.81e-17	1.28e-09	-0.617265
SNP_A-4203592	PARD3B_INSC	10.2119	5.83e-17	1.28e-09	0.314414
SNP_A-1872963	UGT2B4_AOX1	10.2108	5.86e-17	1.29e-09	2.94657
SNP_A-2269575	NRG3_BTC	10.2102	5.88e-17	1.29e-09	0.363323
SNP_A-4194267	EDN3_GRPR	10.2102	5.88e-17	1.29e-09	0.220611
SNP_A-1960583	ADRB2_GCG	-10.2094	5.9e-17	1.3e-09	-0.45532
SNP_A-4200434	HNRNPR_ELAVL2	10.209	5.91e-17	1.3e-09	0.207782
SNP_A-4200434	CRH_CALCB	10.2088	5.92e-17	1.3e-09	0.795709
SNP_A-2149644	FN1_ANGPT1	10.2088	5.92e-17	1.3e-09	0.30496
SNP_A-4237461	ADCY4_POLR3H	10.2071	5.97e-17	1.31e-09	0.478253
SNP_A-2219758	MYB_GATA3	10.2071	5.97e-17	1.31e-09	3.15886
SNP_A-2308080	NT5C2_PDE5A	-10.2055	6.02e-17	1.32e-09	-0.456175
SNP_A-2305203	CXCL11_PMCH	-10.2049	6.03e-17	1.32e-09	-4.03906
SNP_A-4203592	PIKFYVE_PIK3C2G	10.2043	6.05e-17	1.32e-09	0.322048
SNP_A-4194445	AVPR1A_GCG	10.2038	6.07e-17	1.33e-09	0.892062
SNP_A-2113156	PPP1CC_PRKG1	10.2036	6.07e-17	1.33e-09	0.141869
SNP_A-1920555	POLR2L_POLR3H	-10.203	6.09e-17	1.33e-09	-0.436692
SNP_A-2113156	KDELR1_DYNC2H1	-10.2028	6.1e-17	1.33e-09	-0.183881
SNP_A-1953212	OPRK1_GNG7	-10.2022	6.11e-17	1.33e-09	-0.672216
SNP_A-1916216	F10_F7	10.202	6.12e-17	1.33e-09	0.392619
SNP_A-2261188	NPW_RLN3	10.2002	6.18e-17	1.34e-09	0.317057
SNP_A-1817309	RB1_TERT	-10.2002	6.18e-17	1.34e-09	-0.350976
SNP_A-1816370	SYN1_LIN7A	10.1968	6.28e-17	1.37e-09	0.793724
SNP_A-2149644	HCRTR2_GCG	-10.1967	6.28e-17	1.37e-09	-0.209058
SNP_A-4197855	EDN3_NTSR1	10.1964	6.29e-17	1.37e-09	0.37577
SNP_A-2219758	ADH5_ALDH1A3	-10.1959	6.31e-17	1.37e-09	-0.344262
SNP_A-2303689	BCL2_POU4F1	10.1956	6.32e-17	1.37e-09	2.61391
SNP_A-1816370	FER_CTTN	10.1945	6.35e-17	1.38e-09	0.233396
SNP_A-1813411	ASB6_TRIM71	-10.1941	6.36e-17	1.38e-09	-0.366391
SNP_A-4218835	POLR3H_GTF3C6	-10.1939	6.37e-17	1.38e-09	-0.278596
SNP_A-1880177	SNAPC5_POLR3H	10.1931	6.39e-17	1.38e-09	0.500471
SNP_A-2198234	INSL3_GCG	-10.1931	6.39e-17	1.38e-09	-0.350768
SNP_A-1914337	MED13L_PCK1	10.1921	6.42e-17	1.39e-09	2.80615
SNP_A-4197855	ADCY9_GNAT3	-10.1919	6.43e-17	1.39e-09	-0.441253
SNP_A-4219540	STAG3_H2AFX	10.1914	6.45e-17	1.39e-09	1.64804
SNP_A-1847456	KCNH5_KCNAB1	-10.1883	6.55e-17	1.41e-09	-0.75909
SNP_A-4203592	IMP3_RPS10	-10.1878	6.56e-17	1.42e-09	-0.220367
SNP_A-4219540	KLHL41_DTX3L	-10.1865	6.6e-17	1.42e-09	-1.30491
SNP_A-2065917	EP300_TFAP2B	10.1861	6.62e-17	1.43e-09	0.649559
SNP_A-2308080	OPRK1_GNAT3	10.1856	6.63e-17	1.43e-09	0.251278
SNP_A-2198234	ASB4_PJA2	10.1853	6.64e-17	1.43e-09	0.306235
SNP_A-2308080	CXCL3_GPER1	-10.1847	6.66e-17	1.43e-09	-0.688909
SNP_A-4194267	LEF1_H2AFJ	10.1843	6.68e-17	1.44e-09	0.491256
SNP_A-1817309	HIST1H2BA_SYCP2	10.1824	6.74e-17	1.45e-09	0.419637
SNP_A-2043511	RNF6_TRIM63	-10.1822	6.75e-17	1.45e-09	-0.328958
SNP_A-1847456	UBE2Z_KLHL5	-10.1775	6.9e-17	1.48e-09	-1.22788
SNP_A-2198234	GCG_CASR	10.1758	6.96e-17	1.49e-09	0.48487
SNP_A-1960583	GNG3_GCG	-10.1756	6.97e-17	1.49e-09	-0.149433
SNP_A-2131611	GRM1_MLN	-10.1743	7.01e-17	1.5e-09	-0.240433
SNP_A-2186318	PLA2G6_PNPLA7	10.1732	7.05e-17	1.51e-09	0.298849
SNP_A-2149644	ASB4_UBE2V2	10.1714	7.11e-17	1.52e-09	0.842194
SNP_A-2129157	UBE3D_FBXW9	10.1708	7.13e-17	1.53e-09	0.110746
SNP_A-2250458	XPC_XRCC5	10.1701	7.16e-17	1.53e-09	0.264383
SNP_A-4197855	GNAT3_TAS2R40	-10.1673	7.26e-17	1.55e-09	-0.0608734
SNP_A-2065917	SPSB4_UBE3D	10.167	7.27e-17	1.55e-09	0.201294
SNP_A-4194267	GPER1_PENK	10.1668	7.27e-17	1.55e-09	2.43254
SNP_A-1820407	ASB17_TRIM63	10.1658	7.31e-17	1.56e-09	0.237602
SNP_A-1917086	TRH_BRS3	10.1657	7.31e-17	1.56e-09	0.163946
SNP_A-4198983	POLR3H_GTF3C1	-10.1657	7.32e-17	1.56e-09	-0.382096
SNP_A-4229002	POLR2L_TAF7L	-10.1655	7.32e-17	1.56e-09	-0.581645
SNP_A-2250458	PROK2_ADRA1A	10.1648	7.35e-17	1.57e-09	0.287427
SNP_A-2026363	ADCY4_POLR3H	-10.1646	7.36e-17	1.57e-09	-0.526298
SNP_A-1817309	TXNL4A_HNRNPD	10.1625	7.43e-17	1.58e-09	0.742884
SNP_A-2104741	MTOR_HES5	10.1624	7.43e-17	1.58e-09	1.10951
SNP_A-4194445	GCG_SPCS3	10.1617	7.46e-17	1.59e-09	1.60082
SNP_A-2113156	TUBB4A_DYNC2H1	-10.1616	7.46e-17	1.59e-09	-0.152434
SNP_A-1990974	DEFA5_DEFB132	10.1603	7.51e-17	1.6e-09	0.13188
SNP_A-1812417	RPL35A_EIF3H	10.1599	7.52e-17	1.6e-09	0.46267
SNP_A-2198234	TRIM36_ASB4	-10.1598	7.53e-17	1.6e-09	-0.259505
SNP_A-1817309	ENO3_TKTL1	10.1589	7.56e-17	1.6e-09	1.74557
SNP_A-1813411	SHH_GLI3	-10.1575	7.61e-17	1.61e-09	-0.232511
SNP_A-2003314	AVPR1B_CYSLTR1	-10.1567	7.65e-17	1.62e-09	-0.147664
SNP_A-1816370	CCKBR_GPR68	10.1563	7.66e-17	1.62e-09	0.608927
SNP_A-2100243	TRH_ADRA1D	10.1561	7.67e-17	1.62e-09	0.20184
SNP_A-4197855	NPFF_EDN3	-10.155	7.71e-17	1.63e-09	-0.542983
SNP_A-4200434	MRPS18C_RPL10L	10.1547	7.72e-17	1.63e-09	0.197544
SNP_A-2149644	TRIM36_ASB4	-10.1529	7.79e-17	1.65e-09	-0.335979
SNP_A-4240597	MUC17_ST6GALNAC4	-10.1523	7.81e-17	1.65e-09	-0.71839
SNP_A-2037659	CITED4_TFAP2B	10.1519	7.83e-17	1.65e-09	0.5949
SNP_A-4194445	RXFP1_GCG	-10.1514	7.85e-17	1.65e-09	-0.355141
SNP_A-1905378	RAB8A_PCNT	-10.1508	7.87e-17	1.66e-09	-0.43268
SNP_A-2154664	KIF19_KIF20A	10.1494	7.92e-17	1.67e-09	1.39801
SNP_A-2043112	CUL1_TRIM63	10.1494	7.93e-17	1.67e-09	0.529255
SNP_A-2283516	MED13L_PCK1	10.1488	7.95e-17	1.67e-09	2.76951
SNP_A-1813411	UBE2R2_TRIM71	-10.1484	7.96e-17	1.67e-09	-1.02571
SNP_A-4197855	TRH_EDN3	10.1478	7.99e-17	1.68e-09	0.246975
SNP_A-4230572	FOXA3_PCK1	10.1466	8.03e-17	1.69e-09	3.96995
SNP_A-1820407	UBE2Q1_TRIM63	10.1457	8.07e-17	1.69e-09	0.363239
SNP_A-1817309	CDH10_CDH15	10.144	8.14e-17	1.71e-09	0.410108
SNP_A-1816370	NPFFR2_AVP	10.1432	8.17e-17	1.71e-09	0.492084
SNP_A-1960583	ADM2_GCG	10.1428	8.18e-17	1.72e-09	0.130883
SNP_A-2149644	CCK_GCG	-10.1419	8.22e-17	1.72e-09	-1.29924
SNP_A-2217197	SPTBN2_NAPB	-10.1412	8.25e-17	1.73e-09	-1.35325
SNP_A-1866114	DRD2_CNR1	10.1404	8.28e-17	1.73e-09	1.09075
SNP_A-4194445	CRHR2_GCG	10.1402	8.29e-17	1.73e-09	0.279096
SNP_A-1812417	NMU_CYSLTR2	10.1384	8.37e-17	1.75e-09	1.31418
SNP_A-2295150	ADCY4_POLR3H	10.1382	8.37e-17	1.75e-09	0.498657
SNP_A-2149644	NPFF_GCG	-10.1382	8.37e-17	1.75e-09	-0.502897
SNP_A-1804759	ADCY4_POLR3H	-10.138	8.38e-17	1.75e-09	-0.50597
SNP_A-1834690	CCP110_CEP250	-10.1378	8.39e-17	1.75e-09	-1.51297
SNP_A-2065917	HDC_CNDP1	-10.1365	8.44e-17	1.76e-09	-0.632873
SNP_A-1817309	SMC1B_SYCP2	10.1353	8.49e-17	1.77e-09	0.436986
SNP_A-2198234	FN1_ANGPT1	10.1347	8.52e-17	1.77e-09	0.234652
SNP_A-1813411	SOCS1_UBE2G1	-10.1342	8.54e-17	1.78e-09	-0.580713
SNP_A-1891397	CAMK2B_CAMK2A	10.1338	8.56e-17	1.78e-09	1.60423
SNP_A-1813411	PCF11_PRPF8	10.1336	8.57e-17	1.78e-09	0.858897
SNP_A-4197855	SBSPON_ADAMTSL1	10.1332	8.58e-17	1.78e-09	0.213417
SNP_A-2234755	PLCB1_CYSLTR1	-10.1328	8.6e-17	1.79e-09	-0.263825
SNP_A-2198234	PTGER1_GCG	-10.1327	8.61e-17	1.79e-09	-0.773294
SNP_A-1990974	PPIH_ELAVL1	10.1323	8.62e-17	1.79e-09	0.347215
SNP_A-2053232	MED13L_PCK1	10.1315	8.65e-17	1.79e-09	2.69994
SNP_A-1830605	GPR17_TAC1	10.1307	8.69e-17	1.8e-09	0.176063
SNP_A-4194267	EDN3_LTB4R2	-10.1286	8.78e-17	1.82e-09	-0.489378
SNP_A-1933632	UGT2B4_AOX1	10.1277	8.82e-17	1.82e-09	3.10185
SNP_A-1960583	ASB4_RNF220	-10.1269	8.85e-17	1.83e-09	-0.085292
SNP_A-1817309	NCAM1_IRF2	-10.1267	8.86e-17	1.83e-09	-0.417001
SNP_A-1905378	ARHGEF7_RHOBTB2	10.125	8.93e-17	1.85e-09	0.917922
SNP_A-2149644	ASB4_UBE2G2	-10.1242	8.97e-17	1.85e-09	-0.50268
SNP_A-1820407	FBXW8_TRIM63	10.1234	9.01e-17	1.86e-09	0.317857
SNP_A-2217197	F10_F7	10.1231	9.02e-17	1.86e-09	0.345789
SNP_A-4240597	GALNT7_MUC17	10.1225	9.04e-17	1.87e-09	1.39873
SNP_A-4205403	ADCY4_POLR3H	10.1207	9.13e-17	1.88e-09	0.539657
SNP_A-4219540	ELAVL2_SNRPE	10.1206	9.13e-17	1.88e-09	0.378123
SNP_A-2100243	NPFF_TRH	10.1193	9.19e-17	1.89e-09	0.219571
SNP_A-2007544	SPTBN2_NAPB	-10.119	9.2e-17	1.89e-09	-1.55961
SNP_A-1812417	MRPS18C_MRPL43	10.1184	9.23e-17	1.9e-09	0.315352
SNP_A-1817309	GNG4_GNAS	-10.1183	9.23e-17	1.9e-09	-1.02938
SNP_A-2111858	ACTN2_AHSG	-10.118	9.25e-17	1.9e-09	-0.603278
SNP_A-2198234	ASB4_ASB9	10.117	9.29e-17	1.91e-09	0.699874
SNP_A-2131611	GRM1_P2RY1	10.1167	9.31e-17	1.91e-09	1.74195
SNP_A-1816370	RAB6B_DYNC1I1	10.1156	9.36e-17	1.92e-09	1.75271
SNP_A-4219540	SNRPF_ELAVL2	10.1149	9.39e-17	1.92e-09	0.758465
SNP_A-4197855	GPER1_PENK	10.1142	9.42e-17	1.93e-09	3.89421
SNP_A-4194267	CHRM2_GNAT3	10.1139	9.43e-17	1.93e-09	0.091523
SNP_A-1807575	ADCY4_POLR3H	10.1127	9.49e-17	1.94e-09	0.599976
SNP_A-1780654	ADCY4_POLR3H	-10.1123	9.51e-17	1.95e-09	-0.5919
SNP_A-4219540	PPIH_ELAVL2	10.1118	9.54e-17	1.95e-09	0.732638
SNP_A-1812417	RPL26L1_EIF3H	10.111	9.57e-17	1.96e-09	0.575798
SNP_A-2219758	ABAT_CNDP1	-10.1086	9.68e-17	1.98e-09	-0.366464
SNP_A-2267342	ASB4_UBE2J2	-10.1074	9.74e-17	1.99e-09	-0.543809
SNP_A-2155507	TEX12_SYCE1	10.1073	9.75e-17	1.99e-09	0.226672
SNP_A-4197855	LEF1_TLE3	10.1071	9.76e-17	1.99e-09	0.602449
SNP_A-2237882	HIST1H2BL_RAD51	10.1065	9.78e-17	1.99e-09	0.139208
SNP_A-1960583	KIT_ANGPT1	10.1054	9.84e-17	2e-09	0.468724
SNP_A-1866114	BCL2_POU4F1	10.1042	9.9e-17	2.01e-09	2.96888
SNP_A-4198983	ADCY4_POLR3H	-10.1041	9.9e-17	2.01e-09	-0.374895
SNP_A-2149644	VIPR1_GCG	-10.1041	9.9e-17	2.01e-09	-1.22692
SNP_A-2283516	PLA2G6_PNPLA7	10.103	9.96e-17	2.02e-09	0.339797
SNP_A-1994956	ASB4_CUL7	-10.1022	9.99e-17	2.03e-09	-0.35789
SNP_A-4203592	SERPINA4_A2M	10.102	1e-16	2.03e-09	0.381043
SNP_A-4194267	TAS2R1_GNAT3	10.0998	1.01e-16	2.05e-09	0.0568684
SNP_A-2282692	DCC_MYO10	10.0996	1.01e-16	2.05e-09	1.26561
SNP_A-1897343	POLR3H_GUCY1A2	-10.0989	1.02e-16	2.06e-09	-0.287327
SNP_A-1961652	TEX12_SYCE1	10.0983	1.02e-16	2.06e-09	0.235503
SNP_A-4194267	HTR2C_EDN3	10.0975	1.02e-16	2.07e-09	2.62548
SNP_A-4225535	GAB1_FGF19	10.0968	1.03e-16	2.08e-09	0.56248
SNP_A-4240597	PIK3C2G_INPP5E	-10.0959	1.03e-16	2.09e-09	-1.34675
SNP_A-1953212	PLK1_FBXO43	10.0957	1.03e-16	2.09e-09	0.543372
SNP_A-1905291	TPX2_PCNT	-10.0956	1.03e-16	2.09e-09	-1.69151
SNP_A-2269575	MUC17_MUC15	10.0951	1.03e-16	2.09e-09	1.03682
SNP_A-1917086	TRH_LTB4R2	10.0951	1.03e-16	2.09e-09	0.273576
SNP_A-1982508	TPH2_DDC	10.0951	1.04e-16	2.09e-09	1.78733
SNP_A-2003314	NTSR2_CYSLTR1	-10.0934	1.04e-16	2.1e-09	-0.159638
SNP_A-1976067	SNAPC5_POLR3H	10.092	1.05e-16	2.12e-09	0.311843
SNP_A-1813411	PTCH1_TGFB2	-10.0909	1.06e-16	2.13e-09	-0.688878
SNP_A-4204442	MGST3_ADH6	10.0907	1.06e-16	2.13e-09	0.413213
SNP_A-2198234	PMCH_GCG	10.0903	1.06e-16	2.13e-09	0.948733
SNP_A-2149644	INSL3_GCG	-10.0897	1.06e-16	2.14e-09	-0.452064
SNP_A-2100243	TRH_ARHGEF25	10.0882	1.07e-16	2.15e-09	0.275858
SNP_A-1817309	FGFR4_FGF19	-10.0876	1.07e-16	2.16e-09	-0.376224
SNP_A-2155507	TINF2_SYCE1	-10.0876	1.07e-16	2.16e-09	-0.600552
SNP_A-4219540	GNG3_CCK	10.0857	1.08e-16	2.18e-09	0.670943
SNP_A-1960583	FES_ANGPT1	-10.0839	1.09e-16	2.19e-09	-0.163901
SNP_A-4194445	GRK5_GCG	10.0834	1.1e-16	2.2e-09	0.45813
SNP_A-2113156	TRIM41_ASB2	-10.0834	1.1e-16	2.2e-09	-0.421014
SNP_A-1847935	DPYS_PFAS	10.083	1.1e-16	2.2e-09	1.00249
SNP_A-2269575	GPER1_P2RY12	10.0821	1.1e-16	2.21e-09	0.523501
SNP_A-4200434	ELAVL2_POLR2F	10.0812	1.11e-16	2.22e-09	0.193114
SNP_A-2305203	PMCH_KISS1	10.0811	1.11e-16	2.22e-09	2.44259
SNP_A-2198234	CCK_GCG	-10.0804	1.11e-16	2.22e-09	-1.00025
SNP_A-2198234	ASB4_HECTD1	10.0794	1.12e-16	2.23e-09	0.586396
SNP_A-1816370	SRC_DCC	10.078	1.13e-16	2.25e-09	0.216892
SNP_A-4194445	MC2R_GCG	10.0774	1.13e-16	2.25e-09	0.30784
SNP_A-2043511	TRIM63_BTBD6	10.0774	1.13e-16	2.25e-09	0.308381
SNP_A-1817309	FBXO7_KLHL41	-10.0768	1.13e-16	2.26e-09	-0.330103
SNP_A-1905291	POLR3H_GUCY1A2	10.0761	1.14e-16	2.26e-09	0.253137
SNP_A-4219540	SART1_ELAVL2	10.0751	1.14e-16	2.27e-09	0.254617
SNP_A-4194267	KERA_B4GALT6	10.0748	1.14e-16	2.28e-09	0.178502
SNP_A-1994956	CALCR_GCG	10.0739	1.15e-16	2.29e-09	1.74745
SNP_A-4200434	UBE2F_UBE2J2	10.0734	1.15e-16	2.29e-09	0.244655
SNP_A-2043511	UBE2Q1_TRIM63	10.0719	1.16e-16	2.31e-09	0.240205
SNP_A-4197855	TAC3_BRS3	10.0719	1.16e-16	2.31e-09	0.21232
SNP_A-1916422	TAC1_GCGR	-10.0705	1.17e-16	2.32e-09	-0.153813
SNP_A-2129157	SPSB4_UBE3B	-10.0705	1.17e-16	2.32e-09	-0.230053
SNP_A-2149644	ASB4_RNF123	-10.0697	1.17e-16	2.32e-09	-0.343863
SNP_A-4217876	UBB_SLC18A3	-10.0697	1.17e-16	2.32e-09	-0.27142
SNP_A-4240597	ERBB2_TFF2	10.0687	1.18e-16	2.34e-09	2.28594
SNP_A-1817309	NPFFR2_AVPR1B	-10.0686	1.18e-16	2.34e-09	-0.493025
SNP_A-2217052	ALDH9A1_CNDP1	10.0678	1.18e-16	2.34e-09	0.425945
SNP_A-2100243	TRH_GPRC6A	10.0645	1.2e-16	2.38e-09	0.188212
SNP_A-4219540	KLHL41_UBE2E1	10.0641	1.21e-16	2.38e-09	0.76289
SNP_A-2149644	LPAR1_GCG	10.0617	1.22e-16	2.41e-09	1.40139
SNP_A-4200434	RPL10L_RPL15	10.0603	1.23e-16	2.43e-09	0.311405
SNP_A-4197855	PLCB3_EDN3	-10.0601	1.23e-16	2.43e-09	-0.520561
SNP_A-2133045	AGL_MGAM	10.0584	1.24e-16	2.45e-09	1.07248
SNP_A-2308080	LEF1_TLE3	10.0572	1.25e-16	2.46e-09	0.487573
SNP_A-2003314	CYSLTR1_HRH1	10.0571	1.25e-16	2.46e-09	0.586027
SNP_A-1862287	KIR2DL1_HLA-A	-10.0563	1.25e-16	2.47e-09	-0.763613
SNP_A-2217052	UPB1_CNDP1	-10.056	1.25e-16	2.47e-09	-0.15181
SNP_A-1960583	ASB4_FBXO15	-10.0559	1.25e-16	2.47e-09	-0.206745
SNP_A-2269575	GNAQ_CCK	10.0548	1.26e-16	2.48e-09	0.575935
SNP_A-4198983	POLR3H_GTF3C6	10.0539	1.27e-16	2.49e-09	0.350567
SNP_A-4240804	ADCY4_POLR3H	10.0537	1.27e-16	2.49e-09	0.659314
SNP_A-1816370	ADCY8_PRKCA	10.0526	1.28e-16	2.51e-09	0.293667
SNP_A-1976067	PCNT_CDK1	10.0519	1.28e-16	2.51e-09	1.64951
SNP_A-1905378	PCNT_HMMR	-10.0513	1.28e-16	2.52e-09	-1.17474
SNP_A-4203592	SMAD4_TGFBR1	10.0505	1.29e-16	2.53e-09	0.3172
SNP_A-1813411	PSMC2_CDC25A	10.0493	1.3e-16	2.54e-09	1.55545
SNP_A-1797192	FBXW5_DCAF4	10.0489	1.3e-16	2.54e-09	0.455807
SNP_A-2269575	CCK_TRIO	-10.0487	1.3e-16	2.55e-09	-0.910105
SNP_A-1914337	ACSF3_AOX1	10.0483	1.3e-16	2.55e-09	0.44745
SNP_A-1816370	SYT9_CTTN	10.0475	1.31e-16	2.56e-09	0.407694
SNP_A-2113156	RNF34_ASB2	10.0474	1.31e-16	2.56e-09	0.300274
SNP_A-2237882	TINF2_SYCE1	-10.0464	1.32e-16	2.57e-09	-0.417336
SNP_A-1865532	USP21_UBB	10.0462	1.32e-16	2.57e-09	0.433249
SNP_A-1960583	ASB4_UBR4	-10.0453	1.32e-16	2.58e-09	-0.0997081
SNP_A-1817309	CUL5_UBE2J2	10.0447	1.33e-16	2.59e-09	0.322515
SNP_A-2132864	PCNT_CDK1	10.0441	1.33e-16	2.59e-09	2.58017
SNP_A-2234755	NTSR2_CYSLTR1	-10.0441	1.33e-16	2.59e-09	-0.164008
SNP_A-2159634	POLR2K_POLR3H	10.044	1.33e-16	2.59e-09	0.572057
SNP_A-2113156	TAB3_MAP3K7	10.0438	1.33e-16	2.59e-09	0.388015
SNP_A-2070572	GPAM_AGPAT2	10.0437	1.33e-16	2.59e-09	1.22127
SNP_A-2003314	ANK2_SCN7A	10.0434	1.33e-16	2.6e-09	1.03749
SNP_A-2247809	POLR2K_POLR3H	10.0433	1.34e-16	2.6e-09	0.506861
SNP_A-2305203	PMCH_PTGER3	-10.0432	1.34e-16	2.6e-09	-1.10394
SNP_A-2185701	CSF1_PTPN1	-10.043	1.34e-16	2.6e-09	-0.558604
SNP_A-1960583	ASB4_ASB13	10.043	1.34e-16	2.6e-09	0.109233
SNP_A-2131611	GRM1_GRK5	-10.0429	1.34e-16	2.6e-09	-0.427813
SNP_A-2198234	ASB4_UBE2V2	10.0428	1.34e-16	2.6e-09	0.646312
SNP_A-1891397	AKAP5_CAMK2B	10.0418	1.34e-16	2.61e-09	1.58371
SNP_A-1954128	ADCY4_POLR3H	10.0412	1.35e-16	2.61e-09	0.617848
SNP_A-4194445	ASB4_RNF123	-10.0407	1.35e-16	2.62e-09	-0.236964
SNP_A-1813411	HDAC4_NOTCH1	-10.0399	1.36e-16	2.63e-09	-0.579103
SNP_A-1882348	MYB_GATA3	10.0394	1.36e-16	2.63e-09	4.11563
SNP_A-2250458	CXCR1_CXCL1	10.0393	1.36e-16	2.63e-09	0.817182
SNP_A-1936048	ANK3_NAPB	-10.0384	1.37e-16	2.64e-09	-3.18099
SNP_A-1817309	KLHL41_UBAC1	10.0383	1.37e-16	2.64e-09	0.521797
SNP_A-1817309	UBE2S_KLHL41	10.0379	1.37e-16	2.65e-09	1.73039
SNP_A-2198234	UBE2Q1_ASB4	-10.0366	1.38e-16	2.66e-09	-0.282456
[truncated: 708 more rows]
