# Supplementary material for: Interpreting Functional Impact of Genetic Variations by Network QTL for Genotype–Phenotype Association Study
Source: Front Cell Dev Biol. 2022 Jan 26;9:720321. doi: 10.3389/fcell.2021.720321 (PMC8826544; doi:10.3389/fcell.2021.720321)
Supplement: Supplementary file 2 [file DataSheet2.ZIP › SI-table/Table S3 pls-da.xlsx]

## Sheet: Sheet1
pls-da vip summary
module	Gene numbers	VIP>1	Max(VIP)	Min(VIP)	Mean(VIP)
module1	237	178	3.3536	0.0086	0.8516
module2	177	127	2.6395	0.0227	0.8624
module3	91	55	2.7893	0.0208	0.8284
module4	77	58	2.7315	0.0201	0.8655
module5	51	25	2.8339	0.0692	0.8257
module6	39	24	2.5427	0.018	0.8537
module7	39	28	2.5393	0.0508	0.8278
module8	29	28	1.7211	0.0044	0.9039
module9	371	266	3.0219	0.0012	0.8434
module10	13	9	1.8948	0.0619	0.8302
