# Supplementary material for: Interpreting Functional Impact of Genetic Variations by Network QTL for Genotype–Phenotype Association Study
Source: Front Cell Dev Biol. 2022 Jan 26;9:720321. doi: 10.3389/fcell.2021.720321 (PMC8826544; doi:10.3389/fcell.2021.720321)
Supplement: Supplementary file 2 [file DataSheet2.ZIP › SI-table/Table S4 survival.xlsx]

## Sheet: PLSDA validation
nQTL	Module 1	Module 2	Module 3	Module 4	Module 5	Module 6	Module 7	Module 8	Module 9	Module 10	Best performance
adenocarcinoma	0.8545	0.5362	0.6374	0.88	0.6281	0.6026	0.5694	0.7226	0.8434	0.5681	0.88
large cell carcinoma	0.8784	0.797	0.7262	0.8797	0.5025	0.6836	0.7613	0.7143	0.542	0.6209	0.8797
squamous cell carcinoma	0.6241	0.8028	0.8705	0.6555	0.6609	0.7893	0.8142	0.598	0.9735	0.6912	0.9735
											0.911067	average
WGCNA	Module 1	Module 2	Module 3	Module 4	Module 5	Module 6	Module 7	Module 8	Module 9	Module 10	Best performance
adenocarcinoma	0.9694	0.9813	0.9864	0.9328	0.9391	0.9715	0.92	0.9945	0.9706	0.9928	0.9945
large cell carcinoma	0.6353	0.7556	0.6591	0.6679	0.6284	0.6742	0.6523	0.7519	0.6792	0.6867	0.7556
squamous cell carcinoma	0.9805	0.8917	0.9816	0.9057	0.948	0.9496	0.9177	0.9117	0.9442	0.9659	0.9816
											0.910567	average

## Sheet: SurvExpress validation
nQTL_P	5.151e-28	1.868e-25	3.883e-14	4.582e-12	2.714e-09	2.93e-06	2.71e-10	2.091e-05	1.847e-28	0.001162
nQTL_-log10(P)	27.2881	24.7286	13.4108	11.3389	8.56639	5.53313	9.56703	4.67965	27.7335	2.93479
WGCNA_P	5.022e-26	1.947e-19	4.858e-15	8.141e-13	2.746e-09	3.081e-09	3.487e-08	6.803e-06	6.348e-29	0.002677
WGCNA_-log10(P)	25.2991	18.7106	14.3135	12.0893	8.5613	8.51131	7.45755	5.1673	28.1974	2.57235

## Sheet: TCGA validation
nQTL
module	1	2	3	4	5	6	7	8	9	10
P	0.0777	0.609	0.121	0.002034	0.249	0.883	0.758	0.72	0.0865	0.162
WGCNA
module	1	2	3	4	5	6	7	8	9	10
random1	0.797	0.832	0.817	0.436	0.841	0.26	0.858	0.676	0.0108	0.581
random2	0.654	0.453	0.442	0.143	0.639	0.592	0.164	0.223	0.236	0.216
random3	0.437	0.0618	0.289	0.696	0.23	0.204	0.575	0.557	0.0167	0.827
random4	0.369	0.921	0.241	0.807	0.409	0.281	0.392	0.891	0.737	0.736
random5	0.7	0.194	0.554	0.186	0.882	0.311	0.0258	0.194	0.01256	0.67
average	0.5914	0.49236	0.4686	0.4536	0.6002	0.3296	0.40296	0.5082	0.202612	0.606
