# Supplementary material for: Interpreting Functional Impact of Genetic Variations by Network QTL for Genotype–Phenotype Association Study
Source: Front Cell Dev Biol. 2022 Jan 26;9:720321. doi: 10.3389/fcell.2021.720321 (PMC8826544; doi:10.3389/fcell.2021.720321)
Supplement: Supplementary file 2 [file DataSheet2.ZIP › SI-table/Table S5.xlsx]

## Sheet: Table S4
	snps	gene	statistic	pvalue	FDR
1	SNP_A-2177939	ENSG00000113196.2	9.2085e+07	0	8.30017e-302
2	SNP_A-8398139	ENSG00000113196.2	9.02351e+07	0	8.30017e-302
3	SNP_A-1902781	ENSG00000113196.2	8.89266e+07	0	8.30017e-302
4	SNP_A-2283492	ENSG00000113196.2	8.87106e+07	0	8.30017e-302
5	SNP_A-8397486	ENSG00000113196.2	8.61007e+07	0	8.30017e-302
6	SNP_A-8489580	ENSG00000113196.2	8.47769e+07	0	8.30017e-302
7	SNP_A-2083818	ENSG00000113196.2	8.46191e+07	0	8.30017e-302
8	SNP_A-8717397	ENSG00000113196.2	8.43869e+07	0	8.30017e-302
9	SNP_A-1837771	ENSG00000113196.2	8.42426e+07	0	8.30017e-302
10	SNP_A-2052725	ENSG00000113196.2	8.36793e+07	0	8.30017e-302
11	SNP_A-2046055	ENSG00000113196.2	8.27304e+07	0	8.30017e-302
12	SNP_A-8582239	ENSG00000113196.2	8.23707e+07	0	8.30017e-302
13	SNP_A-2286301	ENSG00000113196.2	8.23243e+07	0	8.30017e-302
14	SNP_A-1902803	ENSG00000113196.2	8.19897e+07	0	8.30017e-302
15	SNP_A-8305581	ENSG00000113196.2	8.1907e+07	0	8.30017e-302
16	SNP_A-1960376	ENSG00000113196.2	8.15962e+07	0	8.30017e-302
17	SNP_A-2067274	ENSG00000113196.2	8.15617e+07	0	8.30017e-302
18	SNP_A-1880758	ENSG00000113196.2	8.1461e+07	0	8.30017e-302
19	SNP_A-2155535	ENSG00000113196.2	8.12813e+07	0	8.30017e-302
20	SNP_A-2257153	ENSG00000113196.2	8.10946e+07	0	8.30017e-302
21	SNP_A-1953611	ENSG00000113196.2	8.10024e+07	0	8.30017e-302
22	SNP_A-8427500	ENSG00000113196.2	8.06321e+07	0	8.30017e-302
23	SNP_A-2241572	ENSG00000113196.2	7.99349e+07	0	8.30017e-302
24	SNP_A-2048818	ENSG00000113196.2	7.96573e+07	0	8.30017e-302
25	SNP_A-1807146	ENSG00000113196.2	7.96573e+07	0	8.30017e-302
26	SNP_A-8625750	ENSG00000113196.2	7.93405e+07	0	8.30017e-302
27	SNP_A-8542951	ENSG00000113196.2	7.93041e+07	0	8.30017e-302
28	SNP_A-8674422	ENSG00000113196.2	7.89896e+07	0	8.30017e-302
29	SNP_A-2104627	ENSG00000113196.2	7.89217e+07	0	8.30017e-302
30	SNP_A-8676594	ENSG00000113196.2	7.88327e+07	0	8.30017e-302
31	SNP_A-2141610	ENSG00000113196.2	7.87535e+07	0	8.30017e-302
32	SNP_A-1892492	ENSG00000113196.2	7.87535e+07	0	8.30017e-302
33	SNP_A-2136705	ENSG00000113196.2	7.87535e+07	0	8.30017e-302
34	SNP_A-8680229	ENSG00000113196.2	7.86727e+07	0	8.30017e-302
35	SNP_A-8345495	ENSG00000113196.2	7.84946e+07	0	8.30017e-302
36	SNP_A-8316336	ENSG00000113196.2	7.81529e+07	0	8.30017e-302
37	SNP_A-1931558	ENSG00000113196.2	7.80286e+07	0	8.30017e-302
38	SNP_A-8375974	ENSG00000113196.2	7.79776e+07	0	8.30017e-302
39	SNP_A-2305164	ENSG00000113196.2	7.78053e+07	0	8.30017e-302
40	SNP_A-1785778	ENSG00000113196.2	7.76868e+07	0	8.30017e-302
41	SNP_A-2056834	ENSG00000113196.2	7.72441e+07	0	8.30017e-302
42	SNP_A-2155355	ENSG00000113196.2	7.6725e+07	0	8.30017e-302
43	SNP_A-1949110	ENSG00000113196.2	7.66053e+07	0	8.30017e-302
44	SNP_A-1993666	ENSG00000113196.2	7.66016e+07	0	8.30017e-302
45	SNP_A-1896954	ENSG00000113196.2	7.60492e+07	0	8.30017e-302
46	SNP_A-8531983	ENSG00000113196.2	7.56464e+07	0	8.30017e-302
47	SNP_A-8652715	ENSG00000113196.2	7.55782e+07	0	8.30017e-302
48	SNP_A-2312825	ENSG00000113196.2	7.50187e+07	0	8.30017e-302
49	SNP_A-2246507	ENSG00000113196.2	7.47118e+07	0	8.30017e-302
50	SNP_A-8588765	ENSG00000113196.2	7.47101e+07	0	8.30017e-302
51	SNP_A-1850097	ENSG00000113196.2	7.47099e+07	0	8.30017e-302
52	SNP_A-8479847	ENSG00000113196.2	7.47031e+07	0	8.30017e-302
53	SNP_A-8671227	ENSG00000113196.2	7.47015e+07	0	8.30017e-302
54	SNP_A-8569292	ENSG00000113196.2	7.47015e+07	0	8.30017e-302
55	SNP_A-4290593	ENSG00000113196.2	7.46959e+07	0	8.30017e-302
56	SNP_A-8668540	ENSG00000113196.2	7.46958e+07	0	8.30017e-302
57	SNP_A-8601754	ENSG00000113196.2	7.46946e+07	0	8.30017e-302
58	SNP_A-1889784	ENSG00000113196.2	7.46816e+07	0	8.30017e-302
59	SNP_A-8333280	ENSG00000113196.2	7.46794e+07	0	8.30017e-302
60	SNP_A-8442657	ENSG00000113196.2	7.46736e+07	0	8.30017e-302
61	SNP_A-8337747	ENSG00000113196.2	7.4669e+07	0	8.30017e-302
62	SNP_A-1983019	ENSG00000113196.2	7.4662e+07	0	8.30017e-302
63	SNP_A-1861087	ENSG00000113196.2	7.46582e+07	0	8.30017e-302
64	SNP_A-8678083	ENSG00000113196.2	7.4651e+07	0	8.30017e-302
65	SNP_A-8393246	ENSG00000113196.2	7.46475e+07	0	8.30017e-302
66	SNP_A-8429495	ENSG00000113196.2	7.4646e+07	0	8.30017e-302
67	SNP_A-8617577	ENSG00000113196.2	7.46443e+07	0	8.30017e-302
68	SNP_A-1805154	ENSG00000113196.2	7.46384e+07	0	8.30017e-302
69	SNP_A-8465564	ENSG00000113196.2	7.46383e+07	0	8.30017e-302
70	SNP_A-2109197	ENSG00000113196.2	7.46371e+07	0	8.30017e-302
71	SNP_A-1821978	ENSG00000113196.2	7.46276e+07	0	8.30017e-302
72	SNP_A-4239415	ENSG00000113196.2	7.46248e+07	0	8.30017e-302
73	SNP_A-8321635	ENSG00000113196.2	7.46233e+07	0	8.30017e-302
74	SNP_A-2203436	ENSG00000113196.2	7.46222e+07	0	8.30017e-302
75	SNP_A-2067054	ENSG00000113196.2	7.46189e+07	0	8.30017e-302
76	SNP_A-1920140	ENSG00000113196.2	7.46189e+07	0	8.30017e-302
77	SNP_A-8549078	ENSG00000113196.2	7.4616e+07	0	8.30017e-302
78	SNP_A-8641377	ENSG00000113196.2	7.4616e+07	0	8.30017e-302
79	SNP_A-8571106	ENSG00000113196.2	7.4616e+07	0	8.30017e-302
80	SNP_A-4220635	ENSG00000113196.2	7.46142e+07	0	8.30017e-302
81	SNP_A-2109187	ENSG00000113196.2	7.46139e+07	0	8.30017e-302
82	SNP_A-8620905	ENSG00000113196.2	7.46139e+07	0	8.30017e-302
83	SNP_A-8476237	ENSG00000113196.2	7.46047e+07	0	8.30017e-302
84	SNP_A-1854959	ENSG00000113196.2	7.4604e+07	0	8.30017e-302
85	SNP_A-2095955	ENSG00000113196.2	7.46031e+07	0	8.30017e-302
86	SNP_A-8512899	ENSG00000113196.2	7.46012e+07	0	8.30017e-302
87	SNP_A-8560312	ENSG00000113196.2	7.46011e+07	0	8.30017e-302
88	SNP_A-1965589	ENSG00000113196.2	7.4597e+07	0	8.30017e-302
89	SNP_A-2274915	ENSG00000113196.2	7.4597e+07	0	8.30017e-302
90	SNP_A-1988694	ENSG00000113196.2	7.45885e+07	0	8.30017e-302
91	SNP_A-2263965	ENSG00000113196.2	7.45855e+07	0	8.30017e-302
92	SNP_A-2274743	ENSG00000113196.2	7.45846e+07	0	8.30017e-302
93	SNP_A-1888511	ENSG00000113196.2	7.45846e+07	0	8.30017e-302
94	SNP_A-1877132	ENSG00000113196.2	7.45814e+07	0	8.30017e-302
95	SNP_A-8563151	ENSG00000113196.2	7.45784e+07	0	8.30017e-302
96	SNP_A-8551513	ENSG00000113196.2	7.45775e+07	0	8.30017e-302
97	SNP_A-8498239	ENSG00000113196.2	7.45765e+07	0	8.30017e-302
98	SNP_A-8418830	ENSG00000113196.2	7.45741e+07	0	8.30017e-302
99	SNP_A-4220068	ENSG00000113196.2	7.45736e+07	0	8.30017e-302
100	SNP_A-1783281	ENSG00000113196.2	7.45685e+07	0	8.30017e-302
101	SNP_A-8400091	ENSG00000113196.2	7.45665e+07	0	8.30017e-302
102	SNP_A-4224447	ENSG00000113196.2	7.45664e+07	0	8.30017e-302
103	SNP_A-1949507	ENSG00000113196.2	7.45664e+07	0	8.30017e-302
104	SNP_A-8599211	ENSG00000113196.2	7.45664e+07	0	8.30017e-302
105	SNP_A-2279516	ENSG00000113196.2	7.45644e+07	0	8.30017e-302
106	SNP_A-8576192	ENSG00000113196.2	7.4564e+07	0	8.30017e-302
107	SNP_A-8455670	ENSG00000113196.2	7.45637e+07	0	8.30017e-302
108	SNP_A-8477337	ENSG00000113196.2	7.45632e+07	0	8.30017e-302
109	SNP_A-8472028	ENSG00000113196.2	7.45621e+07	0	8.30017e-302
110	SNP_A-8436319	ENSG00000113196.2	7.45616e+07	0	8.30017e-302
111	SNP_A-8587304	ENSG00000113196.2	7.45612e+07	0	8.30017e-302
112	SNP_A-8416464	ENSG00000113196.2	7.45608e+07	0	8.30017e-302
113	SNP_A-8463869	ENSG00000113196.2	7.45602e+07	0	8.30017e-302
114	SNP_A-4172103	ENSG00000113196.2	7.45572e+07	0	8.30017e-302
115	SNP_A-2200866	ENSG00000113196.2	7.4556e+07	0	8.30017e-302
116	SNP_A-8551251	ENSG00000113196.2	7.45552e+07	0	8.30017e-302
117	SNP_A-2144962	ENSG00000113196.2	7.45541e+07	0	8.30017e-302
118	SNP_A-2277101	ENSG00000113196.2	7.4554e+07	0	8.30017e-302
119	SNP_A-1937257	ENSG00000113196.2	7.45518e+07	0	8.30017e-302
120	SNP_A-1868031	ENSG00000113196.2	7.45516e+07	0	8.30017e-302
121	SNP_A-8623708	ENSG00000113196.2	7.45516e+07	0	8.30017e-302
122	SNP_A-8624752	ENSG00000113196.2	7.45514e+07	0	8.30017e-302
123	SNP_A-4265662	ENSG00000113196.2	7.455e+07	0	8.30017e-302
124	SNP_A-1833557	ENSG00000113196.2	7.455e+07	0	8.30017e-302
125	SNP_A-8577052	ENSG00000113196.2	7.45495e+07	0	8.30017e-302
126	SNP_A-8338581	ENSG00000113196.2	7.45484e+07	0	8.30017e-302
127	SNP_A-8700440	ENSG00000113196.2	7.45446e+07	0	8.30017e-302
128	SNP_A-2203558	ENSG00000113196.2	7.45418e+07	0	8.30017e-302
129	SNP_A-8553953	ENSG00000113196.2	7.45405e+07	0	8.30017e-302
130	SNP_A-1900976	ENSG00000113196.2	7.45393e+07	0	8.30017e-302
131	SNP_A-4223521	ENSG00000113196.2	7.45387e+07	0	8.30017e-302
132	SNP_A-4287192	ENSG00000113196.2	7.45387e+07	0	8.30017e-302
133	SNP_A-2219693	ENSG00000113196.2	7.45387e+07	0	8.30017e-302
134	SNP_A-8347366	ENSG00000113196.2	7.4535e+07	0	8.30017e-302
135	SNP_A-8540364	ENSG00000113196.2	7.45336e+07	0	8.30017e-302
136	SNP_A-2005795	ENSG00000113196.2	7.453e+07	0	8.30017e-302
137	SNP_A-8347041	ENSG00000113196.2	7.45298e+07	0	8.30017e-302
138	SNP_A-2259634	ENSG00000113196.2	7.45286e+07	0	8.30017e-302
139	SNP_A-8375323	ENSG00000113196.2	7.45286e+07	0	8.30017e-302
140	SNP_A-1810395	ENSG00000113196.2	7.4528e+07	0	8.30017e-302
141	SNP_A-2027993	ENSG00000113196.2	7.45279e+07	0	8.30017e-302
142	SNP_A-2239265	ENSG00000113196.2	7.45279e+07	0	8.30017e-302
143	SNP_A-8449825	ENSG00000113196.2	7.4525e+07	0	8.30017e-302
144	SNP_A-1821198	ENSG00000113196.2	7.4525e+07	0	8.30017e-302
145	SNP_A-8373239	ENSG00000113196.2	7.45225e+07	0	8.30017e-302
146	SNP_A-8370676	ENSG00000113196.2	7.45225e+07	0	8.30017e-302
147	SNP_A-1815751	ENSG00000113196.2	7.45224e+07	0	8.30017e-302
148	SNP_A-8687231	ENSG00000113196.2	7.4521e+07	0	8.30017e-302
149	SNP_A-2156796	ENSG00000113196.2	7.45208e+07	0	8.30017e-302
150	SNP_A-1960254	ENSG00000113196.2	7.45208e+07	0	8.30017e-302
151	SNP_A-2177131	ENSG00000113196.2	7.45194e+07	0	8.30017e-302
152	SNP_A-8563674	ENSG00000113196.2	7.45191e+07	0	8.30017e-302
153	SNP_A-8452826	ENSG00000113196.2	7.45183e+07	0	8.30017e-302
154	SNP_A-8581334	ENSG00000113196.2	7.45174e+07	0	8.30017e-302
155	SNP_A-1869689	ENSG00000113196.2	7.45168e+07	0	8.30017e-302
156	SNP_A-1845909	ENSG00000113196.2	7.45164e+07	0	8.30017e-302
157	SNP_A-8640514	ENSG00000113196.2	7.45164e+07	0	8.30017e-302
158	SNP_A-8413832	ENSG00000113196.2	7.45164e+07	0	8.30017e-302
159	SNP_A-2074925	ENSG00000113196.2	7.45164e+07	0	8.30017e-302
160	SNP_A-8411814	ENSG00000113196.2	7.45164e+07	0	8.30017e-302
161	SNP_A-8321446	ENSG00000113196.2	7.45141e+07	0	8.30017e-302
162	SNP_A-1881354	ENSG00000113196.2	7.45139e+07	0	8.30017e-302
163	SNP_A-2188715	ENSG00000113196.2	7.45138e+07	0	8.30017e-302
164	SNP_A-8571502	ENSG00000113196.2	7.45133e+07	0	8.30017e-302
165	SNP_A-2260527	ENSG00000113196.2	7.45133e+07	0	8.30017e-302
166	SNP_A-2045188	ENSG00000113196.2	7.45098e+07	0	8.30017e-302
167	SNP_A-4225457	ENSG00000113196.2	7.45096e+07	0	8.30017e-302
168	SNP_A-2305977	ENSG00000113196.2	7.45096e+07	0	8.30017e-302
169	SNP_A-8588695	ENSG00000113196.2	7.45096e+07	0	8.30017e-302
170	SNP_A-8296747	ENSG00000113196.2	7.45096e+07	0	8.30017e-302
171	SNP_A-8615894	ENSG00000113196.2	7.45089e+07	0	8.30017e-302
172	SNP_A-8508795	ENSG00000113196.2	7.45076e+07	0	8.30017e-302
173	SNP_A-8616732	ENSG00000113196.2	7.45076e+07	0	8.30017e-302
174	SNP_A-8675637	ENSG00000113196.2	7.45069e+07	0	8.30017e-302
175	SNP_A-8393277	ENSG00000113196.2	7.45068e+07	0	8.30017e-302
176	SNP_A-2066786	ENSG00000113196.2	7.45052e+07	0	8.30017e-302
177	SNP_A-2059229	ENSG00000113196.2	7.45051e+07	0	8.30017e-302
178	SNP_A-2070041	ENSG00000113196.2	7.45051e+07	0	8.30017e-302
179	SNP_A-8464784	ENSG00000113196.2	7.45051e+07	0	8.30017e-302
180	SNP_A-2248618	ENSG00000113196.2	7.45051e+07	0	8.30017e-302
181	SNP_A-8282136	ENSG00000113196.2	7.45051e+07	0	8.30017e-302
182	SNP_A-8452323	ENSG00000113196.2	7.45051e+07	0	8.30017e-302
183	SNP_A-1949654	ENSG00000113196.2	7.45044e+07	0	8.30017e-302
184	SNP_A-8567592	ENSG00000113196.2	7.45044e+07	0	8.30017e-302
185	SNP_A-2112917	ENSG00000113196.2	7.45044e+07	0	8.30017e-302
186	SNP_A-2104036	ENSG00000113196.2	7.45032e+07	0	8.30017e-302
187	SNP_A-4227595	ENSG00000113196.2	7.45029e+07	0	8.30017e-302
188	SNP_A-8642890	ENSG00000113196.2	7.45029e+07	0	8.30017e-302
189	SNP_A-2197012	ENSG00000113196.2	7.45013e+07	0	8.30017e-302
190	SNP_A-8495778	ENSG00000113196.2	7.45007e+07	0	8.30017e-302
191	SNP_A-2058807	ENSG00000113196.2	7.44978e+07	0	8.30017e-302
192	SNP_A-8410386	ENSG00000113196.2	7.44964e+07	0	8.30017e-302
193	SNP_A-8704901	ENSG00000113196.2	7.44958e+07	0	8.30017e-302
194	SNP_A-8538573	ENSG00000113196.2	7.44956e+07	0	8.30017e-302
195	SNP_A-1974031	ENSG00000113196.2	7.44956e+07	0	8.30017e-302
196	SNP_A-1803610	ENSG00000113196.2	7.44953e+07	0	8.30017e-302
197	SNP_A-1953364	ENSG00000113196.2	7.4495e+07	0	8.30017e-302
198	SNP_A-8428306	ENSG00000113196.2	7.4495e+07	0	8.30017e-302
199	SNP_A-8325993	ENSG00000113196.2	7.44946e+07	0	8.30017e-302
200	SNP_A-8491001	ENSG00000113196.2	7.44946e+07	0	8.30017e-302
201	SNP_A-4294359	ENSG00000113196.2	7.44941e+07	0	8.30017e-302
202	SNP_A-2227139	ENSG00000113196.2	7.44939e+07	0	8.30017e-302
203	SNP_A-8510665	ENSG00000113196.2	7.44939e+07	0	8.30017e-302
204	SNP_A-8510046	ENSG00000113196.2	7.44939e+07	0	8.30017e-302
205	SNP_A-2261004	ENSG00000113196.2	7.44933e+07	0	8.30017e-302
206	SNP_A-1932965	ENSG00000113196.2	7.4493e+07	0	8.30017e-302
207	SNP_A-8646831	ENSG00000113196.2	7.4493e+07	0	8.30017e-302
208	SNP_A-8472353	ENSG00000113196.2	7.4493e+07	0	8.30017e-302
209	SNP_A-2143653	ENSG00000113196.2	7.44927e+07	0	8.30017e-302
210	SNP_A-2084806	ENSG00000113196.2	7.44916e+07	0	8.30017e-302
211	SNP_A-8435126	ENSG00000113196.2	7.44916e+07	0	8.30017e-302
212	SNP_A-4268035	ENSG00000113196.2	7.44912e+07	0	8.30017e-302
213	SNP_A-8623473	ENSG00000113196.2	7.44909e+07	0	8.30017e-302
214	SNP_A-4204624	ENSG00000113196.2	7.44897e+07	0	8.30017e-302
215	SNP_A-8326357	ENSG00000113196.2	7.44897e+07	0	8.30017e-302
216	SNP_A-8507331	ENSG00000113196.2	7.44897e+07	0	8.30017e-302
217	SNP_A-4200707	ENSG00000113196.2	7.44869e+07	0	8.30017e-302
218	SNP_A-1913268	ENSG00000113196.2	7.44869e+07	0	8.30017e-302
219	SNP_A-2214205	ENSG00000113196.2	7.44867e+07	0	8.30017e-302
220	SNP_A-1891651	ENSG00000113196.2	7.44847e+07	0	8.30017e-302
221	SNP_A-8649705	ENSG00000113196.2	7.44847e+07	0	8.30017e-302
222	SNP_A-1811567	ENSG00000113196.2	7.44844e+07	0	8.30017e-302
223	SNP_A-4247881	ENSG00000113196.2	7.44844e+07	0	8.30017e-302
224	SNP_A-8544397	ENSG00000113196.2	7.44844e+07	0	8.30017e-302
225	SNP_A-8570222	ENSG00000113196.2	7.44844e+07	0	8.30017e-302
226	SNP_A-8301672	ENSG00000113196.2	7.44844e+07	0	8.30017e-302
227	SNP_A-8462478	ENSG00000113196.2	7.44844e+07	0	8.30017e-302
228	SNP_A-8551684	ENSG00000113196.2	7.44844e+07	0	8.30017e-302
229	SNP_A-8603287	ENSG00000113196.2	7.44844e+07	0	8.30017e-302
230	SNP_A-8327640	ENSG00000113196.2	7.44844e+07	0	8.30017e-302
231	SNP_A-8491924	ENSG00000113196.2	7.44844e+07	0	8.30017e-302
232	SNP_A-1995860	ENSG00000113196.2	7.44828e+07	0	8.30017e-302
233	SNP_A-8474601	ENSG00000113196.2	7.44828e+07	0	8.30017e-302
234	SNP_A-8389875	ENSG00000113196.2	7.44826e+07	0	8.30017e-302
235	SNP_A-1867437	ENSG00000113196.2	7.44826e+07	0	8.30017e-302
236	SNP_A-8376746	ENSG00000113196.2	7.44824e+07	0	8.30017e-302
237	SNP_A-1851344	ENSG00000113196.2	7.44822e+07	0	8.30017e-302
238	SNP_A-4200110	ENSG00000113196.2	7.44817e+07	0	8.30017e-302
239	SNP_A-1885191	ENSG00000113196.2	7.44817e+07	0	8.30017e-302
240	SNP_A-8351010	ENSG00000113196.2	7.44817e+07	0	8.30017e-302
241	SNP_A-8535724	ENSG00000113196.2	7.44817e+07	0	8.30017e-302
242	SNP_A-8631888	ENSG00000113196.2	7.44817e+07	0	8.30017e-302
243	SNP_A-8684907	ENSG00000113196.2	7.44817e+07	0	8.30017e-302
244	SNP_A-8525950	ENSG00000113196.2	7.44817e+07	0	8.30017e-302
245	SNP_A-8641502	ENSG00000113196.2	7.44809e+07	0	8.30017e-302
246	SNP_A-1985114	ENSG00000113196.2	7.44799e+07	0	8.30017e-302
247	SNP_A-2233325	ENSG00000113196.2	7.44798e+07	0	8.30017e-302
248	SNP_A-2311054	ENSG00000113196.2	7.44798e+07	0	8.30017e-302
249	SNP_A-1817490	ENSG00000113196.2	7.44798e+07	0	8.30017e-302
250	SNP_A-1890893	ENSG00000113196.2	7.44798e+07	0	8.30017e-302
251	SNP_A-2133605	ENSG00000113196.2	7.44796e+07	0	8.30017e-302
252	SNP_A-1868819	ENSG00000113196.2	7.44794e+07	0	8.30017e-302
253	SNP_A-4224567	ENSG00000113196.2	7.44794e+07	0	8.30017e-302
254	SNP_A-1832892	ENSG00000113196.2	7.44794e+07	0	8.30017e-302
255	SNP_A-2182207	ENSG00000113196.2	7.44789e+07	0	8.30017e-302
256	SNP_A-4285179	ENSG00000113196.2	7.44781e+07	0	8.30017e-302
257	SNP_A-2176333	ENSG00000113196.2	7.44781e+07	0	8.30017e-302
258	SNP_A-2314557	ENSG00000113196.2	7.44781e+07	0	8.30017e-302
259	SNP_A-1795664	ENSG00000113196.2	7.44781e+07	0	8.30017e-302
260	SNP_A-1921243	ENSG00000113196.2	7.44781e+07	0	8.30017e-302
261	SNP_A-1949803	ENSG00000113196.2	7.44781e+07	0	8.30017e-302
262	SNP_A-1855277	ENSG00000113196.2	7.4477e+07	0	8.30017e-302
263	SNP_A-1999805	ENSG00000113196.2	7.44765e+07	0	8.30017e-302
264	SNP_A-2135590	ENSG00000113196.2	7.4475e+07	0	8.30017e-302
265	SNP_A-8505327	ENSG00000113196.2	7.44746e+07	0	8.30017e-302
266	SNP_A-4233652	ENSG00000113196.2	7.44744e+07	0	8.30017e-302
267	SNP_A-1858814	ENSG00000113196.2	7.44736e+07	0	8.30017e-302
268	SNP_A-8414612	ENSG00000113196.2	7.44736e+07	0	8.30017e-302
269	SNP_A-8429016	ENSG00000113196.2	7.44736e+07	0	8.30017e-302
270	SNP_A-8620891	ENSG00000113196.2	7.44723e+07	0	8.30017e-302
271	SNP_A-8529603	ENSG00000113196.2	7.44723e+07	0	8.30017e-302
272	SNP_A-8531513	ENSG00000113196.2	7.4472e+07	0	8.30017e-302
273	SNP_A-4239879	ENSG00000113196.2	7.4472e+07	0	8.30017e-302
274	SNP_A-1882778	ENSG00000113196.2	7.4472e+07	0	8.30017e-302
275	SNP_A-8574439	ENSG00000113196.2	7.44713e+07	0	8.30017e-302
276	SNP_A-1845211	ENSG00000113196.2	7.44709e+07	0	8.30017e-302
277	SNP_A-4237021	ENSG00000113196.2	7.44706e+07	0	8.30017e-302
278	SNP_A-8521281	ENSG00000113196.2	7.44706e+07	0	8.30017e-302
279	SNP_A-4226704	ENSG00000113196.2	7.44706e+07	0	8.30017e-302
280	SNP_A-8299255	ENSG00000113196.2	7.44706e+07	0	8.30017e-302
281	SNP_A-8318236	ENSG00000113196.2	7.44706e+07	0	8.30017e-302
282	SNP_A-8402198	ENSG00000113196.2	7.44706e+07	0	8.30017e-302
283	SNP_A-4248697	ENSG00000113196.2	7.44704e+07	0	8.30017e-302
284	SNP_A-8636761	ENSG00000113196.2	7.44698e+07	0	8.30017e-302
285	SNP_A-1879150	ENSG00000113196.2	7.44698e+07	0	8.30017e-302
286	SNP_A-8309999	ENSG00000113196.2	7.44697e+07	0	8.30017e-302
287	SNP_A-8627072	ENSG00000113196.2	7.44696e+07	0	8.30017e-302
288	SNP_A-8634397	ENSG00000113196.2	7.44688e+07	0	8.30017e-302
289	SNP_A-1862450	ENSG00000113196.2	7.44685e+07	0	8.30017e-302
290	SNP_A-4221528	ENSG00000113196.2	7.44685e+07	0	8.30017e-302
291	SNP_A-8282582	ENSG00000113196.2	7.44683e+07	0	8.30017e-302
292	SNP_A-8682828	ENSG00000113196.2	7.44681e+07	0	8.30017e-302
293	SNP_A-1899229	ENSG00000113196.2	7.44679e+07	0	8.30017e-302
294	SNP_A-8538186	ENSG00000113196.2	7.44679e+07	0	8.30017e-302
295	SNP_A-1817756	ENSG00000113196.2	7.44677e+07	0	8.30017e-302
296	SNP_A-8479505	ENSG00000113196.2	7.4467e+07	0	8.30017e-302
297	SNP_A-8710480	ENSG00000113196.2	7.44663e+07	0	8.30017e-302
298	SNP_A-2314533	ENSG00000113196.2	7.44652e+07	0	8.30017e-302
299	SNP_A-8330195	ENSG00000113196.2	7.44652e+07	0	8.30017e-302
300	SNP_A-8503179	ENSG00000113196.2	7.44651e+07	0	8.30017e-302
301	SNP_A-1947775	ENSG00000113196.2	7.44651e+07	0	8.30017e-302
302	SNP_A-1787660	ENSG00000113196.2	7.44647e+07	0	8.30017e-302
303	SNP_A-4302314	ENSG00000113196.2	7.44647e+07	0	8.30017e-302
304	SNP_A-8381119	ENSG00000113196.2	7.44646e+07	0	8.30017e-302
305	SNP_A-4210353	ENSG00000113196.2	7.44644e+07	0	8.30017e-302
306	SNP_A-2052456	ENSG00000113196.2	7.44641e+07	0	8.30017e-302
307	SNP_A-8500297	ENSG00000113196.2	7.44637e+07	0	8.30017e-302
308	SNP_A-2282948	ENSG00000113196.2	7.44636e+07	0	8.30017e-302
309	SNP_A-8688064	ENSG00000113196.2	7.44634e+07	0	8.30017e-302
310	SNP_A-1780422	ENSG00000113196.2	7.44629e+07	0	8.30017e-302
311	SNP_A-1995820	ENSG00000113196.2	7.44625e+07	0	8.30017e-302
312	SNP_A-8628821	ENSG00000113196.2	7.44625e+07	0	8.30017e-302
313	SNP_A-8438669	ENSG00000113196.2	7.44625e+07	0	8.30017e-302
314	SNP_A-8578121	ENSG00000113196.2	7.44624e+07	0	8.30017e-302
315	SNP_A-8611221	ENSG00000113196.2	7.44624e+07	0	8.30017e-302
316	SNP_A-2291285	ENSG00000113196.2	7.44624e+07	0	8.30017e-302
317	SNP_A-1796927	ENSG00000113196.2	7.44624e+07	0	8.30017e-302
318	SNP_A-1840101	ENSG00000113196.2	7.44624e+07	0	8.30017e-302
319	SNP_A-8638469	ENSG00000113196.2	7.44624e+07	0	8.30017e-302
320	SNP_A-8684222	ENSG00000113196.2	7.44624e+07	0	8.30017e-302
321	SNP_A-8372625	ENSG00000113196.2	7.44624e+07	0	8.30017e-302
322	SNP_A-2080204	ENSG00000113196.2	7.44621e+07	0	8.30017e-302
323	SNP_A-2086554	ENSG00000113196.2	7.44619e+07	0	8.30017e-302
324	SNP_A-4197136	ENSG00000113196.2	7.44618e+07	0	8.30017e-302
325	SNP_A-4217049	ENSG00000113196.2	7.44615e+07	0	8.30017e-302
326	SNP_A-8524036	ENSG00000113196.2	7.44615e+07	0	8.30017e-302
327	SNP_A-2154770	ENSG00000113196.2	7.44614e+07	0	8.30017e-302
328	SNP_A-8661213	ENSG00000113196.2	7.4461e+07	0	8.30017e-302
329	SNP_A-8396329	ENSG00000113196.2	7.4461e+07	0	8.30017e-302
330	SNP_A-8398273	ENSG00000113196.2	7.44608e+07	0	8.30017e-302
331	SNP_A-8366667	ENSG00000113196.2	7.44607e+07	0	8.30017e-302
332	SNP_A-8602976	ENSG00000113196.2	7.44605e+07	0	8.30017e-302
333	SNP_A-8394501	ENSG00000113196.2	7.44605e+07	0	8.30017e-302
334	SNP_A-8517864	ENSG00000113196.2	7.44605e+07	0	8.30017e-302
335	SNP_A-8504623	ENSG00000113196.2	7.44603e+07	0	8.30017e-302
336	SNP_A-2154355	ENSG00000113196.2	7.44603e+07	0	8.30017e-302
337	SNP_A-2153446	ENSG00000113196.2	7.44602e+07	0	8.30017e-302
338	SNP_A-8458170	ENSG00000113196.2	7.44601e+07	0	8.30017e-302
339	SNP_A-8655649	ENSG00000113196.2	7.44601e+07	0	8.30017e-302
340	SNP_A-4225920	ENSG00000113196.2	7.446e+07	0	8.30017e-302
341	SNP_A-8348504	ENSG00000113196.2	7.446e+07	0	8.30017e-302
342	SNP_A-1913281	ENSG00000113196.2	7.446e+07	0	8.30017e-302
343	SNP_A-1824553	ENSG00000113196.2	7.44599e+07	0	8.30017e-302
344	SNP_A-4245379	ENSG00000113196.2	7.44599e+07	0	8.30017e-302
345	SNP_A-2227316	ENSG00000113196.2	7.44599e+07	0	8.30017e-302
346	SNP_A-1844058	ENSG00000113196.2	7.44599e+07	0	8.30017e-302
347	SNP_A-2098263	ENSG00000113196.2	7.44598e+07	0	8.30017e-302
348	SNP_A-1902691	ENSG00000113196.2	7.44597e+07	0	8.30017e-302
349	SNP_A-8356820	ENSG00000113196.2	7.44597e+07	0	8.30017e-302
350	SNP_A-8646717	ENSG00000113196.2	7.44597e+07	0	8.30017e-302
351	SNP_A-2258022	ENSG00000113196.2	7.44597e+07	0	8.30017e-302
352	SNP_A-8331578	ENSG00000113196.2	7.44597e+07	0	8.30017e-302
353	SNP_A-4236164	ENSG00000113196.2	7.44597e+07	0	8.30017e-302
354	SNP_A-8504440	ENSG00000113196.2	7.44597e+07	0	8.30017e-302
355	SNP_A-4278794	ENSG00000113196.2	7.44597e+07	0	8.30017e-302
356	SNP_A-2182826	ENSG00000113196.2	7.44597e+07	0	8.30017e-302
357	SNP_A-8317682	ENSG00000113196.2	7.44597e+07	0	8.30017e-302
358	SNP_A-1841154	ENSG00000113196.2	7.44597e+07	0	8.30017e-302
359	SNP_A-4210195	ENSG00000113196.2	7.44597e+07	0	8.30017e-302
360	SNP_A-1995817	ENSG00000113196.2	7.44597e+07	0	8.30017e-302
361	SNP_A-4220217	ENSG00000113196.2	7.44597e+07	0	8.30017e-302
362	SNP_A-2115617	ENSG00000113196.2	7.44597e+07	0	8.30017e-302
363	SNP_A-2267265	ENSG00000113196.2	7.44597e+07	0	8.30017e-302
364	SNP_A-1797763	ENSG00000113196.2	7.44597e+07	0	8.30017e-302
365	SNP_A-1867268	ENSG00000113196.2	7.44597e+07	0	8.30017e-302
366	SNP_A-8290291	ENSG00000113196.2	7.44597e+07	0	8.30017e-302
367	SNP_A-8546044	ENSG00000113196.2	7.44597e+07	0	8.30017e-302
368	SNP_A-8522033	ENSG00000113196.2	7.44597e+07	0	8.30017e-302
369	SNP_A-8288732	ENSG00000113196.2	7.44597e+07	0	8.30017e-302
370	SNP_A-8544494	ENSG00000113196.2	7.44597e+07	0	8.30017e-302
371	SNP_A-8288457	ENSG00000113196.2	7.44597e+07	0	8.30017e-302
372	SNP_A-8361036	ENSG00000113196.2	7.44597e+07	0	8.30017e-302
373	SNP_A-8359567	ENSG00000113196.2	7.44597e+07	0	8.30017e-302
374	SNP_A-8367013	ENSG00000113196.2	7.44597e+07	0	8.30017e-302
375	SNP_A-8379001	ENSG00000113196.2	7.44597e+07	0	8.30017e-302
376	SNP_A-8383318	ENSG00000113196.2	7.44597e+07	0	8.30017e-302
377	SNP_A-8455576	ENSG00000113196.2	7.44597e+07	0	8.30017e-302
378	SNP_A-8459424	ENSG00000113196.2	7.44597e+07	0	8.30017e-302
379	SNP_A-8547689	ENSG00000113196.2	7.44597e+07	0	8.30017e-302
380	SNP_A-8566237	ENSG00000113196.2	7.44597e+07	0	8.30017e-302
381	SNP_A-8580033	ENSG00000113196.2	7.44597e+07	0	8.30017e-302
382	SNP_A-8585930	ENSG00000113196.2	7.44597e+07	0	8.30017e-302
383	SNP_A-8603791	ENSG00000113196.2	7.44597e+07	0	8.30017e-302
384	SNP_A-8633303	ENSG00000113196.2	7.44597e+07	0	8.30017e-302
385	SNP_A-8621702	ENSG00000113196.2	7.44597e+07	0	8.30017e-302
386	SNP_A-8627402	ENSG00000113196.2	7.44597e+07	0	8.30017e-302
387	SNP_A-8636286	ENSG00000113196.2	7.44597e+07	0	8.30017e-302
388	SNP_A-8703005	ENSG00000113196.2	7.44597e+07	0	8.30017e-302
389	SNP_A-8330170	ENSG00000113196.2	7.44597e+07	0	8.30017e-302
390	SNP_A-8485056	ENSG00000113196.2	7.44597e+07	0	8.30017e-302
391	SNP_A-8402712	ENSG00000113196.2	7.44597e+07	0	8.30017e-302
392	SNP_A-8647068	ENSG00000164616.10	6.7836e+07	0	8.30017e-302
393	SNP_A-8402541	ENSG00000164616.10	6.61881e+07	0	8.30017e-302
394	SNP_A-8331384	ENSG00000145321.8	6.61187e+07	0	8.30017e-302
395	SNP_A-1938560	ENSG00000164616.10	6.47901e+07	0	8.30017e-302
396	SNP_A-1869724	ENSG00000164616.10	6.42128e+07	0	8.30017e-302
397	SNP_A-1905399	ENSG00000164616.10	6.4189e+07	0	8.30017e-302
398	SNP_A-8404829	ENSG00000145321.8	6.37462e+07	0	8.30017e-302
399	SNP_A-8663152	ENSG00000164616.10	6.35898e+07	0	8.30017e-302
400	SNP_A-8420405	ENSG00000164616.10	6.33508e+07	0	8.30017e-302
401	SNP_A-2128755	ENSG00000164616.10	6.32408e+07	0	8.30017e-302
402	SNP_A-1993760	ENSG00000145321.8	6.29355e+07	0	8.30017e-302
403	SNP_A-4221831	ENSG00000164616.10	6.24209e+07	0	8.30017e-302
404	SNP_A-1843065	ENSG00000164616.10	6.2303e+07	0	8.30017e-302
405	SNP_A-1976851	ENSG00000164616.10	6.22996e+07	0	8.30017e-302
406	SNP_A-8294448	ENSG00000164616.10	6.22399e+07	0	8.30017e-302
407	SNP_A-1875796	ENSG00000164616.10	6.22301e+07	0	8.30017e-302
408	SNP_A-1871705	ENSG00000164616.10	6.2197e+07	0	8.30017e-302
409	SNP_A-2193086	ENSG00000164616.10	6.21154e+07	0	8.30017e-302
410	SNP_A-8351743	ENSG00000145321.8	6.20664e+07	0	8.30017e-302
411	SNP_A-8442759	ENSG00000164616.10	6.20655e+07	0	8.30017e-302
412	SNP_A-8654216	ENSG00000164616.10	6.20047e+07	0	8.30017e-302
413	SNP_A-8474301	ENSG00000164616.10	6.1999e+07	0	8.30017e-302
414	SNP_A-8699043	ENSG00000164616.10	6.19881e+07	0	8.30017e-302
415	SNP_A-8295415	ENSG00000164616.10	6.19831e+07	0	8.30017e-302
416	SNP_A-1860855	ENSG00000164616.10	6.1907e+07	0	8.30017e-302
417	SNP_A-4298663	ENSG00000164616.10	6.1907e+07	0	8.30017e-302
418	SNP_A-8673426	ENSG00000164616.10	6.18863e+07	0	8.30017e-302
419	SNP_A-8499069	ENSG00000164616.10	6.18863e+07	0	8.30017e-302
420	SNP_A-2099038	ENSG00000164616.10	6.18742e+07	0	8.30017e-302
421	SNP_A-8586063	ENSG00000164616.10	6.18742e+07	0	8.30017e-302
422	SNP_A-8595130	ENSG00000164616.10	6.18742e+07	0	8.30017e-302
423	SNP_A-8507368	ENSG00000164616.10	6.18742e+07	0	8.30017e-302
424	SNP_A-8541081	ENSG00000164616.10	6.18726e+07	0	8.30017e-302
425	SNP_A-8292796	ENSG00000164616.10	6.18618e+07	0	8.30017e-302
426	SNP_A-1793622	ENSG00000164616.10	6.1835e+07	0	8.30017e-302
427	SNP_A-8330428	ENSG00000164616.10	6.18196e+07	0	8.30017e-302
428	SNP_A-1780457	ENSG00000164616.10	6.18126e+07	0	8.30017e-302
429	SNP_A-4199216	ENSG00000164616.10	6.17861e+07	0	8.30017e-302
430	SNP_A-2198083	ENSG00000164616.10	6.17803e+07	0	8.30017e-302
431	SNP_A-1998567	ENSG00000164616.10	6.17671e+07	0	8.30017e-302
432	SNP_A-2135711	ENSG00000164616.10	6.17671e+07	0	8.30017e-302
433	SNP_A-2162169	ENSG00000164616.10	6.17671e+07	0	8.30017e-302
434	SNP_A-1822179	ENSG00000164616.10	6.17671e+07	0	8.30017e-302
435	SNP_A-8285336	ENSG00000164616.10	6.17671e+07	0	8.30017e-302
436	SNP_A-8605958	ENSG00000164616.10	6.17671e+07	0	8.30017e-302
437	SNP_A-8533632	ENSG00000164616.10	6.17575e+07	0	8.30017e-302
438	SNP_A-8327982	ENSG00000164616.10	6.17494e+07	0	8.30017e-302
439	SNP_A-8610524	ENSG00000164616.10	6.17408e+07	0	8.30017e-302
440	SNP_A-8696576	ENSG00000164616.10	6.17246e+07	0	8.30017e-302
441	SNP_A-8711127	ENSG00000164616.10	6.17246e+07	0	8.30017e-302
442	SNP_A-1961566	ENSG00000164616.10	6.17174e+07	0	8.30017e-302
443	SNP_A-2215972	ENSG00000164616.10	6.17088e+07	0	8.30017e-302
444	SNP_A-2186028	ENSG00000164616.10	6.16968e+07	0	8.30017e-302
445	SNP_A-8599454	ENSG00000164616.10	6.16968e+07	0	8.30017e-302
446	SNP_A-8363429	ENSG00000164616.10	6.16898e+07	0	8.30017e-302
447	SNP_A-8498388	ENSG00000164616.10	6.16898e+07	0	8.30017e-302
448	SNP_A-2306006	ENSG00000164616.10	6.16818e+07	0	8.30017e-302
449	SNP_A-2256154	ENSG00000164616.10	6.16654e+07	0	8.30017e-302
450	SNP_A-1808996	ENSG00000164616.10	6.16654e+07	0	8.30017e-302
451	SNP_A-8615518	ENSG00000164616.10	6.16654e+07	0	8.30017e-302
452	SNP_A-8283534	ENSG00000164616.10	6.16449e+07	0	8.30017e-302
453	SNP_A-4225818	ENSG00000164616.10	6.16435e+07	0	8.30017e-302
454	SNP_A-8567763	ENSG00000164616.10	6.16282e+07	0	8.30017e-302
455	SNP_A-1880280	ENSG00000164616.10	6.16192e+07	0	8.30017e-302
456	SNP_A-8430748	ENSG00000164616.10	6.16126e+07	0	8.30017e-302
457	SNP_A-8571679	ENSG00000164616.10	6.16118e+07	0	8.30017e-302
458	SNP_A-8502699	ENSG00000164616.10	6.16069e+07	0	8.30017e-302
459	SNP_A-8681053	ENSG00000164616.10	6.15993e+07	0	8.30017e-302
460	SNP_A-8316114	ENSG00000164616.10	6.15993e+07	0	8.30017e-302
461	SNP_A-8454277	ENSG00000164616.10	6.15933e+07	0	8.30017e-302
462	SNP_A-8507925	ENSG00000164616.10	6.15933e+07	0	8.30017e-302
463	SNP_A-2094903	ENSG00000164616.10	6.15906e+07	0	8.30017e-302
464	SNP_A-8306185	ENSG00000164616.10	6.15906e+07	0	8.30017e-302
465	SNP_A-8505699	ENSG00000164616.10	6.15906e+07	0	8.30017e-302
466	SNP_A-8316253	ENSG00000164616.10	6.15854e+07	0	8.30017e-302
467	SNP_A-1817357	ENSG00000164616.10	6.15844e+07	0	8.30017e-302
468	SNP_A-2153971	ENSG00000164616.10	6.15742e+07	0	8.30017e-302
469	SNP_A-8420192	ENSG00000164616.10	6.15678e+07	0	8.30017e-302
470	SNP_A-8291466	ENSG00000164616.10	6.15612e+07	0	8.30017e-302
471	SNP_A-8501242	ENSG00000164616.10	6.15612e+07	0	8.30017e-302
472	SNP_A-2113021	ENSG00000164616.10	6.15591e+07	0	8.30017e-302
473	SNP_A-8376414	ENSG00000164616.10	6.15591e+07	0	8.30017e-302
474	SNP_A-8410097	ENSG00000164616.10	6.15591e+07	0	8.30017e-302
475	SNP_A-2206691	ENSG00000164616.10	6.15584e+07	0	8.30017e-302
476	SNP_A-2092487	ENSG00000164616.10	6.15584e+07	0	8.30017e-302
477	SNP_A-8290847	ENSG00000164616.10	6.15584e+07	0	8.30017e-302
478	SNP_A-8677982	ENSG00000164616.10	6.15584e+07	0	8.30017e-302
479	SNP_A-8441498	ENSG00000164616.10	6.15584e+07	0	8.30017e-302
480	SNP_A-2215006	ENSG00000164616.10	6.15578e+07	0	8.30017e-302
481	SNP_A-8325109	ENSG00000164616.10	6.15578e+07	0	8.30017e-302
482	SNP_A-8287867	ENSG00000164616.10	6.15511e+07	0	8.30017e-302
483	SNP_A-4279798	ENSG00000164616.10	6.15389e+07	0	8.30017e-302
484	SNP_A-2086150	ENSG00000164616.10	6.15358e+07	0	8.30017e-302
485	SNP_A-2268581	ENSG00000164616.10	6.15358e+07	0	8.30017e-302
486	SNP_A-4199407	ENSG00000164616.10	6.15205e+07	0	8.30017e-302
487	SNP_A-8330697	ENSG00000164616.10	6.15137e+07	0	8.30017e-302
488	SNP_A-8363430	ENSG00000164616.10	6.151e+07	0	8.30017e-302
489	SNP_A-8592028	ENSG00000164616.10	6.151e+07	0	8.30017e-302
490	SNP_A-1960922	ENSG00000164616.10	6.15076e+07	0	8.30017e-302
491	SNP_A-8370642	ENSG00000164616.10	6.15076e+07	0	8.30017e-302
492	SNP_A-8595092	ENSG00000164616.10	6.15076e+07	0	8.30017e-302
493	SNP_A-1798260	ENSG00000164616.10	6.15072e+07	0	8.30017e-302
494	SNP_A-8336003	ENSG00000164616.10	6.15072e+07	0	8.30017e-302
495	SNP_A-8711661	ENSG00000164616.10	6.15072e+07	0	8.30017e-302
496	SNP_A-8673883	ENSG00000164616.10	6.15031e+07	0	8.30017e-302
497	SNP_A-8716061	ENSG00000164616.10	6.15011e+07	0	8.30017e-302
498	SNP_A-4208954	ENSG00000164616.10	6.14968e+07	0	8.30017e-302
499	SNP_A-8354508	ENSG00000164616.10	6.14909e+07	0	8.30017e-302
500	SNP_A-2305336	ENSG00000164616.10	6.14901e+07	0	8.30017e-302
501	SNP_A-4194156	ENSG00000164616.10	6.14885e+07	0	8.30017e-302
502	SNP_A-8687656	ENSG00000164616.10	6.14816e+07	0	8.30017e-302
503	SNP_A-1878045	ENSG00000164616.10	6.14808e+07	0	8.30017e-302
504	SNP_A-8667823	ENSG00000164616.10	6.14808e+07	0	8.30017e-302
505	SNP_A-4265671	ENSG00000164616.10	6.14795e+07	0	8.30017e-302
506	SNP_A-2034279	ENSG00000164616.10	6.14765e+07	0	8.30017e-302
507	SNP_A-2009602	ENSG00000164616.10	6.14765e+07	0	8.30017e-302
508	SNP_A-2156162	ENSG00000164616.10	6.14765e+07	0	8.30017e-302
509	SNP_A-1933523	ENSG00000164616.10	6.14763e+07	0	8.30017e-302
510	SNP_A-4272552	ENSG00000164616.10	6.1473e+07	0	8.30017e-302
511	SNP_A-8365269	ENSG00000164616.10	6.14688e+07	0	8.30017e-302
512	SNP_A-8582395	ENSG00000164616.10	6.14669e+07	0	8.30017e-302
513	SNP_A-1869133	ENSG00000164616.10	6.14663e+07	0	8.30017e-302
514	SNP_A-8679013	ENSG00000164616.10	6.14653e+07	0	8.30017e-302
515	SNP_A-8404925	ENSG00000164616.10	6.14651e+07	0	8.30017e-302
516	SNP_A-2233316	ENSG00000164616.10	6.14639e+07	0	8.30017e-302
517	SNP_A-8587106	ENSG00000164616.10	6.14617e+07	0	8.30017e-302
518	SNP_A-8705888	ENSG00000164616.10	6.14568e+07	0	8.30017e-302
519	SNP_A-8510676	ENSG00000164616.10	6.14568e+07	0	8.30017e-302
520	SNP_A-2292720	ENSG00000164616.10	6.14568e+07	0	8.30017e-302
521	SNP_A-1919123	ENSG00000164616.10	6.14568e+07	0	8.30017e-302
522	SNP_A-8471227	ENSG00000164616.10	6.14567e+07	0	8.30017e-302
523	SNP_A-8552506	ENSG00000164616.10	6.14567e+07	0	8.30017e-302
524	SNP_A-8297761	ENSG00000164616.10	6.14567e+07	0	8.30017e-302
525	SNP_A-8526500	ENSG00000164616.10	6.14567e+07	0	8.30017e-302
526	SNP_A-4205459	ENSG00000164616.10	6.14567e+07	0	8.30017e-302
527	SNP_A-4275413	ENSG00000164616.10	6.14567e+07	0	8.30017e-302
528	SNP_A-2067637	ENSG00000164616.10	6.14567e+07	0	8.30017e-302
529	SNP_A-2238886	ENSG00000164616.10	6.14567e+07	0	8.30017e-302
530	SNP_A-1792667	ENSG00000164616.10	6.14567e+07	0	8.30017e-302
531	SNP_A-1836727	ENSG00000164616.10	6.14567e+07	0	8.30017e-302
532	SNP_A-1913988	ENSG00000164616.10	6.14567e+07	0	8.30017e-302
533	SNP_A-1919848	ENSG00000164616.10	6.14567e+07	0	8.30017e-302
534	SNP_A-8666797	ENSG00000164616.10	6.14567e+07	0	8.30017e-302
535	SNP_A-8281133	ENSG00000164616.10	6.14567e+07	0	8.30017e-302
536	SNP_A-8347475	ENSG00000164616.10	6.14567e+07	0	8.30017e-302
537	SNP_A-8371293	ENSG00000164616.10	6.14567e+07	0	8.30017e-302
538	SNP_A-8382252	ENSG00000164616.10	6.14567e+07	0	8.30017e-302
539	SNP_A-8547337	ENSG00000164616.10	6.14567e+07	0	8.30017e-302
540	SNP_A-8690905	ENSG00000164616.10	6.14567e+07	0	8.30017e-302
541	SNP_A-8686270	ENSG00000164616.10	6.14567e+07	0	8.30017e-302
542	SNP_A-8308518	ENSG00000164616.10	6.14567e+07	0	8.30017e-302
543	SNP_A-8406934	ENSG00000164616.10	6.14567e+07	0	8.30017e-302
544	SNP_A-8531646	ENSG00000164616.10	6.14567e+07	0	8.30017e-302
545	SNP_A-2092665	ENSG00000145321.8	6.10024e+07	0	8.30017e-302
546	SNP_A-8418839	ENSG00000145321.8	6.03551e+07	0	8.30017e-302
547	SNP_A-8560646	ENSG00000145321.8	6.03523e+07	0	8.30017e-302
548	SNP_A-1907422	ENSG00000145321.8	6.03523e+07	0	8.30017e-302
549	SNP_A-8483654	ENSG00000145321.8	6.02232e+07	0	8.30017e-302
550	SNP_A-8548507	ENSG00000145321.8	6.00032e+07	0	8.30017e-302
551	SNP_A-8652021	ENSG00000145321.8	5.96277e+07	0	8.30017e-302
552	SNP_A-8406250	ENSG00000145321.8	5.95601e+07	0	8.30017e-302
553	SNP_A-1874702	ENSG00000145321.8	5.92745e+07	0	8.30017e-302
554	SNP_A-8644951	ENSG00000145321.8	5.92642e+07	0	8.30017e-302
555	SNP_A-1948040	ENSG00000145321.8	5.92642e+07	0	8.30017e-302
556	SNP_A-2288658	ENSG00000145321.8	5.90734e+07	0	8.30017e-302
557	SNP_A-1813707	ENSG00000145321.8	5.90668e+07	0	8.30017e-302
558	SNP_A-4225983	ENSG00000145321.8	5.87804e+07	0	8.30017e-302
559	SNP_A-2221976	ENSG00000145321.8	5.87278e+07	0	8.30017e-302
560	SNP_A-8561697	ENSG00000145321.8	5.86917e+07	0	8.30017e-302
561	SNP_A-8620058	ENSG00000145321.8	5.86794e+07	0	8.30017e-302
562	SNP_A-1975334	ENSG00000145321.8	5.86332e+07	0	8.30017e-302
563	SNP_A-2009050	ENSG00000145321.8	5.86332e+07	0	8.30017e-302
564	SNP_A-1816934	ENSG00000145321.8	5.86135e+07	0	8.30017e-302
565	SNP_A-8596544	ENSG00000145321.8	5.85968e+07	0	8.30017e-302
566	SNP_A-8659725	ENSG00000145321.8	5.85968e+07	0	8.30017e-302
567	SNP_A-1808036	ENSG00000145321.8	5.85742e+07	0	8.30017e-302
568	SNP_A-1945158	ENSG00000145321.8	5.85742e+07	0	8.30017e-302
569	SNP_A-8432650	ENSG00000145321.8	5.85681e+07	0	8.30017e-302
570	SNP_A-1870719	ENSG00000145321.8	5.85633e+07	0	8.30017e-302
571	SNP_A-8476058	ENSG00000145321.8	5.85633e+07	0	8.30017e-302
572	SNP_A-8658839	ENSG00000145321.8	5.85457e+07	0	8.30017e-302
573	SNP_A-2246917	ENSG00000145321.8	5.85089e+07	0	8.30017e-302
574	SNP_A-2112263	ENSG00000145321.8	5.85055e+07	0	8.30017e-302
575	SNP_A-8554224	ENSG00000145321.8	5.85055e+07	0	8.30017e-302
576	SNP_A-8534728	ENSG00000145321.8	5.84989e+07	0	8.30017e-302
577	SNP_A-8640053	ENSG00000145321.8	5.84938e+07	0	8.30017e-302
578	SNP_A-8597894	ENSG00000145321.8	5.84661e+07	0	8.30017e-302
579	SNP_A-8561008	ENSG00000145321.8	5.83753e+07	0	8.30017e-302
580	SNP_A-8701995	ENSG00000145321.8	5.83753e+07	0	8.30017e-302
581	SNP_A-2219873	ENSG00000145321.8	5.83619e+07	0	8.30017e-302
582	SNP_A-8361885	ENSG00000145321.8	5.83109e+07	0	8.30017e-302
583	SNP_A-8452822	ENSG00000145321.8	5.83109e+07	0	8.30017e-302
584	SNP_A-1800849	ENSG00000145321.8	5.82625e+07	0	8.30017e-302
585	SNP_A-8487428	ENSG00000145321.8	5.82566e+07	0	8.30017e-302
586	SNP_A-8632232	ENSG00000145321.8	5.82566e+07	0	8.30017e-302
587	SNP_A-8660324	ENSG00000145321.8	5.82566e+07	0	8.30017e-302
588	SNP_A-8553969	ENSG00000145321.8	5.82566e+07	0	8.30017e-302
589	SNP_A-4205002	ENSG00000145321.8	5.82546e+07	0	8.30017e-302
590	SNP_A-8470892	ENSG00000145321.8	5.82546e+07	0	8.30017e-302
591	SNP_A-2159181	ENSG00000145321.8	5.82497e+07	0	8.30017e-302
592	SNP_A-8544087	ENSG00000145321.8	5.82496e+07	0	8.30017e-302
593	SNP_A-8556809	ENSG00000145321.8	5.82235e+07	0	8.30017e-302
594	SNP_A-8705228	ENSG00000145321.8	5.82235e+07	0	8.30017e-302
595	SNP_A-2086062	ENSG00000145321.8	5.82155e+07	0	8.30017e-302
596	SNP_A-8547984	ENSG00000145321.8	5.81442e+07	0	8.30017e-302
597	SNP_A-1821907	ENSG00000145321.8	5.81268e+07	0	8.30017e-302
598	SNP_A-2247209	ENSG00000145321.8	5.81268e+07	0	8.30017e-302
599	SNP_A-8525130	ENSG00000145321.8	5.81221e+07	0	8.30017e-302
600	SNP_A-2126584	ENSG00000145321.8	5.80889e+07	0	8.30017e-302
601	SNP_A-8392919	ENSG00000145321.8	5.80759e+07	0	8.30017e-302
602	SNP_A-2129859	ENSG00000145321.8	5.80642e+07	0	8.30017e-302
603	SNP_A-1945569	ENSG00000145321.8	5.80566e+07	0	8.30017e-302
604	SNP_A-2105201	ENSG00000145321.8	5.80554e+07	0	8.30017e-302
605	SNP_A-2258273	ENSG00000145321.8	5.80454e+07	0	8.30017e-302
606	SNP_A-1939246	ENSG00000145321.8	5.80454e+07	0	8.30017e-302
607	SNP_A-8349176	ENSG00000145321.8	5.80321e+07	0	8.30017e-302
608	SNP_A-1984126	ENSG00000145321.8	5.80321e+07	0	8.30017e-302
609	SNP_A-8645587	ENSG00000145321.8	5.80297e+07	0	8.30017e-302
610	SNP_A-8526894	ENSG00000145321.8	5.80231e+07	0	8.30017e-302
611	SNP_A-4271799	ENSG00000145321.8	5.80176e+07	0	8.30017e-302
612	SNP_A-8618557	ENSG00000145321.8	5.79662e+07	0	8.30017e-302
613	SNP_A-4213393	ENSG00000145321.8	5.79613e+07	0	8.30017e-302
614	SNP_A-4254967	ENSG00000145321.8	5.79475e+07	0	8.30017e-302
615	SNP_A-2159667	ENSG00000145321.8	5.79418e+07	0	8.30017e-302
616	SNP_A-1994167	ENSG00000145321.8	5.79418e+07	0	8.30017e-302
617	SNP_A-2197576	ENSG00000145321.8	5.79418e+07	0	8.30017e-302
618	SNP_A-8501929	ENSG00000145321.8	5.79058e+07	0	8.30017e-302
619	SNP_A-8430784	ENSG00000145321.8	5.79058e+07	0	8.30017e-302
620	SNP_A-4227967	ENSG00000145321.8	5.78832e+07	0	8.30017e-302
621	SNP_A-8518958	ENSG00000145321.8	5.78734e+07	0	8.30017e-302
622	SNP_A-2021723	ENSG00000145321.8	5.78519e+07	0	8.30017e-302
623	SNP_A-4236787	ENSG00000145321.8	5.78519e+07	0	8.30017e-302
624	SNP_A-1880898	ENSG00000145321.8	5.78519e+07	0	8.30017e-302
625	SNP_A-2049091	ENSG00000145321.8	5.78286e+07	0	8.30017e-302
626	SNP_A-2135349	ENSG00000145321.8	5.78134e+07	0	8.30017e-302
627	SNP_A-2104543	ENSG00000145321.8	5.78132e+07	0	8.30017e-302
628	SNP_A-8501159	ENSG00000145321.8	5.78132e+07	0	8.30017e-302
629	SNP_A-8292067	ENSG00000145321.8	5.78132e+07	0	8.30017e-302
630	SNP_A-1882560	ENSG00000145321.8	5.78035e+07	0	8.30017e-302
631	SNP_A-4284387	ENSG00000145321.8	5.7798e+07	0	8.30017e-302
632	SNP_A-2150122	ENSG00000145321.8	5.7798e+07	0	8.30017e-302
633	SNP_A-8303371	ENSG00000145321.8	5.7798e+07	0	8.30017e-302
634	SNP_A-4271309	ENSG00000145321.8	5.77972e+07	0	8.30017e-302
635	SNP_A-1849438	ENSG00000145321.8	5.77972e+07	0	8.30017e-302
636	SNP_A-1808616	ENSG00000145321.8	5.77959e+07	0	8.30017e-302
637	SNP_A-1810389	ENSG00000145321.8	5.77959e+07	0	8.30017e-302
638	SNP_A-1916269	ENSG00000145321.8	5.77959e+07	0	8.30017e-302
639	SNP_A-2070902	ENSG00000145321.8	5.77957e+07	0	8.30017e-302
640	SNP_A-2085151	ENSG00000145321.8	5.77957e+07	0	8.30017e-302
641	SNP_A-8321328	ENSG00000145321.8	5.77876e+07	0	8.30017e-302
642	SNP_A-8405103	ENSG00000145321.8	5.77876e+07	0	8.30017e-302
643	SNP_A-8519424	ENSG00000145321.8	5.77876e+07	0	8.30017e-302
644	SNP_A-4280387	ENSG00000145321.8	5.77708e+07	0	8.30017e-302
645	SNP_A-4199558	ENSG00000145321.8	5.77708e+07	0	8.30017e-302
646	SNP_A-8646170	ENSG00000145321.8	5.77708e+07	0	8.30017e-302
647	SNP_A-1808671	ENSG00000145321.8	5.77701e+07	0	8.30017e-302
648	SNP_A-1879463	ENSG00000145321.8	5.77603e+07	0	8.30017e-302
649	SNP_A-8695995	ENSG00000145321.8	5.77481e+07	0	8.30017e-302
650	SNP_A-8416145	ENSG00000145321.8	5.77481e+07	0	8.30017e-302
651	SNP_A-8358262	ENSG00000145321.8	5.77095e+07	0	8.30017e-302
652	SNP_A-2030032	ENSG00000145321.8	5.76729e+07	0	8.30017e-302
653	SNP_A-8541106	ENSG00000145321.8	5.76677e+07	0	8.30017e-302
654	SNP_A-2143659	ENSG00000145321.8	5.76677e+07	0	8.30017e-302
655	SNP_A-8455403	ENSG00000145321.8	5.76677e+07	0	8.30017e-302
656	SNP_A-2071791	ENSG00000145321.8	5.76563e+07	0	8.30017e-302
657	SNP_A-4282702	ENSG00000145321.8	5.76563e+07	0	8.30017e-302
658	SNP_A-1802421	ENSG00000145321.8	5.76563e+07	0	8.30017e-302
659	SNP_A-1895713	ENSG00000145321.8	5.76563e+07	0	8.30017e-302
660	SNP_A-1947540	ENSG00000145321.8	5.76563e+07	0	8.30017e-302
661	SNP_A-1930018	ENSG00000145321.8	5.76412e+07	0	8.30017e-302
662	SNP_A-8674607	ENSG00000145321.8	5.76368e+07	0	8.30017e-302
663	SNP_A-8425159	ENSG00000145321.8	5.76368e+07	0	8.30017e-302
664	SNP_A-8331002	ENSG00000145321.8	5.76227e+07	0	8.30017e-302
665	SNP_A-8376868	ENSG00000145321.8	5.76145e+07	0	8.30017e-302
666	SNP_A-4209513	ENSG00000145321.8	5.76145e+07	0	8.30017e-302
667	SNP_A-8673277	ENSG00000145321.8	5.76145e+07	0	8.30017e-302
668	SNP_A-2236127	ENSG00000145321.8	5.76136e+07	0	8.30017e-302
669	SNP_A-4196171	ENSG00000145321.8	5.76072e+07	0	8.30017e-302
670	SNP_A-8707413	ENSG00000145321.8	5.76072e+07	0	8.30017e-302
671	SNP_A-1924597	ENSG00000145321.8	5.76051e+07	0	8.30017e-302
672	SNP_A-2032224	ENSG00000145321.8	5.76008e+07	0	8.30017e-302
673	SNP_A-4286321	ENSG00000145321.8	5.76008e+07	0	8.30017e-302
674	SNP_A-2200092	ENSG00000145321.8	5.75919e+07	0	8.30017e-302
675	SNP_A-8595494	ENSG00000145321.8	5.75919e+07	0	8.30017e-302
676	SNP_A-8374844	ENSG00000145321.8	5.75909e+07	0	8.30017e-302
677	SNP_A-8380642	ENSG00000145321.8	5.75909e+07	0	8.30017e-302
678	SNP_A-8297788	ENSG00000145321.8	5.75909e+07	0	8.30017e-302
679	SNP_A-8598267	ENSG00000145321.8	5.75909e+07	0	8.30017e-302
680	SNP_A-4199367	ENSG00000145321.8	5.75901e+07	0	8.30017e-302
681	SNP_A-1862577	ENSG00000145321.8	5.75901e+07	0	8.30017e-302
682	SNP_A-1862580	ENSG00000145321.8	5.75901e+07	0	8.30017e-302
683	SNP_A-2309182	ENSG00000145321.8	5.75901e+07	0	8.30017e-302
684	SNP_A-1917801	ENSG00000145321.8	5.75869e+07	0	8.30017e-302
685	SNP_A-8611900	ENSG00000145321.8	5.75869e+07	0	8.30017e-302
686	SNP_A-8687563	ENSG00000145321.8	5.75709e+07	0	8.30017e-302
687	SNP_A-2035614	ENSG00000145321.8	5.75683e+07	0	8.30017e-302
688	SNP_A-2197942	ENSG00000145321.8	5.75676e+07	0	8.30017e-302
689	SNP_A-2235405	ENSG00000145321.8	5.75676e+07	0	8.30017e-302
690	SNP_A-8285785	ENSG00000145321.8	5.7564e+07	0	8.30017e-302
691	SNP_A-1818368	ENSG00000145321.8	5.75463e+07	0	8.30017e-302
692	SNP_A-8687635	ENSG00000145321.8	5.75463e+07	0	8.30017e-302
693	SNP_A-8614164	ENSG00000145321.8	5.75337e+07	0	8.30017e-302
694	SNP_A-4233098	ENSG00000145321.8	5.75323e+07	0	8.30017e-302
695	SNP_A-8292729	ENSG00000145321.8	5.75323e+07	0	8.30017e-302
696	SNP_A-8490864	ENSG00000145321.8	5.75323e+07	0	8.30017e-302
697	SNP_A-8618376	ENSG00000145321.8	5.75302e+07	0	8.30017e-302
698	SNP_A-8506453	ENSG00000145321.8	5.75221e+07	0	8.30017e-302
699	SNP_A-2108730	ENSG00000145321.8	5.75221e+07	0	8.30017e-302
700	SNP_A-4237342	ENSG00000145321.8	5.75188e+07	0	8.30017e-302
701	SNP_A-4208212	ENSG00000145321.8	5.7516e+07	0	8.30017e-302
702	SNP_A-8390268	ENSG00000145321.8	5.7516e+07	0	8.30017e-302
703	SNP_A-8317693	ENSG00000145321.8	5.75107e+07	0	8.30017e-302
704	SNP_A-8410948	ENSG00000145321.8	5.75107e+07	0	8.30017e-302
705	SNP_A-1829018	ENSG00000145321.8	5.74988e+07	0	8.30017e-302
706	SNP_A-8480227	ENSG00000145321.8	5.74877e+07	0	8.30017e-302
707	SNP_A-1943082	ENSG00000145321.8	5.74795e+07	0	8.30017e-302
708	SNP_A-1876269	ENSG00000145321.8	5.74777e+07	0	8.30017e-302
709	SNP_A-8408282	ENSG00000145321.8	5.74777e+07	0	8.30017e-302
710	SNP_A-2138729	ENSG00000145321.8	5.74777e+07	0	8.30017e-302
711	SNP_A-2313353	ENSG00000145321.8	5.74777e+07	0	8.30017e-302
712	SNP_A-8639888	ENSG00000145321.8	5.74777e+07	0	8.30017e-302
713	SNP_A-2094129	ENSG00000145321.8	5.74664e+07	0	8.30017e-302
714	SNP_A-8542528	ENSG00000145321.8	5.74562e+07	0	8.30017e-302
715	SNP_A-2192447	ENSG00000145321.8	5.74562e+07	0	8.30017e-302
716	SNP_A-2117934	ENSG00000145321.8	5.74464e+07	0	8.30017e-302
717	SNP_A-8284603	ENSG00000145321.8	5.74464e+07	0	8.30017e-302
718	SNP_A-8539138	ENSG00000145321.8	5.74464e+07	0	8.30017e-302
719	SNP_A-4271221	ENSG00000145321.8	5.74464e+07	0	8.30017e-302
720	SNP_A-8506626	ENSG00000145321.8	5.74464e+07	0	8.30017e-302
721	SNP_A-8636427	ENSG00000145321.8	5.7444e+07	0	8.30017e-302
722	SNP_A-4288840	ENSG00000145321.8	5.7437e+07	0	8.30017e-302
723	SNP_A-1794593	ENSG00000145321.8	5.7437e+07	0	8.30017e-302
724	SNP_A-8455285	ENSG00000145321.8	5.7437e+07	0	8.30017e-302
725	SNP_A-4245006	ENSG00000145321.8	5.74352e+07	0	8.30017e-302
726	SNP_A-2072151	ENSG00000145321.8	5.74352e+07	0	8.30017e-302
727	SNP_A-2152486	ENSG00000145321.8	5.74352e+07	0	8.30017e-302
728	SNP_A-8643666	ENSG00000145321.8	5.74352e+07	0	8.30017e-302
729	SNP_A-8305726	ENSG00000145321.8	5.74352e+07	0	8.30017e-302
730	SNP_A-8442135	ENSG00000145321.8	5.74339e+07	0	8.30017e-302
731	SNP_A-2299978	ENSG00000145321.8	5.74339e+07	0	8.30017e-302
732	SNP_A-2258424	ENSG00000145321.8	5.74282e+07	0	8.30017e-302
733	SNP_A-2197323	ENSG00000145321.8	5.74282e+07	0	8.30017e-302
734	SNP_A-8353321	ENSG00000145321.8	5.74282e+07	0	8.30017e-302
735	SNP_A-8624674	ENSG00000145321.8	5.74282e+07	0	8.30017e-302
736	SNP_A-8484530	ENSG00000145321.8	5.74262e+07	0	8.30017e-302
737	SNP_A-8486471	ENSG00000145321.8	5.74262e+07	0	8.30017e-302
738	SNP_A-2249646	ENSG00000145321.8	5.74244e+07	0	8.30017e-302
739	SNP_A-1886345	ENSG00000145321.8	5.74244e+07	0	8.30017e-302
740	SNP_A-8586445	ENSG00000145321.8	5.74202e+07	0	8.30017e-302
741	SNP_A-8327059	ENSG00000145321.8	5.74199e+07	0	8.30017e-302
742	SNP_A-4268828	ENSG00000145321.8	5.74123e+07	0	8.30017e-302
743	SNP_A-8657495	ENSG00000145321.8	5.74123e+07	0	8.30017e-302
744	SNP_A-2081917	ENSG00000145321.8	5.74085e+07	0	8.30017e-302
745	SNP_A-8508196	ENSG00000145321.8	5.74085e+07	0	8.30017e-302
746	SNP_A-4302890	ENSG00000145321.8	5.74058e+07	0	8.30017e-302
747	SNP_A-1956513	ENSG00000145321.8	5.74058e+07	0	8.30017e-302
748	SNP_A-8563972	ENSG00000145321.8	5.74058e+07	0	8.30017e-302
749	SNP_A-1845920	ENSG00000145321.8	5.74042e+07	0	8.30017e-302
750	SNP_A-2049234	ENSG00000145321.8	5.74007e+07	0	8.30017e-302
751	SNP_A-2176815	ENSG00000145321.8	5.74007e+07	0	8.30017e-302
752	SNP_A-2188775	ENSG00000145321.8	5.73992e+07	0	8.30017e-302
753	SNP_A-2142796	ENSG00000145321.8	5.73983e+07	0	8.30017e-302
754	SNP_A-2278633	ENSG00000145321.8	5.73978e+07	0	8.30017e-302
755	SNP_A-4196817	ENSG00000145321.8	5.73978e+07	0	8.30017e-302
756	SNP_A-1884348	ENSG00000145321.8	5.73978e+07	0	8.30017e-302
757	SNP_A-1971996	ENSG00000145321.8	5.73954e+07	0	8.30017e-302
758	SNP_A-1888726	ENSG00000145321.8	5.73954e+07	0	8.30017e-302
759	SNP_A-8463172	ENSG00000145321.8	5.73954e+07	0	8.30017e-302
760	SNP_A-8548290	ENSG00000145321.8	5.73901e+07	0	8.30017e-302
761	SNP_A-1846823	ENSG00000145321.8	5.73901e+07	0	8.30017e-302
762	SNP_A-8548202	ENSG00000145321.8	5.73858e+07	0	8.30017e-302
763	SNP_A-2253245	ENSG00000145321.8	5.73807e+07	0	8.30017e-302
764	SNP_A-1793181	ENSG00000145321.8	5.73807e+07	0	8.30017e-302
765	SNP_A-4286451	ENSG00000145321.8	5.73761e+07	0	8.30017e-302
766	SNP_A-8497594	ENSG00000145321.8	5.73649e+07	0	8.30017e-302
767	SNP_A-8688785	ENSG00000145321.8	5.73646e+07	0	8.30017e-302
768	SNP_A-4255514	ENSG00000145321.8	5.73642e+07	0	8.30017e-302
769	SNP_A-4279409	ENSG00000145321.8	5.73638e+07	0	8.30017e-302
770	SNP_A-8294370	ENSG00000145321.8	5.73638e+07	0	8.30017e-302
771	SNP_A-8660224	ENSG00000145321.8	5.7361e+07	0	8.30017e-302
772	SNP_A-8682424	ENSG00000145321.8	5.7361e+07	0	8.30017e-302
773	SNP_A-8483075	ENSG00000145321.8	5.73599e+07	0	8.30017e-302
774	SNP_A-1834958	ENSG00000145321.8	5.73565e+07	0	8.30017e-302
775	SNP_A-4300270	ENSG00000145321.8	5.73565e+07	0	8.30017e-302
776	SNP_A-1900097	ENSG00000145321.8	5.73565e+07	0	8.30017e-302
777	SNP_A-8458340	ENSG00000145321.8	5.73565e+07	0	8.30017e-302
778	SNP_A-8615200	ENSG00000145321.8	5.73531e+07	0	8.30017e-302
779	SNP_A-8589378	ENSG00000145321.8	5.734e+07	0	8.30017e-302
780	SNP_A-8316316	ENSG00000145321.8	5.734e+07	0	8.30017e-302
781	SNP_A-1963291	ENSG00000145321.8	5.73382e+07	0	8.30017e-302
782	SNP_A-4205711	ENSG00000145321.8	5.73382e+07	0	8.30017e-302
783	SNP_A-2079490	ENSG00000145321.8	5.73345e+07	0	8.30017e-302
784	SNP_A-1883688	ENSG00000145321.8	5.73345e+07	0	8.30017e-302
785	SNP_A-8676486	ENSG00000145321.8	5.73345e+07	0	8.30017e-302
786	SNP_A-8647036	ENSG00000145321.8	5.7332e+07	0	8.30017e-302
787	SNP_A-8403474	ENSG00000145321.8	5.7328e+07	0	8.30017e-302
788	SNP_A-8287201	ENSG00000145321.8	5.73231e+07	0	8.30017e-302
789	SNP_A-8715897	ENSG00000145321.8	5.73218e+07	0	8.30017e-302
790	SNP_A-2159443	ENSG00000145321.8	5.73217e+07	0	8.30017e-302
791	SNP_A-8459188	ENSG00000145321.8	5.73217e+07	0	8.30017e-302
792	SNP_A-2053110	ENSG00000145321.8	5.73217e+07	0	8.30017e-302
793	SNP_A-2144522	ENSG00000145321.8	5.73217e+07	0	8.30017e-302
794	SNP_A-8472253	ENSG00000145321.8	5.73217e+07	0	8.30017e-302
795	SNP_A-1863098	ENSG00000145321.8	5.73211e+07	0	8.30017e-302
796	SNP_A-8528448	ENSG00000145321.8	5.73211e+07	0	8.30017e-302
797	SNP_A-4225295	ENSG00000145321.8	5.73117e+07	0	8.30017e-302
798	SNP_A-8428228	ENSG00000145321.8	5.73116e+07	0	8.30017e-302
799	SNP_A-8476131	ENSG00000145321.8	5.73097e+07	0	8.30017e-302
800	SNP_A-1822940	ENSG00000145321.8	5.73091e+07	0	8.30017e-302
801	SNP_A-8520799	ENSG00000145321.8	5.73091e+07	0	8.30017e-302
802	SNP_A-2046864	ENSG00000145321.8	5.73038e+07	0	8.30017e-302
803	SNP_A-2248205	ENSG00000145321.8	5.73016e+07	0	8.30017e-302
804	SNP_A-1785844	ENSG00000145321.8	5.73016e+07	0	8.30017e-302
805	SNP_A-8506745	ENSG00000145321.8	5.73016e+07	0	8.30017e-302
806	SNP_A-8519088	ENSG00000145321.8	5.73016e+07	0	8.30017e-302
807	SNP_A-8554519	ENSG00000145321.8	5.73016e+07	0	8.30017e-302
808	SNP_A-1850964	ENSG00000145321.8	5.72997e+07	0	8.30017e-302
809	SNP_A-2294546	ENSG00000145321.8	5.72997e+07	0	8.30017e-302
810	SNP_A-8335603	ENSG00000145321.8	5.72997e+07	0	8.30017e-302
811	SNP_A-1985948	ENSG00000145321.8	5.72988e+07	0	8.30017e-302
812	SNP_A-8483655	ENSG00000145321.8	5.72988e+07	0	8.30017e-302
813	SNP_A-1821758	ENSG00000145321.8	5.7297e+07	0	8.30017e-302
814	SNP_A-1925512	ENSG00000145321.8	5.7297e+07	0	8.30017e-302
815	SNP_A-4258655	ENSG00000145321.8	5.7297e+07	0	8.30017e-302
816	SNP_A-8461270	ENSG00000145321.8	5.7297e+07	0	8.30017e-302
817	SNP_A-8414787	ENSG00000145321.8	5.7297e+07	0	8.30017e-302
818	SNP_A-8653692	ENSG00000145321.8	5.72918e+07	0	8.30017e-302
819	SNP_A-8499636	ENSG00000145321.8	5.72918e+07	0	8.30017e-302
820	SNP_A-8344997	ENSG00000145321.8	5.72918e+07	0	8.30017e-302
821	SNP_A-8618962	ENSG00000145321.8	5.72858e+07	0	8.30017e-302
822	SNP_A-8647886	ENSG00000145321.8	5.72854e+07	0	8.30017e-302
823	SNP_A-1907459	ENSG00000145321.8	5.72839e+07	0	8.30017e-302
824	SNP_A-8328620	ENSG00000145321.8	5.72839e+07	0	8.30017e-302
825	SNP_A-2176813	ENSG00000145321.8	5.72821e+07	0	8.30017e-302
826	SNP_A-2250120	ENSG00000145321.8	5.72821e+07	0	8.30017e-302
827	SNP_A-4200861	ENSG00000145321.8	5.72821e+07	0	8.30017e-302
828	SNP_A-2118060	ENSG00000145321.8	5.72806e+07	0	8.30017e-302
829	SNP_A-2146174	ENSG00000145321.8	5.72806e+07	0	8.30017e-302
830	SNP_A-2304389	ENSG00000145321.8	5.72806e+07	0	8.30017e-302
831	SNP_A-1928398	ENSG00000145321.8	5.72806e+07	0	8.30017e-302
832	SNP_A-8702055	ENSG00000145321.8	5.72806e+07	0	8.30017e-302
833	SNP_A-8390310	ENSG00000145321.8	5.72806e+07	0	8.30017e-302
834	SNP_A-8493580	ENSG00000145321.8	5.72806e+07	0	8.30017e-302
835	SNP_A-2043880	ENSG00000145321.8	5.72801e+07	0	8.30017e-302
836	SNP_A-2225048	ENSG00000145321.8	5.72801e+07	0	8.30017e-302
837	SNP_A-1933123	ENSG00000145321.8	5.72758e+07	0	8.30017e-302
838	SNP_A-8454051	ENSG00000145321.8	5.72741e+07	0	8.30017e-302
839	SNP_A-1790432	ENSG00000145321.8	5.72729e+07	0	8.30017e-302
840	SNP_A-2105369	ENSG00000145321.8	5.72726e+07	0	8.30017e-302
841	SNP_A-2206212	ENSG00000145321.8	5.72726e+07	0	8.30017e-302
842	SNP_A-8700958	ENSG00000145321.8	5.72726e+07	0	8.30017e-302
843	SNP_A-8354779	ENSG00000145321.8	5.72708e+07	0	8.30017e-302
844	SNP_A-2232168	ENSG00000145321.8	5.72669e+07	0	8.30017e-302
845	SNP_A-1794805	ENSG00000145321.8	5.72669e+07	0	8.30017e-302
846	SNP_A-4299515	ENSG00000145321.8	5.72664e+07	0	8.30017e-302
847	SNP_A-2224503	ENSG00000145321.8	5.72654e+07	0	8.30017e-302
848	SNP_A-2230851	ENSG00000145321.8	5.72654e+07	0	8.30017e-302
849	SNP_A-1831250	ENSG00000145321.8	5.72654e+07	0	8.30017e-302
850	SNP_A-1813485	ENSG00000145321.8	5.72631e+07	0	8.30017e-302
851	SNP_A-2080844	ENSG00000145321.8	5.72619e+07	0	8.30017e-302
852	SNP_A-4234140	ENSG00000145321.8	5.72619e+07	0	8.30017e-302
853	SNP_A-4195688	ENSG00000145321.8	5.72619e+07	0	8.30017e-302
854	SNP_A-4197550	ENSG00000145321.8	5.72619e+07	0	8.30017e-302
855	SNP_A-8672101	ENSG00000145321.8	5.72619e+07	0	8.30017e-302
856	SNP_A-2146668	ENSG00000145321.8	5.72613e+07	0	8.30017e-302
857	SNP_A-4240311	ENSG00000145321.8	5.72571e+07	0	8.30017e-302
858	SNP_A-8343982	ENSG00000145321.8	5.72571e+07	0	8.30017e-302
859	SNP_A-8474468	ENSG00000145321.8	5.72571e+07	0	8.30017e-302
860	SNP_A-2307177	ENSG00000145321.8	5.72554e+07	0	8.30017e-302
861	SNP_A-1974879	ENSG00000145321.8	5.72554e+07	0	8.30017e-302
862	SNP_A-1987857	ENSG00000145321.8	5.72554e+07	0	8.30017e-302
863	SNP_A-8487800	ENSG00000145321.8	5.72539e+07	0	8.30017e-302
864	SNP_A-8565320	ENSG00000145321.8	5.72539e+07	0	8.30017e-302
865	SNP_A-2179072	ENSG00000145321.8	5.72539e+07	0	8.30017e-302
866	SNP_A-4217715	ENSG00000145321.8	5.72538e+07	0	8.30017e-302
867	SNP_A-2164301	ENSG00000145321.8	5.72538e+07	0	8.30017e-302
868	SNP_A-4202727	ENSG00000145321.8	5.72538e+07	0	8.30017e-302
869	SNP_A-8471196	ENSG00000145321.8	5.72538e+07	0	8.30017e-302
870	SNP_A-1855074	ENSG00000145321.8	5.72527e+07	0	8.30017e-302
871	SNP_A-8529418	ENSG00000145321.8	5.72527e+07	0	8.30017e-302
872	SNP_A-8524577	ENSG00000145321.8	5.72527e+07	0	8.30017e-302
873	SNP_A-4282006	ENSG00000145321.8	5.72492e+07	0	8.30017e-302
874	SNP_A-8397471	ENSG00000145321.8	5.72492e+07	0	8.30017e-302
875	SNP_A-4208510	ENSG00000145321.8	5.72447e+07	0	8.30017e-302
876	SNP_A-8351369	ENSG00000145321.8	5.72437e+07	0	8.30017e-302
877	SNP_A-2168400	ENSG00000145321.8	5.72417e+07	0	8.30017e-302
878	SNP_A-2204166	ENSG00000145321.8	5.72417e+07	0	8.30017e-302
879	SNP_A-1887124	ENSG00000145321.8	5.72417e+07	0	8.30017e-302
880	SNP_A-1830596	ENSG00000145321.8	5.72416e+07	0	8.30017e-302
881	SNP_A-8654464	ENSG00000145321.8	5.72416e+07	0	8.30017e-302
882	SNP_A-2000420	ENSG00000145321.8	5.72414e+07	0	8.30017e-302
883	SNP_A-4291991	ENSG00000145321.8	5.72414e+07	0	8.30017e-302
884	SNP_A-8565141	ENSG00000145321.8	5.72414e+07	0	8.30017e-302
885	SNP_A-8295990	ENSG00000145321.8	5.72414e+07	0	8.30017e-302
886	SNP_A-8312011	ENSG00000145321.8	5.72414e+07	0	8.30017e-302
887	SNP_A-8500527	ENSG00000145321.8	5.72405e+07	0	8.30017e-302
888	SNP_A-2306055	ENSG00000145321.8	5.72404e+07	0	8.30017e-302
889	SNP_A-2083423	ENSG00000145321.8	5.72404e+07	0	8.30017e-302
890	SNP_A-2253667	ENSG00000145321.8	5.72381e+07	0	8.30017e-302
891	SNP_A-4211847	ENSG00000145321.8	5.72359e+07	0	8.30017e-302
892	SNP_A-2100269	ENSG00000145321.8	5.72359e+07	0	8.30017e-302
893	SNP_A-1955369	ENSG00000145321.8	5.72357e+07	0	8.30017e-302
894	SNP_A-8559565	ENSG00000145321.8	5.72357e+07	0	8.30017e-302
895	SNP_A-8488890	ENSG00000145321.8	5.72348e+07	0	8.30017e-302
896	SNP_A-8420145	ENSG00000145321.8	5.72348e+07	0	8.30017e-302
897	SNP_A-2253778	ENSG00000145321.8	5.72333e+07	0	8.30017e-302
898	SNP_A-8514631	ENSG00000145321.8	5.72333e+07	0	8.30017e-302
899	SNP_A-4263858	ENSG00000145321.8	5.72311e+07	0	8.30017e-302
900	SNP_A-2262590	ENSG00000145321.8	5.72311e+07	0	8.30017e-302
901	SNP_A-1854505	ENSG00000145321.8	5.72311e+07	0	8.30017e-302
902	SNP_A-2111691	ENSG00000145321.8	5.7231e+07	0	8.30017e-302
903	SNP_A-8528949	ENSG00000145321.8	5.7231e+07	0	8.30017e-302
904	SNP_A-2262663	ENSG00000145321.8	5.72297e+07	0	8.30017e-302
905	SNP_A-2149925	ENSG00000145321.8	5.72295e+07	0	8.30017e-302
906	SNP_A-1887370	ENSG00000145321.8	5.72295e+07	0	8.30017e-302
907	SNP_A-8285407	ENSG00000145321.8	5.72295e+07	0	8.30017e-302
908	SNP_A-8596475	ENSG00000145321.8	5.72293e+07	0	8.30017e-302
909	SNP_A-8377512	ENSG00000145321.8	5.72293e+07	0	8.30017e-302
910	SNP_A-8601308	ENSG00000145321.8	5.72292e+07	0	8.30017e-302
911	SNP_A-1799101	ENSG00000145321.8	5.72277e+07	0	8.30017e-302
912	SNP_A-2152977	ENSG00000145321.8	5.72271e+07	0	8.30017e-302
913	SNP_A-8602657	ENSG00000145321.8	5.72271e+07	0	8.30017e-302
914	SNP_A-1939581	ENSG00000145321.8	5.72249e+07	0	8.30017e-302
915	SNP_A-4247278	ENSG00000145321.8	5.72246e+07	0	8.30017e-302
916	SNP_A-8315383	ENSG00000145321.8	5.72246e+07	0	8.30017e-302
917	SNP_A-2077248	ENSG00000145321.8	5.72234e+07	0	8.30017e-302
918	SNP_A-1821930	ENSG00000145321.8	5.72233e+07	0	8.30017e-302
919	SNP_A-8328489	ENSG00000145321.8	5.72233e+07	0	8.30017e-302
920	SNP_A-4210455	ENSG00000145321.8	5.72233e+07	0	8.30017e-302
921	SNP_A-2205869	ENSG00000145321.8	5.72227e+07	0	8.30017e-302
922	SNP_A-8651968	ENSG00000145321.8	5.72224e+07	0	8.30017e-302
923	SNP_A-8565150	ENSG00000145321.8	5.72223e+07	0	8.30017e-302
924	SNP_A-2293723	ENSG00000145321.8	5.72223e+07	0	8.30017e-302
925	SNP_A-1826956	ENSG00000145321.8	5.72223e+07	0	8.30017e-302
926	SNP_A-8610778	ENSG00000145321.8	5.72223e+07	0	8.30017e-302
927	SNP_A-8629903	ENSG00000145321.8	5.72223e+07	0	8.30017e-302
928	SNP_A-8588014	ENSG00000145321.8	5.72214e+07	0	8.30017e-302
929	SNP_A-1974881	ENSG00000145321.8	5.72214e+07	0	8.30017e-302
930	SNP_A-2105256	ENSG00000145321.8	5.72214e+07	0	8.30017e-302
931	SNP_A-2117124	ENSG00000145321.8	5.72214e+07	0	8.30017e-302
932	SNP_A-2204366	ENSG00000145321.8	5.72214e+07	0	8.30017e-302
933	SNP_A-8363720	ENSG00000145321.8	5.72214e+07	0	8.30017e-302
934	SNP_A-8484648	ENSG00000145321.8	5.72205e+07	0	8.30017e-302
935	SNP_A-8549647	ENSG00000145321.8	5.72201e+07	0	8.30017e-302
936	SNP_A-1857446	ENSG00000145321.8	5.72201e+07	0	8.30017e-302
937	SNP_A-2311148	ENSG00000145321.8	5.72201e+07	0	8.30017e-302
938	SNP_A-8506962	ENSG00000145321.8	5.72199e+07	0	8.30017e-302
939	SNP_A-4243735	ENSG00000145321.8	5.72196e+07	0	8.30017e-302
940	SNP_A-1940326	ENSG00000145321.8	5.72196e+07	0	8.30017e-302
941	SNP_A-8327723	ENSG00000145321.8	5.72196e+07	0	8.30017e-302
942	SNP_A-2089515	ENSG00000145321.8	5.72189e+07	0	8.30017e-302
943	SNP_A-1872651	ENSG00000145321.8	5.72189e+07	0	8.30017e-302
944	SNP_A-2198554	ENSG00000145321.8	5.72187e+07	0	8.30017e-302
945	SNP_A-8475093	ENSG00000145321.8	5.72187e+07	0	8.30017e-302
946	SNP_A-8581539	ENSG00000145321.8	5.72185e+07	0	8.30017e-302
947	SNP_A-8658899	ENSG00000145321.8	5.72185e+07	0	8.30017e-302
948	SNP_A-8299818	ENSG00000145321.8	5.72185e+07	0	8.30017e-302
949	SNP_A-1874850	ENSG00000145321.8	5.72184e+07	0	8.30017e-302
950	SNP_A-1939350	ENSG00000145321.8	5.72184e+07	0	8.30017e-302
951	SNP_A-4195624	ENSG00000145321.8	5.72183e+07	0	8.30017e-302
952	SNP_A-8669492	ENSG00000145321.8	5.7218e+07	0	8.30017e-302
953	SNP_A-8418247	ENSG00000145321.8	5.7218e+07	0	8.30017e-302
954	SNP_A-4219474	ENSG00000145321.8	5.7218e+07	0	8.30017e-302
955	SNP_A-4228596	ENSG00000145321.8	5.7218e+07	0	8.30017e-302
956	SNP_A-2206176	ENSG00000145321.8	5.7218e+07	0	8.30017e-302
957	SNP_A-2289699	ENSG00000145321.8	5.7218e+07	0	8.30017e-302
958	SNP_A-2026020	ENSG00000145321.8	5.7218e+07	0	8.30017e-302
959	SNP_A-4219273	ENSG00000145321.8	5.7218e+07	0	8.30017e-302
960	SNP_A-2069599	ENSG00000145321.8	5.7218e+07	0	8.30017e-302
961	SNP_A-2074834	ENSG00000145321.8	5.7218e+07	0	8.30017e-302
962	SNP_A-2122810	ENSG00000145321.8	5.7218e+07	0	8.30017e-302
963	SNP_A-4297655	ENSG00000145321.8	5.7218e+07	0	8.30017e-302
964	SNP_A-1782761	ENSG00000145321.8	5.7218e+07	0	8.30017e-302
965	SNP_A-4257367	ENSG00000145321.8	5.7218e+07	0	8.30017e-302
966	SNP_A-8369846	ENSG00000145321.8	5.7218e+07	0	8.30017e-302
967	SNP_A-8445470	ENSG00000145321.8	5.7218e+07	0	8.30017e-302
968	SNP_A-8465465	ENSG00000145321.8	5.7218e+07	0	8.30017e-302
969	SNP_A-8557245	ENSG00000145321.8	5.7218e+07	0	8.30017e-302
970	SNP_A-8566722	ENSG00000145321.8	5.7218e+07	0	8.30017e-302
971	SNP_A-8586765	ENSG00000145321.8	5.7218e+07	0	8.30017e-302
972	SNP_A-8597764	ENSG00000145321.8	5.7218e+07	0	8.30017e-302
973	SNP_A-8641196	ENSG00000145321.8	5.7218e+07	0	8.30017e-302
974	SNP_A-8688994	ENSG00000145321.8	5.7218e+07	0	8.30017e-302
975	SNP_A-8693565	ENSG00000145321.8	5.7218e+07	0	8.30017e-302
976	SNP_A-8295969	ENSG00000145321.8	5.7218e+07	0	8.30017e-302
977	SNP_A-8303588	ENSG00000145321.8	5.7218e+07	0	8.30017e-302
978	SNP_A-8615359	ENSG00000145321.8	5.7218e+07	0	8.30017e-302
979	SNP_A-8616173	ENSG00000145321.8	5.7218e+07	0	8.30017e-302
980	SNP_A-8392315	ENSG00000145321.8	5.7218e+07	0	8.30017e-302
981	SNP_A-8434426	ENSG00000145321.8	5.7218e+07	0	8.30017e-302
982	SNP_A-8437689	ENSG00000145321.8	5.7218e+07	0	8.30017e-302
983	SNP_A-8437869	ENSG00000145321.8	5.7218e+07	0	8.30017e-302
984	SNP_A-8497061	ENSG00000145321.8	5.7218e+07	0	8.30017e-302
985	SNP_A-8508201	ENSG00000145321.8	5.7218e+07	0	8.30017e-302
986	SNP_A-8526323	ENSG00000145321.8	5.7218e+07	0	8.30017e-302
987	SNP_A-8402541	ENSG00000164283.8	5.56213e+07	0	8.30017e-302
988	SNP_A-4221831	ENSG00000164283.8	5.53842e+07	0	8.30017e-302
989	SNP_A-8681053	ENSG00000164283.8	5.47318e+07	0	8.30017e-302
990	SNP_A-8673426	ENSG00000164283.8	5.46724e+07	0	8.30017e-302
991	SNP_A-8499069	ENSG00000164283.8	5.46724e+07	0	8.30017e-302
992	SNP_A-2233316	ENSG00000164283.8	5.41753e+07	0	8.30017e-302
993	SNP_A-8327982	ENSG00000164283.8	5.40706e+07	0	8.30017e-302
994	SNP_A-8610524	ENSG00000164283.8	5.40396e+07	0	8.30017e-302
995	SNP_A-8533632	ENSG00000164283.8	5.38546e+07	0	8.30017e-302
996	SNP_A-8679013	ENSG00000164283.8	5.37764e+07	0	8.30017e-302
997	SNP_A-8663152	ENSG00000164283.8	5.37403e+07	0	8.30017e-302
998	SNP_A-4225818	ENSG00000164283.8	5.37317e+07	0	8.30017e-302
999	SNP_A-4279798	ENSG00000164283.8	5.37149e+07	0	8.30017e-302
1000	SNP_A-8404925	ENSG00000164283.8	5.36754e+07	0	8.30017e-302
1001	SNP_A-1871705	ENSG00000164283.8	5.36496e+07	0	8.30017e-302
1002	SNP_A-8501242	ENSG00000164283.8	5.36357e+07	0	8.30017e-302
1003	SNP_A-2198083	ENSG00000164283.8	5.36294e+07	0	8.30017e-302
1004	SNP_A-4199407	ENSG00000164283.8	5.35864e+07	0	8.30017e-302
1005	SNP_A-8474301	ENSG00000164283.8	5.35376e+07	0	8.30017e-302
1006	SNP_A-8370642	ENSG00000164283.8	5.35336e+07	0	8.30017e-302
1007	SNP_A-1961566	ENSG00000164283.8	5.35066e+07	0	8.30017e-302
1008	SNP_A-1875796	ENSG00000164283.8	5.35011e+07	0	8.30017e-302
1009	SNP_A-8654216	ENSG00000164283.8	5.34794e+07	0	8.30017e-302
1010	SNP_A-2094903	ENSG00000164283.8	5.34794e+07	0	8.30017e-302
1011	SNP_A-8505699	ENSG00000164283.8	5.34794e+07	0	8.30017e-302
1012	SNP_A-8586063	ENSG00000164283.8	5.34174e+07	0	8.30017e-302
1013	SNP_A-8420405	ENSG00000164283.8	5.33874e+07	0	8.30017e-302
1014	SNP_A-1808996	ENSG00000164283.8	5.33634e+07	0	8.30017e-302
1015	SNP_A-8615518	ENSG00000164283.8	5.33634e+07	0	8.30017e-302
1016	SNP_A-8376414	ENSG00000164283.8	5.33411e+07	0	8.30017e-302
1017	SNP_A-2306006	ENSG00000164283.8	5.33389e+07	0	8.30017e-302
1018	SNP_A-8306185	ENSG00000164283.8	5.333e+07	0	8.30017e-302
1019	SNP_A-2135711	ENSG00000164283.8	5.33186e+07	0	8.30017e-302
1020	SNP_A-8673883	ENSG00000164283.8	5.33151e+07	0	8.30017e-302
1021	SNP_A-8365269	ENSG00000164283.8	5.32955e+07	0	8.30017e-302
1022	SNP_A-8316114	ENSG00000164283.8	5.3286e+07	0	8.30017e-302
1023	SNP_A-2128755	ENSG00000164283.8	5.32723e+07	0	8.30017e-302
1024	SNP_A-2099038	ENSG00000164283.8	5.32713e+07	0	8.30017e-302
1025	SNP_A-8595130	ENSG00000164283.8	5.32713e+07	0	8.30017e-302
1026	SNP_A-1938560	ENSG00000164283.8	5.32646e+07	0	8.30017e-302
1027	SNP_A-4199216	ENSG00000164283.8	5.32327e+07	0	8.30017e-302
1028	SNP_A-2009602	ENSG00000164283.8	5.32138e+07	0	8.30017e-302
1029	SNP_A-8507368	ENSG00000164283.8	5.32078e+07	0	8.30017e-302
1030	SNP_A-2034279	ENSG00000164283.8	5.31916e+07	0	8.30017e-302
1031	SNP_A-8354508	ENSG00000164283.8	5.31838e+07	0	8.30017e-302
1032	SNP_A-8471227	ENSG00000164283.8	5.31609e+07	0	8.30017e-302
1033	SNP_A-1793622	ENSG00000164283.8	5.31601e+07	0	8.30017e-302
1034	SNP_A-1905399	ENSG00000164283.8	5.31596e+07	0	8.30017e-302
1035	SNP_A-8687656	ENSG00000164283.8	5.31506e+07	0	8.30017e-302
1036	SNP_A-1798260	ENSG00000164283.8	5.3143e+07	0	8.30017e-302
1037	SNP_A-8592028	ENSG00000164283.8	5.3143e+07	0	8.30017e-302
1038	SNP_A-1998567	ENSG00000164283.8	5.31405e+07	0	8.30017e-302
1039	SNP_A-2162169	ENSG00000164283.8	5.31405e+07	0	8.30017e-302
1040	SNP_A-1822179	ENSG00000164283.8	5.31405e+07	0	8.30017e-302
1041	SNP_A-8285336	ENSG00000164283.8	5.31405e+07	0	8.30017e-302
1042	SNP_A-8605958	ENSG00000164283.8	5.31405e+07	0	8.30017e-302
1043	SNP_A-8290847	ENSG00000164283.8	5.31397e+07	0	8.30017e-302
1044	SNP_A-8552506	ENSG00000164283.8	5.3126e+07	0	8.30017e-302
1045	SNP_A-8420192	ENSG00000164283.8	5.31178e+07	0	8.30017e-302
1046	SNP_A-1869724	ENSG00000164283.8	5.31116e+07	0	8.30017e-302
1047	SNP_A-1933523	ENSG00000164283.8	5.31072e+07	0	8.30017e-302
1048	SNP_A-2113021	ENSG00000164283.8	5.31012e+07	0	8.30017e-302
1049	SNP_A-8363429	ENSG00000164283.8	5.31012e+07	0	8.30017e-302
1050	SNP_A-2156162	ENSG00000164283.8	5.30966e+07	0	8.30017e-302
1051	SNP_A-1880280	ENSG00000164283.8	5.30887e+07	0	8.30017e-302
1052	SNP_A-8582395	ENSG00000164283.8	5.30859e+07	0	8.30017e-302
1053	SNP_A-8291466	ENSG00000164283.8	5.308e+07	0	8.30017e-302
1054	SNP_A-2086150	ENSG00000164283.8	5.30774e+07	0	8.30017e-302
1055	SNP_A-8498388	ENSG00000164283.8	5.30767e+07	0	8.30017e-302
1056	SNP_A-8295415	ENSG00000164283.8	5.3076e+07	0	8.30017e-302
1057	SNP_A-1843065	ENSG00000164283.8	5.30746e+07	0	8.30017e-302
1058	SNP_A-8711661	ENSG00000164283.8	5.30746e+07	0	8.30017e-302
1059	SNP_A-8711127	ENSG00000164283.8	5.30685e+07	0	8.30017e-302
1060	SNP_A-8699043	ENSG00000164283.8	5.30595e+07	0	8.30017e-302
1061	SNP_A-8507925	ENSG00000164283.8	5.30587e+07	0	8.30017e-302
1062	SNP_A-8283534	ENSG00000164283.8	5.30511e+07	0	8.30017e-302
1063	SNP_A-4194156	ENSG00000164283.8	5.30479e+07	0	8.30017e-302
1064	SNP_A-8336003	ENSG00000164283.8	5.3045e+07	0	8.30017e-302
1065	SNP_A-8567763	ENSG00000164283.8	5.30441e+07	0	8.30017e-302
1066	SNP_A-8287867	ENSG00000164283.8	5.30418e+07	0	8.30017e-302
1067	SNP_A-1960922	ENSG00000164283.8	5.30352e+07	0	8.30017e-302
1068	SNP_A-8595092	ENSG00000164283.8	5.30352e+07	0	8.30017e-302
1069	SNP_A-8716061	ENSG00000164283.8	5.30188e+07	0	8.30017e-302
1070	SNP_A-1860855	ENSG00000164283.8	5.30163e+07	0	8.30017e-302
1071	SNP_A-4298663	ENSG00000164283.8	5.30163e+07	0	8.30017e-302
1072	SNP_A-2092487	ENSG00000164283.8	5.30107e+07	0	8.30017e-302
1073	SNP_A-2206691	ENSG00000164283.8	5.30107e+07	0	8.30017e-302
1074	SNP_A-8587106	ENSG00000164283.8	5.30063e+07	0	8.30017e-302
1075	SNP_A-2193086	ENSG00000164283.8	5.29819e+07	0	8.30017e-302
1076	SNP_A-8696576	ENSG00000164283.8	5.29802e+07	0	8.30017e-302
1077	SNP_A-8677982	ENSG00000164283.8	5.29799e+07	0	8.30017e-302
1078	SNP_A-8297761	ENSG00000164283.8	5.29799e+07	0	8.30017e-302
1079	SNP_A-1817357	ENSG00000164283.8	5.29744e+07	0	8.30017e-302
1080	SNP_A-8330428	ENSG00000164283.8	5.29707e+07	0	8.30017e-302
1081	SNP_A-2215006	ENSG00000164283.8	5.29677e+07	0	8.30017e-302
1082	SNP_A-8325109	ENSG00000164283.8	5.29636e+07	0	8.30017e-302
1083	SNP_A-8647068	ENSG00000164283.8	5.29606e+07	0	8.30017e-302
1084	SNP_A-8526500	ENSG00000164283.8	5.29552e+07	0	8.30017e-302
1085	SNP_A-2215972	ENSG00000164283.8	5.29547e+07	0	8.30017e-302
1086	SNP_A-4265671	ENSG00000164283.8	5.29534e+07	0	8.30017e-302
1087	SNP_A-2256154	ENSG00000164283.8	5.29519e+07	0	8.30017e-302
1088	SNP_A-8294448	ENSG00000164283.8	5.29439e+07	0	8.30017e-302
1089	SNP_A-8316253	ENSG00000164283.8	5.29411e+07	0	8.30017e-302
1090	SNP_A-8599454	ENSG00000164283.8	5.29407e+07	0	8.30017e-302
1091	SNP_A-2292720	ENSG00000164283.8	5.29391e+07	0	8.30017e-302
1092	SNP_A-8410097	ENSG00000164283.8	5.29388e+07	0	8.30017e-302
1093	SNP_A-4272552	ENSG00000164283.8	5.29364e+07	0	8.30017e-302
1094	SNP_A-2186028	ENSG00000164283.8	5.29358e+07	0	8.30017e-302
1095	SNP_A-8541081	ENSG00000164283.8	5.29346e+07	0	8.30017e-302
1096	SNP_A-8571679	ENSG00000164283.8	5.29294e+07	0	8.30017e-302
1097	SNP_A-1976851	ENSG00000164283.8	5.29279e+07	0	8.30017e-302
1098	SNP_A-8667823	ENSG00000164283.8	5.2927e+07	0	8.30017e-302
1099	SNP_A-1780457	ENSG00000164283.8	5.29265e+07	0	8.30017e-302
1100	SNP_A-8442759	ENSG00000164283.8	5.29263e+07	0	8.30017e-302
1101	SNP_A-8330697	ENSG00000164283.8	5.29255e+07	0	8.30017e-302
1102	SNP_A-8441498	ENSG00000164283.8	5.29237e+07	0	8.30017e-302
1103	SNP_A-8292796	ENSG00000164283.8	5.29229e+07	0	8.30017e-302
1104	SNP_A-2268581	ENSG00000164283.8	5.29211e+07	0	8.30017e-302
1105	SNP_A-1919123	ENSG00000164283.8	5.29208e+07	0	8.30017e-302
1106	SNP_A-8363430	ENSG00000164283.8	5.29206e+07	0	8.30017e-302
1107	SNP_A-8705888	ENSG00000164283.8	5.29204e+07	0	8.30017e-302
1108	SNP_A-8510676	ENSG00000164283.8	5.29204e+07	0	8.30017e-302
1109	SNP_A-1878045	ENSG00000164283.8	5.29199e+07	0	8.30017e-302
1110	SNP_A-2153971	ENSG00000164283.8	5.29196e+07	0	8.30017e-302
1111	SNP_A-4208954	ENSG00000164283.8	5.29177e+07	0	8.30017e-302
1112	SNP_A-2305336	ENSG00000164283.8	5.29166e+07	0	8.30017e-302
1113	SNP_A-1869133	ENSG00000164283.8	5.29165e+07	0	8.30017e-302
1114	SNP_A-8502699	ENSG00000164283.8	5.2916e+07	0	8.30017e-302
1115	SNP_A-8430748	ENSG00000164283.8	5.29159e+07	0	8.30017e-302
1116	SNP_A-8454277	ENSG00000164283.8	5.29159e+07	0	8.30017e-302
1117	SNP_A-4205459	ENSG00000164283.8	5.29159e+07	0	8.30017e-302
1118	SNP_A-4275413	ENSG00000164283.8	5.29159e+07	0	8.30017e-302
1119	SNP_A-2067637	ENSG00000164283.8	5.29159e+07	0	8.30017e-302
1120	SNP_A-2238886	ENSG00000164283.8	5.29159e+07	0	8.30017e-302
1121	SNP_A-1792667	ENSG00000164283.8	5.29159e+07	0	8.30017e-302
1122	SNP_A-1836727	ENSG00000164283.8	5.29159e+07	0	8.30017e-302
1123	SNP_A-1913988	ENSG00000164283.8	5.29159e+07	0	8.30017e-302
1124	SNP_A-1919848	ENSG00000164283.8	5.29159e+07	0	8.30017e-302
1125	SNP_A-8666797	ENSG00000164283.8	5.29159e+07	0	8.30017e-302
1126	SNP_A-8281133	ENSG00000164283.8	5.29159e+07	0	8.30017e-302
1127	SNP_A-8347475	ENSG00000164283.8	5.29159e+07	0	8.30017e-302
1128	SNP_A-8371293	ENSG00000164283.8	5.29159e+07	0	8.30017e-302
1129	SNP_A-8382252	ENSG00000164283.8	5.29159e+07	0	8.30017e-302
1130	SNP_A-8547337	ENSG00000164283.8	5.29159e+07	0	8.30017e-302
1131	SNP_A-8690905	ENSG00000164283.8	5.29159e+07	0	8.30017e-302
1132	SNP_A-8686270	ENSG00000164283.8	5.29159e+07	0	8.30017e-302
1133	SNP_A-8308518	ENSG00000164283.8	5.29159e+07	0	8.30017e-302
1134	SNP_A-8406934	ENSG00000164283.8	5.29159e+07	0	8.30017e-302
1135	SNP_A-8531646	ENSG00000164283.8	5.29159e+07	0	8.30017e-302
1136	SNP_A-8658693	ENSG00000112116.9	4.72861e+07	0	8.30017e-302
1137	SNP_A-1965793	ENSG00000112116.9	4.69036e+07	0	8.30017e-302
1138	SNP_A-2225433	ENSG00000112116.9	4.6649e+07	0	8.30017e-302
1139	SNP_A-8694550	ENSG00000112116.9	4.65163e+07	0	8.30017e-302
1140	SNP_A-8638100	ENSG00000112116.9	4.64498e+07	0	8.30017e-302
1141	SNP_A-1893612	ENSG00000112116.9	4.57667e+07	0	8.30017e-302
1142	SNP_A-8413955	ENSG00000112116.9	4.53502e+07	0	8.30017e-302
1143	SNP_A-8572197	ENSG00000112116.9	4.52507e+07	0	8.30017e-302
1144	SNP_A-8664963	ENSG00000112116.9	4.52113e+07	0	8.30017e-302
1145	SNP_A-8305036	ENSG00000112116.9	4.51231e+07	0	8.30017e-302
1146	SNP_A-2032061	ENSG00000112116.9	4.50081e+07	0	8.30017e-302
1147	SNP_A-8558521	ENSG00000112116.9	4.49973e+07	0	8.30017e-302
1148	SNP_A-8712048	ENSG00000112116.9	4.49943e+07	0	8.30017e-302
1149	SNP_A-8309278	ENSG00000112116.9	4.49311e+07	0	8.30017e-302
1150	SNP_A-8407999	ENSG00000112116.9	4.49173e+07	0	8.30017e-302
1151	SNP_A-1908763	ENSG00000112116.9	4.4827e+07	0	8.30017e-302
1152	SNP_A-8627118	ENSG00000112116.9	4.48025e+07	0	8.30017e-302
1153	SNP_A-2188546	ENSG00000112116.9	4.47476e+07	0	8.30017e-302
1154	SNP_A-2089241	ENSG00000112116.9	4.47348e+07	0	8.30017e-302
1155	SNP_A-8576216	ENSG00000112116.9	4.45936e+07	0	8.30017e-302
1156	SNP_A-8383125	ENSG00000112116.9	4.4581e+07	0	8.30017e-302
1157	SNP_A-2275093	ENSG00000112116.9	4.44941e+07	0	8.30017e-302
1158	SNP_A-2305178	ENSG00000112116.9	4.44904e+07	0	8.30017e-302
1159	SNP_A-2093620	ENSG00000112116.9	4.44634e+07	0	8.30017e-302
1160	SNP_A-1849043	ENSG00000112116.9	4.44422e+07	0	8.30017e-302
1161	SNP_A-8390367	ENSG00000112116.9	4.44171e+07	0	8.30017e-302
1162	SNP_A-8447702	ENSG00000112116.9	4.43672e+07	0	8.30017e-302
1163	SNP_A-8687104	ENSG00000112116.9	4.43307e+07	0	8.30017e-302
1164	SNP_A-8657979	ENSG00000112116.9	4.43114e+07	0	8.30017e-302
1165	SNP_A-8436800	ENSG00000112116.9	4.43042e+07	0	8.30017e-302
1166	SNP_A-2024966	ENSG00000112116.9	4.42653e+07	0	8.30017e-302
1167	SNP_A-1973650	ENSG00000112116.9	4.4255e+07	0	8.30017e-302
1168	SNP_A-2234814	ENSG00000112116.9	4.42474e+07	0	8.30017e-302
1169	SNP_A-2034094	ENSG00000112116.9	4.42361e+07	0	8.30017e-302
1170	SNP_A-1959031	ENSG00000112116.9	4.4196e+07	0	8.30017e-302
1171	SNP_A-8648602	ENSG00000112116.9	4.41911e+07	0	8.30017e-302
1172	SNP_A-2140848	ENSG00000112116.9	4.41898e+07	0	8.30017e-302
1173	SNP_A-8672224	ENSG00000112116.9	4.41893e+07	0	8.30017e-302
1174	SNP_A-8608662	ENSG00000112116.9	4.41709e+07	0	8.30017e-302
1175	SNP_A-4152075	ENSG00000112116.9	4.41704e+07	0	8.30017e-302
1176	SNP_A-8577685	ENSG00000112116.9	4.41609e+07	0	8.30017e-302
1177	SNP_A-8339804	ENSG00000112116.9	4.41513e+07	0	8.30017e-302
1178	SNP_A-2223155	ENSG00000112116.9	4.41406e+07	0	8.30017e-302
1179	SNP_A-1823348	ENSG00000112116.9	4.41398e+07	0	8.30017e-302
1180	SNP_A-1781565	ENSG00000112116.9	4.41343e+07	0	8.30017e-302
1181	SNP_A-1892746	ENSG00000112116.9	4.41311e+07	0	8.30017e-302
1182	SNP_A-8495365	ENSG00000112116.9	4.41254e+07	0	8.30017e-302
1183	SNP_A-8286342	ENSG00000112116.9	4.41217e+07	0	8.30017e-302
1184	SNP_A-8597314	ENSG00000112116.9	4.41164e+07	0	8.30017e-302
1185	SNP_A-2181677	ENSG00000112116.9	4.41117e+07	0	8.30017e-302
1186	SNP_A-8472211	ENSG00000112116.9	4.41057e+07	0	8.30017e-302
1187	SNP_A-8412541	ENSG00000112116.9	4.40952e+07	0	8.30017e-302
1188	SNP_A-4261131	ENSG00000112116.9	4.40822e+07	0	8.30017e-302
1189	SNP_A-8442189	ENSG00000112116.9	4.40808e+07	0	8.30017e-302
1190	SNP_A-2263621	ENSG00000112116.9	4.40762e+07	0	8.30017e-302
1191	SNP_A-8526157	ENSG00000112116.9	4.40736e+07	0	8.30017e-302
1192	SNP_A-2165139	ENSG00000112116.9	4.40731e+07	0	8.30017e-302
1193	SNP_A-2259878	ENSG00000112116.9	4.40656e+07	0	8.30017e-302
1194	SNP_A-8449831	ENSG00000112116.9	4.40649e+07	0	8.30017e-302
1195	SNP_A-2002309	ENSG00000112116.9	4.40623e+07	0	8.30017e-302
1196	SNP_A-8340507	ENSG00000112116.9	4.40593e+07	0	8.30017e-302
1197	SNP_A-2157704	ENSG00000112116.9	4.40586e+07	0	8.30017e-302
1198	SNP_A-8448176	ENSG00000112116.9	4.40584e+07	0	8.30017e-302
1199	SNP_A-8571813	ENSG00000112116.9	4.4056e+07	0	8.30017e-302
1200	SNP_A-8345902	ENSG00000112116.9	4.40482e+07	0	8.30017e-302
1201	SNP_A-8323931	ENSG00000112116.9	4.40446e+07	0	8.30017e-302
1202	SNP_A-4192978	ENSG00000112116.9	4.40427e+07	0	8.30017e-302
1203	SNP_A-8663955	ENSG00000112116.9	4.40427e+07	0	8.30017e-302
1204	SNP_A-8656900	ENSG00000112116.9	4.40372e+07	0	8.30017e-302
1205	SNP_A-8531686	ENSG00000112116.9	4.40338e+07	0	8.30017e-302
1206	SNP_A-1896231	ENSG00000112116.9	4.40323e+07	0	8.30017e-302
1207	SNP_A-8330800	ENSG00000112116.9	4.40323e+07	0	8.30017e-302
1208	SNP_A-8354831	ENSG00000112116.9	4.40294e+07	0	8.30017e-302
1209	SNP_A-8627924	ENSG00000112116.9	4.40294e+07	0	8.30017e-302
1210	SNP_A-4255668	ENSG00000112116.9	4.40254e+07	0	8.30017e-302
1211	SNP_A-2160343	ENSG00000112116.9	4.4023e+07	0	8.30017e-302
1212	SNP_A-2056459	ENSG00000112116.9	4.40197e+07	0	8.30017e-302
1213	SNP_A-2193400	ENSG00000112116.9	4.40179e+07	0	8.30017e-302
1214	SNP_A-2214033	ENSG00000112116.9	4.40164e+07	0	8.30017e-302
1215	SNP_A-1934834	ENSG00000112116.9	4.40095e+07	0	8.30017e-302
1216	SNP_A-8491177	ENSG00000112116.9	4.4007e+07	0	8.30017e-302
1217	SNP_A-8680636	ENSG00000112116.9	4.40064e+07	0	8.30017e-302
1218	SNP_A-8343626	ENSG00000112116.9	4.4005e+07	0	8.30017e-302
1219	SNP_A-8516010	ENSG00000112116.9	4.40027e+07	0	8.30017e-302
1220	SNP_A-2307213	ENSG00000112116.9	4.40009e+07	0	8.30017e-302
1221	SNP_A-8579744	ENSG00000112116.9	4.40009e+07	0	8.30017e-302
1222	SNP_A-8362188	ENSG00000112116.9	4.40009e+07	0	8.30017e-302
1223	SNP_A-2268231	ENSG00000112116.9	4.39995e+07	0	8.30017e-302
1224	SNP_A-1930597	ENSG00000112116.9	4.39975e+07	0	8.30017e-302
1225	SNP_A-8304601	ENSG00000112116.9	4.39975e+07	0	8.30017e-302
1226	SNP_A-8405076	ENSG00000112116.9	4.39923e+07	0	8.30017e-302
1227	SNP_A-2302893	ENSG00000112116.9	4.39889e+07	0	8.30017e-302
1228	SNP_A-1920552	ENSG00000112116.9	4.39889e+07	0	8.30017e-302
1229	SNP_A-4288185	ENSG00000112116.9	4.39878e+07	0	8.30017e-302
1230	SNP_A-8562802	ENSG00000112116.9	4.39863e+07	0	8.30017e-302
1231	SNP_A-8579247	ENSG00000112116.9	4.3983e+07	0	8.30017e-302
1232	SNP_A-8317022	ENSG00000112116.9	4.39807e+07	0	8.30017e-302
1233	SNP_A-8328379	ENSG00000112116.9	4.39766e+07	0	8.30017e-302
1234	SNP_A-1861989	ENSG00000112116.9	4.39758e+07	0	8.30017e-302
1235	SNP_A-8637323	ENSG00000112116.9	4.39758e+07	0	8.30017e-302
1236	SNP_A-2019777	ENSG00000112116.9	4.39733e+07	0	8.30017e-302
1237	SNP_A-2259304	ENSG00000112116.9	4.39731e+07	0	8.30017e-302
1238	SNP_A-8399911	ENSG00000112116.9	4.39731e+07	0	8.30017e-302
1239	SNP_A-8566582	ENSG00000112116.9	4.3971e+07	0	8.30017e-302
1240	SNP_A-8714996	ENSG00000112116.9	4.3971e+07	0	8.30017e-302
1241	SNP_A-8483477	ENSG00000112116.9	4.39682e+07	0	8.30017e-302
1242	SNP_A-8326866	ENSG00000112116.9	4.3968e+07	0	8.30017e-302
1243	SNP_A-8615156	ENSG00000112116.9	4.39667e+07	0	8.30017e-302
1244	SNP_A-8655932	ENSG00000112116.9	4.39644e+07	0	8.30017e-302
1245	SNP_A-1967658	ENSG00000112116.9	4.39642e+07	0	8.30017e-302
1246	SNP_A-2164093	ENSG00000112116.9	4.39639e+07	0	8.30017e-302
1247	SNP_A-8664508	ENSG00000112116.9	4.39638e+07	0	8.30017e-302
1248	SNP_A-8349706	ENSG00000112116.9	4.39627e+07	0	8.30017e-302
1249	SNP_A-8319898	ENSG00000112116.9	4.39615e+07	0	8.30017e-302
1250	SNP_A-8426849	ENSG00000112116.9	4.39608e+07	0	8.30017e-302
1251	SNP_A-4234185	ENSG00000112116.9	4.39586e+07	0	8.30017e-302
1252	SNP_A-8581735	ENSG00000112116.9	4.39586e+07	0	8.30017e-302
1253	SNP_A-8599286	ENSG00000112116.9	4.39566e+07	0	8.30017e-302
1254	SNP_A-8585414	ENSG00000112116.9	4.39554e+07	0	8.30017e-302
1255	SNP_A-2219753	ENSG00000112116.9	4.39546e+07	0	8.30017e-302
1256	SNP_A-8518607	ENSG00000112116.9	4.39544e+07	0	8.30017e-302
1257	SNP_A-2148741	ENSG00000112116.9	4.39514e+07	0	8.30017e-302
1258	SNP_A-8308463	ENSG00000112116.9	4.39493e+07	0	8.30017e-302
1259	SNP_A-8385107	ENSG00000112116.9	4.39477e+07	0	8.30017e-302
1260	SNP_A-4200365	ENSG00000112116.9	4.39461e+07	0	8.30017e-302
1261	SNP_A-1925836	ENSG00000112116.9	4.39461e+07	0	8.30017e-302
1262	SNP_A-1929936	ENSG00000112116.9	4.39461e+07	0	8.30017e-302
1263	SNP_A-8332247	ENSG00000112116.9	4.39461e+07	0	8.30017e-302
1264	SNP_A-4238210	ENSG00000112116.9	4.39402e+07	0	8.30017e-302
1265	SNP_A-4242242	ENSG00000112116.9	4.39379e+07	0	8.30017e-302
1266	SNP_A-1992509	ENSG00000112116.9	4.39374e+07	0	8.30017e-302
1267	SNP_A-4215426	ENSG00000112116.9	4.3937e+07	0	8.30017e-302
1268	SNP_A-8342338	ENSG00000112116.9	4.3937e+07	0	8.30017e-302
1269	SNP_A-8711872	ENSG00000112116.9	4.3937e+07	0	8.30017e-302
1270	SNP_A-8404639	ENSG00000112116.9	4.39361e+07	0	8.30017e-302
1271	SNP_A-8715591	ENSG00000112116.9	4.39359e+07	0	8.30017e-302
1272	SNP_A-8481875	ENSG00000112116.9	4.39338e+07	0	8.30017e-302
1273	SNP_A-8294426	ENSG00000112116.9	4.39335e+07	0	8.30017e-302
1274	SNP_A-2251529	ENSG00000112116.9	4.39312e+07	0	8.30017e-302
1275	SNP_A-4266788	ENSG00000112116.9	4.39278e+07	0	8.30017e-302
1276	SNP_A-8571584	ENSG00000112116.9	4.39242e+07	0	8.30017e-302
1277	SNP_A-2301310	ENSG00000112116.9	4.39239e+07	0	8.30017e-302
1278	SNP_A-8390732	ENSG00000112116.9	4.39223e+07	0	8.30017e-302
1279	SNP_A-2017218	ENSG00000112116.9	4.39221e+07	0	8.30017e-302
1280	SNP_A-8355555	ENSG00000112116.9	4.39215e+07	0	8.30017e-302
1281	SNP_A-2292021	ENSG00000112116.9	4.39202e+07	0	8.30017e-302
1282	SNP_A-2040512	ENSG00000112116.9	4.39202e+07	0	8.30017e-302
1283	SNP_A-1815212	ENSG00000112116.9	4.39202e+07	0	8.30017e-302
1284	SNP_A-1909467	ENSG00000112116.9	4.39202e+07	0	8.30017e-302
1285	SNP_A-8636601	ENSG00000112116.9	4.39202e+07	0	8.30017e-302
1286	SNP_A-8673222	ENSG00000112116.9	4.39202e+07	0	8.30017e-302
1287	SNP_A-4227899	ENSG00000112116.9	4.39187e+07	0	8.30017e-302
1288	SNP_A-2069077	ENSG00000112116.9	4.39138e+07	0	8.30017e-302
1289	SNP_A-8702443	ENSG00000112116.9	4.39136e+07	0	8.30017e-302
1290	SNP_A-8709382	ENSG00000112116.9	4.39107e+07	0	8.30017e-302
1291	SNP_A-8579930	ENSG00000112116.9	4.39102e+07	0	8.30017e-302
1292	SNP_A-2258588	ENSG00000112116.9	4.39099e+07	0	8.30017e-302
1293	SNP_A-2102899	ENSG00000112116.9	4.39095e+07	0	8.30017e-302
1294	SNP_A-1822719	ENSG00000112116.9	4.39066e+07	0	8.30017e-302
1295	SNP_A-8363436	ENSG00000112116.9	4.39066e+07	0	8.30017e-302
1296	SNP_A-8453888	ENSG00000112116.9	4.39066e+07	0	8.30017e-302
1297	SNP_A-8680885	ENSG00000112116.9	4.39066e+07	0	8.30017e-302
1298	SNP_A-8673706	ENSG00000112116.9	4.39066e+07	0	8.30017e-302
1299	SNP_A-8416478	ENSG00000112116.9	4.39066e+07	0	8.30017e-302
1300	SNP_A-8655710	ENSG00000112116.9	4.39054e+07	0	8.30017e-302
1301	SNP_A-8362816	ENSG00000112116.9	4.39049e+07	0	8.30017e-302
1302	SNP_A-1993054	ENSG00000112116.9	4.39047e+07	0	8.30017e-302
1303	SNP_A-8362376	ENSG00000112116.9	4.39047e+07	0	8.30017e-302
1304	SNP_A-8524140	ENSG00000112116.9	4.39033e+07	0	8.30017e-302
1305	SNP_A-8380406	ENSG00000112116.9	4.39031e+07	0	8.30017e-302
1306	SNP_A-8474543	ENSG00000112116.9	4.39017e+07	0	8.30017e-302
1307	SNP_A-4220915	ENSG00000112116.9	4.38988e+07	0	8.30017e-302
1308	SNP_A-8330967	ENSG00000112116.9	4.38988e+07	0	8.30017e-302
1309	SNP_A-8657332	ENSG00000112116.9	4.38982e+07	0	8.30017e-302
1310	SNP_A-8423647	ENSG00000112116.9	4.38975e+07	0	8.30017e-302
1311	SNP_A-4192655	ENSG00000112116.9	4.38975e+07	0	8.30017e-302
1312	SNP_A-4244773	ENSG00000112116.9	4.38975e+07	0	8.30017e-302
1313	SNP_A-4199515	ENSG00000112116.9	4.38975e+07	0	8.30017e-302
1314	SNP_A-8640384	ENSG00000112116.9	4.38975e+07	0	8.30017e-302
1315	SNP_A-8641888	ENSG00000112116.9	4.38975e+07	0	8.30017e-302
1316	SNP_A-1906286	ENSG00000112116.9	4.38973e+07	0	8.30017e-302
1317	SNP_A-2079832	ENSG00000112116.9	4.38968e+07	0	8.30017e-302
1318	SNP_A-1871672	ENSG00000112116.9	4.38964e+07	0	8.30017e-302
1319	SNP_A-1876416	ENSG00000112116.9	4.38964e+07	0	8.30017e-302
1320	SNP_A-8659862	ENSG00000112116.9	4.38964e+07	0	8.30017e-302
1321	SNP_A-8434211	ENSG00000112116.9	4.38938e+07	0	8.30017e-302
1322	SNP_A-2070698	ENSG00000112116.9	4.38926e+07	0	8.30017e-302
1323	SNP_A-4270298	ENSG00000112116.9	4.38925e+07	0	8.30017e-302
1324	SNP_A-8576229	ENSG00000112116.9	4.38919e+07	0	8.30017e-302
1325	SNP_A-8474180	ENSG00000112116.9	4.38919e+07	0	8.30017e-302
1326	SNP_A-8305693	ENSG00000112116.9	4.38919e+07	0	8.30017e-302
1327	SNP_A-8466661	ENSG00000112116.9	4.38912e+07	0	8.30017e-302
1328	SNP_A-8531846	ENSG00000112116.9	4.38912e+07	0	8.30017e-302
1329	SNP_A-8576069	ENSG00000112116.9	4.38911e+07	0	8.30017e-302
1330	SNP_A-8581151	ENSG00000112116.9	4.3891e+07	0	8.30017e-302
1331	SNP_A-8538083	ENSG00000112116.9	4.38909e+07	0	8.30017e-302
1332	SNP_A-2107820	ENSG00000112116.9	4.38908e+07	0	8.30017e-302
1333	SNP_A-2083034	ENSG00000112116.9	4.3888e+07	0	8.30017e-302
1334	SNP_A-8542483	ENSG00000112116.9	4.38861e+07	0	8.30017e-302
1335	SNP_A-8367222	ENSG00000112116.9	4.38857e+07	0	8.30017e-302
1336	SNP_A-1798504	ENSG00000112116.9	4.38851e+07	0	8.30017e-302
1337	SNP_A-8445588	ENSG00000112116.9	4.38849e+07	0	8.30017e-302
1338	SNP_A-8447330	ENSG00000112116.9	4.38848e+07	0	8.30017e-302
1339	SNP_A-2083876	ENSG00000112116.9	4.3884e+07	0	8.30017e-302
1340	SNP_A-8348726	ENSG00000112116.9	4.38839e+07	0	8.30017e-302
1341	SNP_A-8661049	ENSG00000112116.9	4.38833e+07	0	8.30017e-302
1342	SNP_A-4257343	ENSG00000112116.9	4.38818e+07	0	8.30017e-302
1343	SNP_A-1940932	ENSG00000112116.9	4.38818e+07	0	8.30017e-302
1344	SNP_A-1895872	ENSG00000112116.9	4.38817e+07	0	8.30017e-302
1345	SNP_A-4252849	ENSG00000112116.9	4.38811e+07	0	8.30017e-302
1346	SNP_A-8390901	ENSG00000112116.9	4.38808e+07	0	8.30017e-302
1347	SNP_A-8571242	ENSG00000112116.9	4.38805e+07	0	8.30017e-302
1348	SNP_A-8380803	ENSG00000112116.9	4.38805e+07	0	8.30017e-302
1349	SNP_A-1899830	ENSG00000112116.9	4.38804e+07	0	8.30017e-302
1350	SNP_A-2241240	ENSG00000112116.9	4.38801e+07	0	8.30017e-302
1351	SNP_A-1833254	ENSG00000112116.9	4.38801e+07	0	8.30017e-302
1352	SNP_A-8360806	ENSG00000112116.9	4.38801e+07	0	8.30017e-302
1353	SNP_A-8559421	ENSG00000112116.9	4.38801e+07	0	8.30017e-302
1354	SNP_A-8416237	ENSG00000112116.9	4.38801e+07	0	8.30017e-302
1355	SNP_A-4232471	ENSG00000112116.9	4.388e+07	0	8.30017e-302
1356	SNP_A-8688367	ENSG00000112116.9	4.38799e+07	0	8.30017e-302
1357	SNP_A-8657849	ENSG00000112116.9	4.38798e+07	0	8.30017e-302
1358	SNP_A-2226441	ENSG00000112116.9	4.38798e+07	0	8.30017e-302
1359	SNP_A-2122228	ENSG00000112116.9	4.38798e+07	0	8.30017e-302
1360	SNP_A-2163825	ENSG00000112116.9	4.38798e+07	0	8.30017e-302
1361	SNP_A-2183886	ENSG00000112116.9	4.38798e+07	0	8.30017e-302
1362	SNP_A-2271014	ENSG00000112116.9	4.38798e+07	0	8.30017e-302
1363	SNP_A-4193706	ENSG00000112116.9	4.38798e+07	0	8.30017e-302
1364	SNP_A-1805849	ENSG00000112116.9	4.38798e+07	0	8.30017e-302
1365	SNP_A-1851272	ENSG00000112116.9	4.38798e+07	0	8.30017e-302
1366	SNP_A-1886303	ENSG00000112116.9	4.38798e+07	0	8.30017e-302
1367	SNP_A-1950226	ENSG00000112116.9	4.38798e+07	0	8.30017e-302
1368	SNP_A-8657766	ENSG00000112116.9	4.38798e+07	0	8.30017e-302
1369	SNP_A-8683749	ENSG00000112116.9	4.38798e+07	0	8.30017e-302
1370	SNP_A-8699201	ENSG00000112116.9	4.38798e+07	0	8.30017e-302
1371	SNP_A-8295056	ENSG00000112116.9	4.38798e+07	0	8.30017e-302
1372	SNP_A-8305017	ENSG00000112116.9	4.38798e+07	0	8.30017e-302
1373	SNP_A-8324324	ENSG00000112116.9	4.38798e+07	0	8.30017e-302
1374	SNP_A-8402263	ENSG00000112116.9	4.38798e+07	0	8.30017e-302
1375	SNP_A-8395999	ENSG00000112116.9	4.38798e+07	0	8.30017e-302
1376	SNP_A-8398337	ENSG00000112116.9	4.38798e+07	0	8.30017e-302
1377	SNP_A-8503958	ENSG00000112116.9	4.38798e+07	0	8.30017e-302
1378	SNP_A-2041896	ENSG00000170279.2	1.48622e+07	0	8.30017e-302
1379	SNP_A-1837399	ENSG00000170279.2	1.48496e+07	0	8.30017e-302
1380	SNP_A-1896850	ENSG00000170279.2	1.46066e+07	0	8.30017e-302
1381	SNP_A-8508506	ENSG00000170279.2	1.45352e+07	0	8.30017e-302
1382	SNP_A-8508677	ENSG00000170279.2	1.44835e+07	0	8.30017e-302
1383	SNP_A-1954106	ENSG00000170279.2	1.44448e+07	0	8.30017e-302
1384	SNP_A-1907438	ENSG00000170279.2	1.43461e+07	0	8.30017e-302
1385	SNP_A-2062897	ENSG00000170279.2	1.4331e+07	0	8.30017e-302
1386	SNP_A-8408660	ENSG00000170279.2	1.43032e+07	0	8.30017e-302
1387	SNP_A-8520839	ENSG00000170279.2	1.4285e+07	0	8.30017e-302
1388	SNP_A-8518424	ENSG00000170279.2	1.42603e+07	0	8.30017e-302
1389	SNP_A-8615081	ENSG00000170279.2	1.42567e+07	0	8.30017e-302
1390	SNP_A-8589934	ENSG00000170279.2	1.4244e+07	0	8.30017e-302
1391	SNP_A-8327680	ENSG00000170279.2	1.4244e+07	0	8.30017e-302
1392	SNP_A-2218436	ENSG00000170279.2	1.42435e+07	0	8.30017e-302
1393	SNP_A-2019193	ENSG00000170279.2	1.42276e+07	0	8.30017e-302
1394	SNP_A-8646682	ENSG00000170279.2	1.42036e+07	0	8.30017e-302
1395	SNP_A-1861649	ENSG00000170279.2	1.41985e+07	0	8.30017e-302
1396	SNP_A-8693217	ENSG00000170279.2	1.41947e+07	0	8.30017e-302
1397	SNP_A-2169357	ENSG00000170279.2	1.41947e+07	0	8.30017e-302
1398	SNP_A-8302755	ENSG00000170279.2	1.41947e+07	0	8.30017e-302
1399	SNP_A-4236662	ENSG00000170279.2	1.41812e+07	0	8.30017e-302
1400	SNP_A-8709263	ENSG00000170279.2	1.41806e+07	0	8.30017e-302
1401	SNP_A-2131095	ENSG00000170279.2	1.41799e+07	0	8.30017e-302
1402	SNP_A-8521347	ENSG00000170279.2	1.41799e+07	0	8.30017e-302
1403	SNP_A-1993098	ENSG00000170279.2	1.41733e+07	0	8.30017e-302
1404	SNP_A-1818350	ENSG00000170279.2	1.41733e+07	0	8.30017e-302
1405	SNP_A-8523031	ENSG00000170279.2	1.41733e+07	0	8.30017e-302
1406	SNP_A-8446847	ENSG00000170279.2	1.41619e+07	0	8.30017e-302
1407	SNP_A-2248348	ENSG00000170279.2	1.41578e+07	0	8.30017e-302
1408	SNP_A-2072061	ENSG00000170279.2	1.41557e+07	0	8.30017e-302
1409	SNP_A-2087688	ENSG00000170279.2	1.41557e+07	0	8.30017e-302
1410	SNP_A-4242691	ENSG00000170279.2	1.41513e+07	0	8.30017e-302
1411	SNP_A-8481824	ENSG00000170279.2	1.41394e+07	0	8.30017e-302
1412	SNP_A-8292019	ENSG00000170279.2	1.41394e+07	0	8.30017e-302
1413	SNP_A-1793209	ENSG00000170279.2	1.41394e+07	0	8.30017e-302
1414	SNP_A-2055984	ENSG00000170279.2	1.41349e+07	0	8.30017e-302
1415	SNP_A-1830374	ENSG00000170279.2	1.41349e+07	0	8.30017e-302
1416	SNP_A-1926522	ENSG00000170279.2	1.41321e+07	0	8.30017e-302
1417	SNP_A-8700761	ENSG00000170279.2	1.41321e+07	0	8.30017e-302
1418	SNP_A-8578951	ENSG00000170279.2	1.4132e+07	0	8.30017e-302
1419	SNP_A-8306548	ENSG00000170279.2	1.4132e+07	0	8.30017e-302
1420	SNP_A-2191650	ENSG00000170279.2	1.41316e+07	0	8.30017e-302
1421	SNP_A-4281461	ENSG00000170279.2	1.41315e+07	0	8.30017e-302
1422	SNP_A-8447670	ENSG00000170279.2	1.41315e+07	0	8.30017e-302
1423	SNP_A-8693333	ENSG00000170279.2	1.41283e+07	0	8.30017e-302
1424	SNP_A-2041107	ENSG00000170279.2	1.41229e+07	0	8.30017e-302
1425	SNP_A-1886292	ENSG00000170279.2	1.41229e+07	0	8.30017e-302
1426	SNP_A-8662700	ENSG00000170279.2	1.41229e+07	0	8.30017e-302
1427	SNP_A-8645955	ENSG00000170279.2	1.41208e+07	0	8.30017e-302
1428	SNP_A-1857933	ENSG00000170279.2	1.41201e+07	0	8.30017e-302
1429	SNP_A-8282450	ENSG00000170279.2	1.41201e+07	0	8.30017e-302
1430	SNP_A-8561620	ENSG00000170279.2	1.41145e+07	0	8.30017e-302
1431	SNP_A-8692390	ENSG00000170279.2	1.41145e+07	0	8.30017e-302
1432	SNP_A-8416771	ENSG00000170279.2	1.41145e+07	0	8.30017e-302
1433	SNP_A-1907337	ENSG00000170279.2	1.41121e+07	0	8.30017e-302
1434	SNP_A-8352118	ENSG00000170279.2	1.41121e+07	0	8.30017e-302
1435	SNP_A-2112459	ENSG00000170279.2	1.41106e+07	0	8.30017e-302
1436	SNP_A-1841973	ENSG00000170279.2	1.41042e+07	0	8.30017e-302
1437	SNP_A-8534182	ENSG00000170279.2	1.41014e+07	0	8.30017e-302
1438	SNP_A-8623300	ENSG00000170279.2	1.41014e+07	0	8.30017e-302
1439	SNP_A-2014687	ENSG00000170279.2	1.40945e+07	0	8.30017e-302
1440	SNP_A-1802805	ENSG00000170279.2	1.40945e+07	0	8.30017e-302
1441	SNP_A-8643991	ENSG00000170279.2	1.40945e+07	0	8.30017e-302
1442	SNP_A-8672824	ENSG00000170279.2	1.40945e+07	0	8.30017e-302
1443	SNP_A-8356891	ENSG00000170279.2	1.40945e+07	0	8.30017e-302
1444	SNP_A-8301462	ENSG00000170279.2	1.40945e+07	0	8.30017e-302
1445	SNP_A-8310025	ENSG00000170279.2	1.40945e+07	0	8.30017e-302
1446	SNP_A-8315187	ENSG00000170279.2	1.40945e+07	0	8.30017e-302
1447	SNP_A-2279519	ENSG00000170279.2	1.40938e+07	0	8.30017e-302
1448	SNP_A-8686369	ENSG00000170279.2	1.40938e+07	0	8.30017e-302
1449	SNP_A-2072972	ENSG00000170279.2	1.40928e+07	0	8.30017e-302
1450	SNP_A-1820306	ENSG00000170279.2	1.40928e+07	0	8.30017e-302
1451	SNP_A-1871171	ENSG00000170279.2	1.40928e+07	0	8.30017e-302
1452	SNP_A-8503214	ENSG00000170279.2	1.40928e+07	0	8.30017e-302
1453	SNP_A-8514313	ENSG00000170279.2	1.40917e+07	0	8.30017e-302
1454	SNP_A-1825838	ENSG00000170279.2	1.40907e+07	0	8.30017e-302
1455	SNP_A-8346321	ENSG00000170279.2	1.40907e+07	0	8.30017e-302
1456	SNP_A-8370608	ENSG00000170279.2	1.40907e+07	0	8.30017e-302
1457	SNP_A-8503217	ENSG00000170279.2	1.40907e+07	0	8.30017e-302
1458	SNP_A-2313756	ENSG00000170279.2	1.40853e+07	0	8.30017e-302
1459	SNP_A-2185797	ENSG00000170279.2	1.40836e+07	0	8.30017e-302
1460	SNP_A-8339960	ENSG00000170279.2	1.40836e+07	0	8.30017e-302
1461	SNP_A-2069924	ENSG00000170279.2	1.40836e+07	0	8.30017e-302
1462	SNP_A-1846270	ENSG00000170279.2	1.40794e+07	0	8.30017e-302
1463	SNP_A-8380631	ENSG00000170279.2	1.40794e+07	0	8.30017e-302
1464	SNP_A-8491260	ENSG00000170279.2	1.40794e+07	0	8.30017e-302
1465	SNP_A-8593368	ENSG00000170279.2	1.40779e+07	0	8.30017e-302
1466	SNP_A-1890420	ENSG00000170279.2	1.40779e+07	0	8.30017e-302
1467	SNP_A-8446943	ENSG00000170279.2	1.40779e+07	0	8.30017e-302
1468	SNP_A-1976608	ENSG00000170279.2	1.40779e+07	0	8.30017e-302
1469	SNP_A-1805039	ENSG00000170279.2	1.40779e+07	0	8.30017e-302
1470	SNP_A-4220623	ENSG00000170279.2	1.40767e+07	0	8.30017e-302
1471	SNP_A-1859104	ENSG00000170279.2	1.40767e+07	0	8.30017e-302
1472	SNP_A-8424228	ENSG00000170279.2	1.40767e+07	0	8.30017e-302
1473	SNP_A-1788174	ENSG00000170279.2	1.40759e+07	0	8.30017e-302
1474	SNP_A-2135364	ENSG00000170279.2	1.40747e+07	0	8.30017e-302
1475	SNP_A-2207491	ENSG00000170279.2	1.40747e+07	0	8.30017e-302
1476	SNP_A-1920932	ENSG00000170279.2	1.40747e+07	0	8.30017e-302
1477	SNP_A-8614854	ENSG00000170279.2	1.40747e+07	0	8.30017e-302
1478	SNP_A-8421999	ENSG00000170279.2	1.40747e+07	0	8.30017e-302
1479	SNP_A-8437597	ENSG00000170279.2	1.40747e+07	0	8.30017e-302
1480	SNP_A-4226541	ENSG00000170279.2	1.40742e+07	0	8.30017e-302
1481	SNP_A-4263980	ENSG00000170279.2	1.40742e+07	0	8.30017e-302
1482	SNP_A-1796066	ENSG00000170279.2	1.40695e+07	0	8.30017e-302
1483	SNP_A-4207370	ENSG00000170279.2	1.40687e+07	0	8.30017e-302
1484	SNP_A-8335321	ENSG00000170279.2	1.40666e+07	0	8.30017e-302
1485	SNP_A-2023876	ENSG00000170279.2	1.40654e+07	0	8.30017e-302
1486	SNP_A-8328012	ENSG00000170279.2	1.40654e+07	0	8.30017e-302
1487	SNP_A-1826939	ENSG00000170279.2	1.40563e+07	0	8.30017e-302
1488	SNP_A-8470994	ENSG00000170279.2	1.40563e+07	0	8.30017e-302
1489	SNP_A-2013974	ENSG00000170279.2	1.40563e+07	0	8.30017e-302
1490	SNP_A-2293434	ENSG00000170279.2	1.40563e+07	0	8.30017e-302
1491	SNP_A-4196964	ENSG00000170279.2	1.40563e+07	0	8.30017e-302
1492	SNP_A-8637127	ENSG00000170279.2	1.40563e+07	0	8.30017e-302
1493	SNP_A-8709810	ENSG00000170279.2	1.40563e+07	0	8.30017e-302
1494	SNP_A-8325492	ENSG00000170279.2	1.40563e+07	0	8.30017e-302
1495	SNP_A-1971403	ENSG00000170279.2	1.40553e+07	0	8.30017e-302
1496	SNP_A-2242994	ENSG00000170279.2	1.40553e+07	0	8.30017e-302
1497	SNP_A-1803636	ENSG00000170279.2	1.40519e+07	0	8.30017e-302
1498	SNP_A-8559692	ENSG00000170279.2	1.40506e+07	0	8.30017e-302
1499	SNP_A-2099420	ENSG00000170279.2	1.40506e+07	0	8.30017e-302
1500	SNP_A-1957353	ENSG00000170279.2	1.40506e+07	0	8.30017e-302
1501	SNP_A-2099866	ENSG00000170279.2	1.40501e+07	0	8.30017e-302
1502	SNP_A-8664282	ENSG00000170279.2	1.40501e+07	0	8.30017e-302
1503	SNP_A-8715146	ENSG00000170279.2	1.40491e+07	0	8.30017e-302
1504	SNP_A-1813066	ENSG00000170279.2	1.4049e+07	0	8.30017e-302
1505	SNP_A-2152052	ENSG00000170279.2	1.40489e+07	0	8.30017e-302
1506	SNP_A-1819932	ENSG00000170279.2	1.40489e+07	0	8.30017e-302
1507	SNP_A-8703918	ENSG00000170279.2	1.40489e+07	0	8.30017e-302
1508	SNP_A-2043329	ENSG00000170279.2	1.40417e+07	0	8.30017e-302
1509	SNP_A-4229131	ENSG00000170279.2	1.40417e+07	0	8.30017e-302
1510	SNP_A-1949747	ENSG00000170279.2	1.40417e+07	0	8.30017e-302
1511	SNP_A-8518869	ENSG00000170279.2	1.404e+07	0	8.30017e-302
1512	SNP_A-2095181	ENSG00000170279.2	1.404e+07	0	8.30017e-302
1513	SNP_A-8358087	ENSG00000170279.2	1.40394e+07	0	8.30017e-302
1514	SNP_A-2029689	ENSG00000170279.2	1.40394e+07	0	8.30017e-302
1515	SNP_A-2052615	ENSG00000170279.2	1.40394e+07	0	8.30017e-302
1516	SNP_A-8541036	ENSG00000170279.2	1.40394e+07	0	8.30017e-302
1517	SNP_A-8389521	ENSG00000170279.2	1.40394e+07	0	8.30017e-302
1518	SNP_A-8625760	ENSG00000170279.2	1.40394e+07	0	8.30017e-302
1519	SNP_A-2250600	ENSG00000170279.2	1.40379e+07	0	8.30017e-302
1520	SNP_A-1853628	ENSG00000170279.2	1.40379e+07	0	8.30017e-302
1521	SNP_A-8480374	ENSG00000170279.2	1.40379e+07	0	8.30017e-302
1522	SNP_A-8378283	ENSG00000170279.2	1.40375e+07	0	8.30017e-302
1523	SNP_A-8296523	ENSG00000170279.2	1.40362e+07	0	8.30017e-302
1524	SNP_A-1836295	ENSG00000170279.2	1.40362e+07	0	8.30017e-302
1525	SNP_A-1869624	ENSG00000170279.2	1.40358e+07	0	8.30017e-302
1526	SNP_A-8607232	ENSG00000170279.2	1.40358e+07	0	8.30017e-302
1527	SNP_A-8494868	ENSG00000170279.2	1.40358e+07	0	8.30017e-302
1528	SNP_A-2136889	ENSG00000170279.2	1.40353e+07	0	8.30017e-302
1529	SNP_A-4238078	ENSG00000170279.2	1.40353e+07	0	8.30017e-302
1530	SNP_A-1899087	ENSG00000170279.2	1.40341e+07	0	8.30017e-302
1531	SNP_A-8589704	ENSG00000170279.2	1.40293e+07	0	8.30017e-302
1532	SNP_A-8550727	ENSG00000170279.2	1.40269e+07	0	8.30017e-302
1533	SNP_A-8487601	ENSG00000170279.2	1.40249e+07	0	8.30017e-302
1534	SNP_A-2262040	ENSG00000170279.2	1.40238e+07	0	8.30017e-302
1535	SNP_A-1830894	ENSG00000170279.2	1.40238e+07	0	8.30017e-302
1536	SNP_A-8607318	ENSG00000170279.2	1.40238e+07	0	8.30017e-302
1537	SNP_A-1945052	ENSG00000170279.2	1.40233e+07	0	8.30017e-302
1538	SNP_A-8635362	ENSG00000170279.2	1.40233e+07	0	8.30017e-302
1539	SNP_A-8484055	ENSG00000170279.2	1.40225e+07	0	8.30017e-302
1540	SNP_A-4207622	ENSG00000170279.2	1.40225e+07	0	8.30017e-302
1541	SNP_A-8678111	ENSG00000170279.2	1.40225e+07	0	8.30017e-302
1542	SNP_A-8366308	ENSG00000170279.2	1.40225e+07	0	8.30017e-302
1543	SNP_A-2219840	ENSG00000170279.2	1.40222e+07	0	8.30017e-302
1544	SNP_A-2056043	ENSG00000170279.2	1.40214e+07	0	8.30017e-302
1545	SNP_A-2112898	ENSG00000170279.2	1.40201e+07	0	8.30017e-302
1546	SNP_A-8559806	ENSG00000170279.2	1.40199e+07	0	8.30017e-302
1547	SNP_A-1978401	ENSG00000170279.2	1.40196e+07	0	8.30017e-302
1548	SNP_A-8317049	ENSG00000170279.2	1.40196e+07	0	8.30017e-302
1549	SNP_A-4280248	ENSG00000170279.2	1.40175e+07	0	8.30017e-302
1550	SNP_A-2235410	ENSG00000170279.2	1.40175e+07	0	8.30017e-302
1551	SNP_A-8467348	ENSG00000170279.2	1.40175e+07	0	8.30017e-302
1552	SNP_A-8714207	ENSG00000170279.2	1.40175e+07	0	8.30017e-302
1553	SNP_A-8396653	ENSG00000170279.2	1.40175e+07	0	8.30017e-302
1554	SNP_A-8449393	ENSG00000170279.2	1.40175e+07	0	8.30017e-302
1555	SNP_A-8550045	ENSG00000170279.2	1.40175e+07	0	8.30017e-302
1556	SNP_A-8688618	ENSG00000170279.2	1.40175e+07	0	8.30017e-302
1557	SNP_A-8531180	ENSG00000170279.2	1.40175e+07	0	8.30017e-302
1558	SNP_A-4296100	ENSG00000170279.2	1.40151e+07	0	8.30017e-302
1559	SNP_A-2238730	ENSG00000170279.2	1.40151e+07	0	8.30017e-302
1560	SNP_A-2314104	ENSG00000170279.2	1.40151e+07	0	8.30017e-302
1561	SNP_A-1857508	ENSG00000170279.2	1.4013e+07	0	8.30017e-302
1562	SNP_A-1931975	ENSG00000170279.2	1.4012e+07	0	8.30017e-302
1563	SNP_A-8707157	ENSG00000170279.2	1.4012e+07	0	8.30017e-302
1564	SNP_A-1830454	ENSG00000170279.2	1.40113e+07	0	8.30017e-302
1565	SNP_A-8579826	ENSG00000170279.2	1.40113e+07	0	8.30017e-302
1566	SNP_A-8356066	ENSG00000170279.2	1.40109e+07	0	8.30017e-302
1567	SNP_A-8589369	ENSG00000170279.2	1.40107e+07	0	8.30017e-302
1568	SNP_A-8662745	ENSG00000170279.2	1.40104e+07	0	8.30017e-302
1569	SNP_A-8558347	ENSG00000170279.2	1.40104e+07	0	8.30017e-302
1570	SNP_A-8613104	ENSG00000170279.2	1.40104e+07	0	8.30017e-302
1571	SNP_A-8354518	ENSG00000170279.2	1.40104e+07	0	8.30017e-302
1572	SNP_A-8297347	ENSG00000170279.2	1.40104e+07	0	8.30017e-302
1573	SNP_A-8478295	ENSG00000170279.2	1.40073e+07	0	8.30017e-302
1574	SNP_A-2253204	ENSG00000170279.2	1.4007e+07	0	8.30017e-302
1575	SNP_A-4196581	ENSG00000170279.2	1.40051e+07	0	8.30017e-302
1576	SNP_A-8283070	ENSG00000170279.2	1.40051e+07	0	8.30017e-302
1577	SNP_A-8498422	ENSG00000170279.2	1.4005e+07	0	8.30017e-302
1578	SNP_A-8294499	ENSG00000170279.2	1.40046e+07	0	8.30017e-302
1579	SNP_A-8307351	ENSG00000170279.2	1.40032e+07	0	8.30017e-302
1580	SNP_A-2077332	ENSG00000170279.2	1.4003e+07	0	8.30017e-302
1581	SNP_A-8480035	ENSG00000170279.2	1.4003e+07	0	8.30017e-302
1582	SNP_A-2260629	ENSG00000170279.2	1.4003e+07	0	8.30017e-302
1583	SNP_A-2021554	ENSG00000170279.2	1.40027e+07	0	8.30017e-302
1584	SNP_A-2271504	ENSG00000170279.2	1.40027e+07	0	8.30017e-302
1585	SNP_A-2311044	ENSG00000170279.2	1.40027e+07	0	8.30017e-302
1586	SNP_A-2313766	ENSG00000170279.2	1.40017e+07	0	8.30017e-302
1587	SNP_A-8645338	ENSG00000170279.2	1.40016e+07	0	8.30017e-302
1588	SNP_A-8613339	ENSG00000170279.2	1.40011e+07	0	8.30017e-302
1589	SNP_A-8410270	ENSG00000170279.2	1.40011e+07	0	8.30017e-302
1590	SNP_A-8695580	ENSG00000170279.2	1.40011e+07	0	8.30017e-302
1591	SNP_A-2221082	ENSG00000170279.2	1.40009e+07	0	8.30017e-302
1592	SNP_A-1883267	ENSG00000170279.2	1.40009e+07	0	8.30017e-302
1593	SNP_A-8632462	ENSG00000170279.2	1.40009e+07	0	8.30017e-302
1594	SNP_A-2257703	ENSG00000170279.2	1.40008e+07	0	8.30017e-302
1595	SNP_A-1908311	ENSG00000170279.2	1.40008e+07	0	8.30017e-302
1596	SNP_A-8483873	ENSG00000170279.2	1.40008e+07	0	8.30017e-302
1597	SNP_A-8616848	ENSG00000170279.2	1.40008e+07	0	8.30017e-302
1598	SNP_A-8424893	ENSG00000170279.2	1.40008e+07	0	8.30017e-302
1599	SNP_A-1887468	ENSG00000170279.2	1.40003e+07	0	8.30017e-302
1600	SNP_A-2169716	ENSG00000170279.2	1.40003e+07	0	8.30017e-302
1601	SNP_A-4303185	ENSG00000170279.2	1.40003e+07	0	8.30017e-302
1602	SNP_A-2137475	ENSG00000170279.2	1.4e+07	0	8.30017e-302
1603	SNP_A-1902700	ENSG00000170279.2	1.4e+07	0	8.30017e-302
1604	SNP_A-8635650	ENSG00000170279.2	1.39993e+07	0	8.30017e-302
1605	SNP_A-2274155	ENSG00000170279.2	1.39993e+07	0	8.30017e-302
1606	SNP_A-8383032	ENSG00000170279.2	1.39993e+07	0	8.30017e-302
1607	SNP_A-1855937	ENSG00000170279.2	1.39992e+07	0	8.30017e-302
1608	SNP_A-2262649	ENSG00000170279.2	1.39991e+07	0	8.30017e-302
1609	SNP_A-8608049	ENSG00000170279.2	1.39991e+07	0	8.30017e-302
1610	SNP_A-1815695	ENSG00000170279.2	1.3999e+07	0	8.30017e-302
1611	SNP_A-2032706	ENSG00000170279.2	1.3999e+07	0	8.30017e-302
1612	SNP_A-4210132	ENSG00000170279.2	1.3999e+07	0	8.30017e-302
1613	SNP_A-1985849	ENSG00000170279.2	1.3999e+07	0	8.30017e-302
1614	SNP_A-1995339	ENSG00000170279.2	1.3999e+07	0	8.30017e-302
1615	SNP_A-2102017	ENSG00000170279.2	1.3999e+07	0	8.30017e-302
1616	SNP_A-2135210	ENSG00000170279.2	1.3999e+07	0	8.30017e-302
1617	SNP_A-2269214	ENSG00000170279.2	1.3999e+07	0	8.30017e-302
1618	SNP_A-8366994	ENSG00000170279.2	1.3999e+07	0	8.30017e-302
1619	SNP_A-8373260	ENSG00000170279.2	1.3999e+07	0	8.30017e-302
1620	SNP_A-8474974	ENSG00000170279.2	1.3999e+07	0	8.30017e-302
1621	SNP_A-8472396	ENSG00000170279.2	1.3999e+07	0	8.30017e-302
1622	SNP_A-8479883	ENSG00000170279.2	1.3999e+07	0	8.30017e-302
1623	SNP_A-8561870	ENSG00000170279.2	1.3999e+07	0	8.30017e-302
1624	SNP_A-8630160	ENSG00000170279.2	1.3999e+07	0	8.30017e-302
1625	SNP_A-8677344	ENSG00000170279.2	1.3999e+07	0	8.30017e-302
1626	SNP_A-8694789	ENSG00000170279.2	1.3999e+07	0	8.30017e-302
1627	SNP_A-8307847	ENSG00000170279.2	1.3999e+07	0	8.30017e-302
1628	SNP_A-8524280	ENSG00000170279.2	1.3999e+07	0	8.30017e-302
1629	SNP_A-1975334	ENSG00000231213.2	1.09133e+07	0	8.30017e-302
1630	SNP_A-4199558	ENSG00000231213.2	1.02953e+07	0	8.30017e-302
1631	SNP_A-8646170	ENSG00000231213.2	1.02953e+07	0	8.30017e-302
1632	SNP_A-4286321	ENSG00000231213.2	9.8977e+06	0	8.30017e-302
1633	SNP_A-4237342	ENSG00000231213.2	9.88033e+06	0	8.30017e-302
1634	SNP_A-1850964	ENSG00000231213.2	9.8457e+06	0	8.30017e-302
1635	SNP_A-8487428	ENSG00000231213.2	9.79705e+06	0	8.30017e-302
1636	SNP_A-8514631	ENSG00000231213.2	9.77769e+06	0	8.30017e-302
1637	SNP_A-2143659	ENSG00000231213.2	9.75887e+06	0	8.30017e-302
1638	SNP_A-8455403	ENSG00000231213.2	9.75887e+06	0	8.30017e-302
1639	SNP_A-2235405	ENSG00000231213.2	9.75068e+06	0	8.30017e-302
1640	SNP_A-8548507	ENSG00000231213.2	9.7095e+06	0	8.30017e-302
1641	SNP_A-1822940	ENSG00000231213.2	9.66336e+06	0	8.30017e-302
1642	SNP_A-4271221	ENSG00000231213.2	9.63306e+06	0	8.30017e-302
1643	SNP_A-2219873	ENSG00000231213.2	9.63306e+06	0	8.30017e-302
1644	SNP_A-1948040	ENSG00000231213.2	9.61846e+06	0	8.30017e-302
1645	SNP_A-8596475	ENSG00000231213.2	9.61563e+06	0	8.30017e-302
1646	SNP_A-8406250	ENSG00000231213.2	9.60633e+06	0	8.30017e-302
1647	SNP_A-8565320	ENSG00000231213.2	9.60259e+06	0	8.30017e-302
1648	SNP_A-8524577	ENSG00000231213.2	9.56978e+06	0	8.30017e-302
1649	SNP_A-8483075	ENSG00000231213.2	9.56084e+06	0	8.30017e-302
1650	SNP_A-2205869	ENSG00000231213.2	9.5575e+06	0	8.30017e-302
1651	SNP_A-8287201	ENSG00000231213.2	9.5421e+06	0	8.30017e-302
1652	SNP_A-4195624	ENSG00000231213.2	9.53269e+06	0	8.30017e-302
1653	SNP_A-8561697	ENSG00000231213.2	9.5251e+06	0	8.30017e-302
1654	SNP_A-2307177	ENSG00000231213.2	9.48359e+06	0	8.30017e-302
1655	SNP_A-1939350	ENSG00000231213.2	9.47725e+06	0	8.30017e-302
1656	SNP_A-8486471	ENSG00000231213.2	9.47369e+06	0	8.30017e-302
1657	SNP_A-8560646	ENSG00000231213.2	9.47299e+06	0	8.30017e-302
1658	SNP_A-4225295	ENSG00000231213.2	9.43737e+06	0	8.30017e-302
1659	SNP_A-2236127	ENSG00000231213.2	9.43737e+06	0	8.30017e-302
1660	SNP_A-8454051	ENSG00000231213.2	9.43053e+06	0	8.30017e-302
1661	SNP_A-8519088	ENSG00000231213.2	9.39785e+06	0	8.30017e-302
1662	SNP_A-2253778	ENSG00000231213.2	9.39387e+06	0	8.30017e-302
1663	SNP_A-8294370	ENSG00000231213.2	9.39387e+06	0	8.30017e-302
1664	SNP_A-8480227	ENSG00000231213.2	9.36244e+06	0	8.30017e-302
1665	SNP_A-1874850	ENSG00000231213.2	9.34406e+06	0	8.30017e-302
1666	SNP_A-8534728	ENSG00000231213.2	9.34406e+06	0	8.30017e-302
1667	SNP_A-4195688	ENSG00000231213.2	9.3333e+06	0	8.30017e-302
1668	SNP_A-4197550	ENSG00000231213.2	9.3333e+06	0	8.30017e-302
1669	SNP_A-8651968	ENSG00000231213.2	9.31205e+06	0	8.30017e-302
1670	SNP_A-1943082	ENSG00000231213.2	9.31165e+06	0	8.30017e-302
1671	SNP_A-1933123	ENSG00000231213.2	9.28983e+06	0	8.30017e-302
1672	SNP_A-8548202	ENSG00000231213.2	9.28122e+06	0	8.30017e-302
1673	SNP_A-1940326	ENSG00000231213.2	9.28102e+06	0	8.30017e-302
1674	SNP_A-2176815	ENSG00000231213.2	9.28102e+06	0	8.30017e-302
1675	SNP_A-4268828	ENSG00000231213.2	9.2792e+06	0	8.30017e-302
1676	SNP_A-8499636	ENSG00000231213.2	9.2792e+06	0	8.30017e-302
1677	SNP_A-8520799	ENSG00000231213.2	9.27841e+06	0	8.30017e-302
1678	SNP_A-8618962	ENSG00000231213.2	9.26271e+06	0	8.30017e-302
1679	SNP_A-4205002	ENSG00000231213.2	9.25293e+06	0	8.30017e-302
1680	SNP_A-2262663	ENSG00000231213.2	9.25036e+06	0	8.30017e-302
1681	SNP_A-8497594	ENSG00000231213.2	9.25001e+06	0	8.30017e-302
1682	SNP_A-2176813	ENSG00000231213.2	9.24515e+06	0	8.30017e-302
1683	SNP_A-1808036	ENSG00000231213.2	9.24515e+06	0	8.30017e-302
1684	SNP_A-1884348	ENSG00000231213.2	9.2448e+06	0	8.30017e-302
1685	SNP_A-2197942	ENSG00000231213.2	9.24434e+06	0	8.30017e-302
1686	SNP_A-4286451	ENSG00000231213.2	9.23898e+06	0	8.30017e-302
1687	SNP_A-8349176	ENSG00000231213.2	9.23491e+06	0	8.30017e-302
1688	SNP_A-4255514	ENSG00000231213.2	9.23133e+06	0	8.30017e-302
1689	SNP_A-8687563	ENSG00000231213.2	9.23133e+06	0	8.30017e-302
1690	SNP_A-8556809	ENSG00000231213.2	9.23102e+06	0	8.30017e-302
1691	SNP_A-8597894	ENSG00000231213.2	9.22823e+06	0	8.30017e-302
1692	SNP_A-4227967	ENSG00000231213.2	9.2255e+06	0	8.30017e-302
1693	SNP_A-8640053	ENSG00000231213.2	9.2255e+06	0	8.30017e-302
1694	SNP_A-8658839	ENSG00000231213.2	9.22122e+06	0	8.30017e-302
1695	SNP_A-1808671	ENSG00000231213.2	9.21977e+06	0	8.30017e-302
1696	SNP_A-8525130	ENSG00000231213.2	9.21844e+06	0	8.30017e-302
1697	SNP_A-4271799	ENSG00000231213.2	9.21567e+06	0	8.30017e-302
1698	SNP_A-2094129	ENSG00000231213.2	9.21567e+06	0	8.30017e-302
1699	SNP_A-8483655	ENSG00000231213.2	9.21567e+06	0	8.30017e-302
1700	SNP_A-8390268	ENSG00000231213.2	9.21567e+06	0	8.30017e-302
1701	SNP_A-8518958	ENSG00000231213.2	9.21567e+06	0	8.30017e-302
1702	SNP_A-2030032	ENSG00000231213.2	9.21416e+06	0	8.30017e-302
1703	SNP_A-1879463	ENSG00000231213.2	9.21345e+06	0	8.30017e-302
1704	SNP_A-8565141	ENSG00000231213.2	9.21345e+06	0	8.30017e-302
1705	SNP_A-2299978	ENSG00000231213.2	9.21296e+06	0	8.30017e-302
1706	SNP_A-1821758	ENSG00000231213.2	9.21048e+06	0	8.30017e-302
1707	SNP_A-8321328	ENSG00000231213.2	9.21048e+06	0	8.30017e-302
1708	SNP_A-8331384	ENSG00000231213.2	9.21048e+06	0	8.30017e-302
1709	SNP_A-8519424	ENSG00000231213.2	9.21048e+06	0	8.30017e-302
1710	SNP_A-8695995	ENSG00000231213.2	9.21021e+06	0	8.30017e-302
1711	SNP_A-4196171	ENSG00000231213.2	9.21021e+06	0	8.30017e-302
1712	SNP_A-1855074	ENSG00000231213.2	9.21021e+06	0	8.30017e-302
1713	SNP_A-8528949	ENSG00000231213.2	9.2089e+06	0	8.30017e-302
1714	SNP_A-8508196	ENSG00000231213.2	9.20866e+06	0	8.30017e-302
1715	SNP_A-1816934	ENSG00000231213.2	9.20537e+06	0	8.30017e-302
1716	SNP_A-2009050	ENSG00000231213.2	9.20483e+06	0	8.30017e-302
1717	SNP_A-8361885	ENSG00000231213.2	9.20483e+06	0	8.30017e-302
1718	SNP_A-8452822	ENSG00000231213.2	9.20483e+06	0	8.30017e-302
1719	SNP_A-8358262	ENSG00000231213.2	9.20349e+06	0	8.30017e-302
1720	SNP_A-8541106	ENSG00000231213.2	9.20041e+06	0	8.30017e-302
1721	SNP_A-4199367	ENSG00000231213.2	9.20041e+06	0	8.30017e-302
1722	SNP_A-1862577	ENSG00000231213.2	9.20041e+06	0	8.30017e-302
1723	SNP_A-1862580	ENSG00000231213.2	9.20041e+06	0	8.30017e-302
1724	SNP_A-2309182	ENSG00000231213.2	9.20041e+06	0	8.30017e-302
1725	SNP_A-2313353	ENSG00000231213.2	9.20041e+06	0	8.30017e-302
1726	SNP_A-8554519	ENSG00000231213.2	9.20041e+06	0	8.30017e-302
1727	SNP_A-2258273	ENSG00000231213.2	9.19954e+06	0	8.30017e-302
1728	SNP_A-8506453	ENSG00000231213.2	9.19954e+06	0	8.30017e-302
1729	SNP_A-2159443	ENSG00000231213.2	9.19954e+06	0	8.30017e-302
1730	SNP_A-8343982	ENSG00000231213.2	9.19476e+06	0	8.30017e-302
1731	SNP_A-2197323	ENSG00000231213.2	9.19433e+06	0	8.30017e-302
1732	SNP_A-8353321	ENSG00000231213.2	9.19433e+06	0	8.30017e-302
1733	SNP_A-8624674	ENSG00000231213.2	9.19433e+06	0	8.30017e-302
1734	SNP_A-2306055	ENSG00000231213.2	9.19433e+06	0	8.30017e-302
1735	SNP_A-1849438	ENSG00000231213.2	9.19433e+06	0	8.30017e-302
1736	SNP_A-1993760	ENSG00000231213.2	9.19433e+06	0	8.30017e-302
1737	SNP_A-2129859	ENSG00000231213.2	9.19433e+06	0	8.30017e-302
1738	SNP_A-8658899	ENSG00000231213.2	9.19316e+06	0	8.30017e-302
1739	SNP_A-8299818	ENSG00000231213.2	9.19316e+06	0	8.30017e-302
1740	SNP_A-4245006	ENSG00000231213.2	9.19237e+06	0	8.30017e-302
1741	SNP_A-2072151	ENSG00000231213.2	9.19237e+06	0	8.30017e-302
1742	SNP_A-1945158	ENSG00000231213.2	9.19237e+06	0	8.30017e-302
1743	SNP_A-8483654	ENSG00000231213.2	9.19237e+06	0	8.30017e-302
1744	SNP_A-8331002	ENSG00000231213.2	9.1921e+06	0	8.30017e-302
1745	SNP_A-8390310	ENSG00000231213.2	9.1921e+06	0	8.30017e-302
1746	SNP_A-8506962	ENSG00000231213.2	9.19099e+06	0	8.30017e-302
1747	SNP_A-1876269	ENSG00000231213.2	9.18921e+06	0	8.30017e-302
1748	SNP_A-8644951	ENSG00000231213.2	9.18921e+06	0	8.30017e-302
1749	SNP_A-2092665	ENSG00000231213.2	9.18921e+06	0	8.30017e-302
1750	SNP_A-2086062	ENSG00000231213.2	9.18857e+06	0	8.30017e-302
1751	SNP_A-4279409	ENSG00000231213.2	9.1878e+06	0	8.30017e-302
1752	SNP_A-2288658	ENSG00000231213.2	9.1858e+06	0	8.30017e-302
1753	SNP_A-2159667	ENSG00000231213.2	9.18499e+06	0	8.30017e-302
1754	SNP_A-2197576	ENSG00000231213.2	9.18499e+06	0	8.30017e-302
1755	SNP_A-4280387	ENSG00000231213.2	9.18416e+06	0	8.30017e-302
1756	SNP_A-8374844	ENSG00000231213.2	9.18416e+06	0	8.30017e-302
1757	SNP_A-1831250	ENSG00000231213.2	9.18346e+06	0	8.30017e-302
1758	SNP_A-2035614	ENSG00000231213.2	9.18346e+06	0	8.30017e-302
1759	SNP_A-8688785	ENSG00000231213.2	9.18292e+06	0	8.30017e-302
1760	SNP_A-8376868	ENSG00000231213.2	9.18288e+06	0	8.30017e-302
1761	SNP_A-8432650	ENSG00000231213.2	9.18288e+06	0	8.30017e-302
1762	SNP_A-2100269	ENSG00000231213.2	9.18242e+06	0	8.30017e-302
1763	SNP_A-4225983	ENSG00000231213.2	9.18242e+06	0	8.30017e-302
1764	SNP_A-2152486	ENSG00000231213.2	9.17918e+06	0	8.30017e-302
1765	SNP_A-2250120	ENSG00000231213.2	9.17918e+06	0	8.30017e-302
1766	SNP_A-1880898	ENSG00000231213.2	9.17918e+06	0	8.30017e-302
1767	SNP_A-4200861	ENSG00000231213.2	9.17918e+06	0	8.30017e-302
1768	SNP_A-8601308	ENSG00000231213.2	9.17918e+06	0	8.30017e-302
1769	SNP_A-8674607	ENSG00000231213.2	9.17918e+06	0	8.30017e-302
1770	SNP_A-8305726	ENSG00000231213.2	9.17918e+06	0	8.30017e-302
1771	SNP_A-8501929	ENSG00000231213.2	9.17918e+06	0	8.30017e-302
1772	SNP_A-4208510	ENSG00000231213.2	9.1791e+06	0	8.30017e-302
1773	SNP_A-1887370	ENSG00000231213.2	9.1791e+06	0	8.30017e-302
1774	SNP_A-2224503	ENSG00000231213.2	9.17809e+06	0	8.30017e-302
1775	SNP_A-8596544	ENSG00000231213.2	9.17809e+06	0	8.30017e-302
1776	SNP_A-8705228	ENSG00000231213.2	9.17809e+06	0	8.30017e-302
1777	SNP_A-8659725	ENSG00000231213.2	9.17809e+06	0	8.30017e-302
1778	SNP_A-8610778	ENSG00000231213.2	9.17766e+06	0	8.30017e-302
1779	SNP_A-1794593	ENSG00000231213.2	9.17515e+06	0	8.30017e-302
1780	SNP_A-1829018	ENSG00000231213.2	9.17452e+06	0	8.30017e-302
1781	SNP_A-1874702	ENSG00000231213.2	9.1744e+06	0	8.30017e-302
1782	SNP_A-8673277	ENSG00000231213.2	9.1744e+06	0	8.30017e-302
1783	SNP_A-4291991	ENSG00000231213.2	9.17428e+06	0	8.30017e-302
1784	SNP_A-2206212	ENSG00000231213.2	9.17428e+06	0	8.30017e-302
1785	SNP_A-8700958	ENSG00000231213.2	9.17428e+06	0	8.30017e-302
1786	SNP_A-8327723	ENSG00000231213.2	9.17428e+06	0	8.30017e-302
1787	SNP_A-8317693	ENSG00000231213.2	9.17428e+06	0	8.30017e-302
1788	SNP_A-8410948	ENSG00000231213.2	9.17428e+06	0	8.30017e-302
1789	SNP_A-1984126	ENSG00000231213.2	9.17344e+06	0	8.30017e-302
1790	SNP_A-2232168	ENSG00000231213.2	9.17344e+06	0	8.30017e-302
1791	SNP_A-8363720	ENSG00000231213.2	9.17344e+06	0	8.30017e-302
1792	SNP_A-1813707	ENSG00000231213.2	9.17344e+06	0	8.30017e-302
1793	SNP_A-8549647	ENSG00000231213.2	9.17281e+06	0	8.30017e-302
1794	SNP_A-8636427	ENSG00000231213.2	9.17281e+06	0	8.30017e-302
1795	SNP_A-1907422	ENSG00000231213.2	9.17233e+06	0	8.30017e-302
1796	SNP_A-2142796	ENSG00000231213.2	9.17026e+06	0	8.30017e-302
1797	SNP_A-1924597	ENSG00000231213.2	9.16949e+06	0	8.30017e-302
1798	SNP_A-4205711	ENSG00000231213.2	9.16949e+06	0	8.30017e-302
1799	SNP_A-1971996	ENSG00000231213.2	9.16946e+06	0	8.30017e-302
1800	SNP_A-1813485	ENSG00000231213.2	9.16946e+06	0	8.30017e-302
1801	SNP_A-4196817	ENSG00000231213.2	9.16946e+06	0	8.30017e-302
1802	SNP_A-1888726	ENSG00000231213.2	9.16946e+06	0	8.30017e-302
1803	SNP_A-8463172	ENSG00000231213.2	9.16946e+06	0	8.30017e-302
1804	SNP_A-2080844	ENSG00000231213.2	9.16946e+06	0	8.30017e-302
1805	SNP_A-2053110	ENSG00000231213.2	9.16895e+06	0	8.30017e-302
1806	SNP_A-8455285	ENSG00000231213.2	9.16895e+06	0	8.30017e-302
1807	SNP_A-8397471	ENSG00000231213.2	9.16895e+06	0	8.30017e-302
1808	SNP_A-4282006	ENSG00000231213.2	9.16895e+06	0	8.30017e-302
1809	SNP_A-8459188	ENSG00000231213.2	9.16895e+06	0	8.30017e-302
1810	SNP_A-1987857	ENSG00000231213.2	9.16888e+06	0	8.30017e-302
1811	SNP_A-8676486	ENSG00000231213.2	9.1682e+06	0	8.30017e-302
1812	SNP_A-4210455	ENSG00000231213.2	9.16793e+06	0	8.30017e-302
1813	SNP_A-8618376	ENSG00000231213.2	9.16723e+06	0	8.30017e-302
1814	SNP_A-8408282	ENSG00000231213.2	9.16719e+06	0	8.30017e-302
1815	SNP_A-8418839	ENSG00000231213.2	9.16719e+06	0	8.30017e-302
1816	SNP_A-8292067	ENSG00000231213.2	9.16719e+06	0	8.30017e-302
1817	SNP_A-8316316	ENSG00000231213.2	9.16719e+06	0	8.30017e-302
1818	SNP_A-8487800	ENSG00000231213.2	9.16719e+06	0	8.30017e-302
1819	SNP_A-8501159	ENSG00000231213.2	9.16719e+06	0	8.30017e-302
1820	SNP_A-8493580	ENSG00000231213.2	9.16713e+06	0	8.30017e-302
1821	SNP_A-2146174	ENSG00000231213.2	9.16713e+06	0	8.30017e-302
1822	SNP_A-1928398	ENSG00000231213.2	9.16713e+06	0	8.30017e-302
1823	SNP_A-8539138	ENSG00000231213.2	9.16677e+06	0	8.30017e-302
1824	SNP_A-8588014	ENSG00000231213.2	9.16677e+06	0	8.30017e-302
1825	SNP_A-8284603	ENSG00000231213.2	9.16677e+06	0	8.30017e-302
1826	SNP_A-8392919	ENSG00000231213.2	9.16677e+06	0	8.30017e-302
1827	SNP_A-4282702	ENSG00000231213.2	9.16471e+06	0	8.30017e-302
1828	SNP_A-1895713	ENSG00000231213.2	9.16471e+06	0	8.30017e-302
1829	SNP_A-4202727	ENSG00000231213.2	9.16471e+06	0	8.30017e-302
1830	SNP_A-1925512	ENSG00000231213.2	9.16471e+06	0	8.30017e-302
1831	SNP_A-1947540	ENSG00000231213.2	9.16471e+06	0	8.30017e-302
1832	SNP_A-8461270	ENSG00000231213.2	9.16471e+06	0	8.30017e-302
1833	SNP_A-8405103	ENSG00000231213.2	9.16471e+06	0	8.30017e-302
1834	SNP_A-8414787	ENSG00000231213.2	9.16471e+06	0	8.30017e-302
1835	SNP_A-2204166	ENSG00000231213.2	9.16463e+06	0	8.30017e-302
1836	SNP_A-1882560	ENSG00000231213.2	9.16463e+06	0	8.30017e-302
1837	SNP_A-1886345	ENSG00000231213.2	9.16463e+06	0	8.30017e-302
1838	SNP_A-1945569	ENSG00000231213.2	9.16463e+06	0	8.30017e-302
1839	SNP_A-8561008	ENSG00000231213.2	9.16463e+06	0	8.30017e-302
1840	SNP_A-8428228	ENSG00000231213.2	9.16463e+06	0	8.30017e-302
1841	SNP_A-2249646	ENSG00000231213.2	9.16463e+06	0	8.30017e-302
1842	SNP_A-4211847	ENSG00000231213.2	9.16166e+06	0	8.30017e-302
1843	SNP_A-2146668	ENSG00000231213.2	9.16166e+06	0	8.30017e-302
1844	SNP_A-4217715	ENSG00000231213.2	9.16156e+06	0	8.30017e-302
1845	SNP_A-2164301	ENSG00000231213.2	9.16156e+06	0	8.30017e-302
1846	SNP_A-2311148	ENSG00000231213.2	9.16156e+06	0	8.30017e-302
1847	SNP_A-4258655	ENSG00000231213.2	9.16156e+06	0	8.30017e-302
1848	SNP_A-8471196	ENSG00000231213.2	9.16156e+06	0	8.30017e-302
1849	SNP_A-8645587	ENSG00000231213.2	9.16156e+06	0	8.30017e-302
1850	SNP_A-2079490	ENSG00000231213.2	9.16134e+06	0	8.30017e-302
1851	SNP_A-2198554	ENSG00000231213.2	9.16134e+06	0	8.30017e-302
1852	SNP_A-1883688	ENSG00000231213.2	9.16134e+06	0	8.30017e-302
1853	SNP_A-8475093	ENSG00000231213.2	9.16134e+06	0	8.30017e-302
1854	SNP_A-8581539	ENSG00000231213.2	9.16098e+06	0	8.30017e-302
1855	SNP_A-2138729	ENSG00000231213.2	9.16052e+06	0	8.30017e-302
1856	SNP_A-8639888	ENSG00000231213.2	9.16052e+06	0	8.30017e-302
1857	SNP_A-2104543	ENSG00000231213.2	9.16052e+06	0	8.30017e-302
1858	SNP_A-8589378	ENSG00000231213.2	9.16052e+06	0	8.30017e-302
1859	SNP_A-2188775	ENSG00000231213.2	9.16051e+06	0	8.30017e-302
1860	SNP_A-1810389	ENSG00000231213.2	9.16036e+06	0	8.30017e-302
1861	SNP_A-2149925	ENSG00000231213.2	9.16002e+06	0	8.30017e-302
1862	SNP_A-8682424	ENSG00000231213.2	9.16002e+06	0	8.30017e-302
1863	SNP_A-2083423	ENSG00000231213.2	9.1597e+06	0	8.30017e-302
1864	SNP_A-1887124	ENSG00000231213.2	9.1597e+06	0	8.30017e-302
1865	SNP_A-8595494	ENSG00000231213.2	9.1597e+06	0	8.30017e-302
1866	SNP_A-4302890	ENSG00000231213.2	9.15967e+06	0	8.30017e-302
1867	SNP_A-1956513	ENSG00000231213.2	9.15967e+06	0	8.30017e-302
1868	SNP_A-8563972	ENSG00000231213.2	9.15967e+06	0	8.30017e-302
1869	SNP_A-8430784	ENSG00000231213.2	9.15967e+06	0	8.30017e-302
1870	SNP_A-2262590	ENSG00000231213.2	9.15808e+06	0	8.30017e-302
1871	SNP_A-1863098	ENSG00000231213.2	9.15716e+06	0	8.30017e-302
1872	SNP_A-1939581	ENSG00000231213.2	9.15716e+06	0	8.30017e-302
1873	SNP_A-8528448	ENSG00000231213.2	9.15716e+06	0	8.30017e-302
1874	SNP_A-2230851	ENSG00000231213.2	9.15716e+06	0	8.30017e-302
1875	SNP_A-8529418	ENSG00000231213.2	9.15716e+06	0	8.30017e-302
1876	SNP_A-8484530	ENSG00000231213.2	9.15716e+06	0	8.30017e-302
1877	SNP_A-1808616	ENSG00000231213.2	9.15716e+06	0	8.30017e-302
1878	SNP_A-1916269	ENSG00000231213.2	9.15716e+06	0	8.30017e-302
1879	SNP_A-8526894	ENSG00000231213.2	9.15716e+06	0	8.30017e-302
1880	SNP_A-1857446	ENSG00000231213.2	9.1571e+06	0	8.30017e-302
1881	SNP_A-8553969	ENSG00000231213.2	9.1571e+06	0	8.30017e-302
1882	SNP_A-2253245	ENSG00000231213.2	9.15666e+06	0	8.30017e-302
1883	SNP_A-2293723	ENSG00000231213.2	9.15666e+06	0	8.30017e-302
1884	SNP_A-1790432	ENSG00000231213.2	9.15666e+06	0	8.30017e-302
1885	SNP_A-1793181	ENSG00000231213.2	9.15666e+06	0	8.30017e-302
1886	SNP_A-1818368	ENSG00000231213.2	9.15666e+06	0	8.30017e-302
1887	SNP_A-1821907	ENSG00000231213.2	9.15666e+06	0	8.30017e-302
1888	SNP_A-8598267	ENSG00000231213.2	9.15666e+06	0	8.30017e-302
1889	SNP_A-8629903	ENSG00000231213.2	9.15666e+06	0	8.30017e-302
1890	SNP_A-8653692	ENSG00000231213.2	9.15666e+06	0	8.30017e-302
1891	SNP_A-8657495	ENSG00000231213.2	9.15666e+06	0	8.30017e-302
1892	SNP_A-8687635	ENSG00000231213.2	9.15666e+06	0	8.30017e-302
1893	SNP_A-1799101	ENSG00000231213.2	9.15569e+06	0	8.30017e-302
1894	SNP_A-4209513	ENSG00000231213.2	9.15552e+06	0	8.30017e-302
1895	SNP_A-8377512	ENSG00000231213.2	9.15552e+06	0	8.30017e-302
1896	SNP_A-2246917	ENSG00000231213.2	9.15541e+06	0	8.30017e-302
1897	SNP_A-1955369	ENSG00000231213.2	9.15541e+06	0	8.30017e-302
1898	SNP_A-8351743	ENSG00000231213.2	9.15541e+06	0	8.30017e-302
1899	SNP_A-8559565	ENSG00000231213.2	9.15541e+06	0	8.30017e-302
1900	SNP_A-1974879	ENSG00000231213.2	9.15452e+06	0	8.30017e-302
1901	SNP_A-4254967	ENSG00000231213.2	9.15445e+06	0	8.30017e-302
1902	SNP_A-2108730	ENSG00000231213.2	9.15439e+06	0	8.30017e-302
1903	SNP_A-4288840	ENSG00000231213.2	9.15439e+06	0	8.30017e-302
1904	SNP_A-2032224	ENSG00000231213.2	9.15405e+06	0	8.30017e-302
1905	SNP_A-2105256	ENSG00000231213.2	9.15405e+06	0	8.30017e-302
1906	SNP_A-8474468	ENSG00000231213.2	9.15405e+06	0	8.30017e-302
1907	SNP_A-2085151	ENSG00000231213.2	9.15405e+06	0	8.30017e-302
1908	SNP_A-2049091	ENSG00000231213.2	9.15342e+06	0	8.30017e-302
1909	SNP_A-8565150	ENSG00000231213.2	9.15342e+06	0	8.30017e-302
1910	SNP_A-8297788	ENSG00000231213.2	9.15342e+06	0	8.30017e-302
1911	SNP_A-8328489	ENSG00000231213.2	9.1532e+06	0	8.30017e-302
1912	SNP_A-2021723	ENSG00000231213.2	9.15312e+06	0	8.30017e-302
1913	SNP_A-2077248	ENSG00000231213.2	9.15312e+06	0	8.30017e-302
1914	SNP_A-4236787	ENSG00000231213.2	9.15312e+06	0	8.30017e-302
1915	SNP_A-8643666	ENSG00000231213.2	9.15312e+06	0	8.30017e-302
1916	SNP_A-8425159	ENSG00000231213.2	9.15312e+06	0	8.30017e-302
1917	SNP_A-4234140	ENSG00000231213.2	9.1528e+06	0	8.30017e-302
1918	SNP_A-8470892	ENSG00000231213.2	9.1528e+06	0	8.30017e-302
1919	SNP_A-1854505	ENSG00000231213.2	9.1521e+06	0	8.30017e-302
1920	SNP_A-2304389	ENSG00000231213.2	9.15193e+06	0	8.30017e-302
1921	SNP_A-2046864	ENSG00000231213.2	9.15168e+06	0	8.30017e-302
1922	SNP_A-1907459	ENSG00000231213.2	9.15142e+06	0	8.30017e-302
1923	SNP_A-2089515	ENSG00000231213.2	9.15131e+06	0	8.30017e-302
1924	SNP_A-2111691	ENSG00000231213.2	9.15131e+06	0	8.30017e-302
1925	SNP_A-1872651	ENSG00000231213.2	9.15131e+06	0	8.30017e-302
1926	SNP_A-1939246	ENSG00000231213.2	9.15131e+06	0	8.30017e-302
1927	SNP_A-8620058	ENSG00000231213.2	9.15131e+06	0	8.30017e-302
1928	SNP_A-8472253	ENSG00000231213.2	9.15131e+06	0	8.30017e-302
1929	SNP_A-8303371	ENSG00000231213.2	9.15131e+06	0	8.30017e-302
1930	SNP_A-1834958	ENSG00000231213.2	9.15086e+06	0	8.30017e-302
1931	SNP_A-4233098	ENSG00000231213.2	9.15086e+06	0	8.30017e-302
1932	SNP_A-8292729	ENSG00000231213.2	9.15086e+06	0	8.30017e-302
1933	SNP_A-4300270	ENSG00000231213.2	9.15086e+06	0	8.30017e-302
1934	SNP_A-1900097	ENSG00000231213.2	9.15086e+06	0	8.30017e-302
1935	SNP_A-8458340	ENSG00000231213.2	9.15086e+06	0	8.30017e-302
1936	SNP_A-8404829	ENSG00000231213.2	9.15086e+06	0	8.30017e-302
1937	SNP_A-8490864	ENSG00000231213.2	9.15086e+06	0	8.30017e-302
1938	SNP_A-2070902	ENSG00000231213.2	9.15072e+06	0	8.30017e-302
1939	SNP_A-8315383	ENSG00000231213.2	9.15072e+06	0	8.30017e-302
1940	SNP_A-1974881	ENSG00000231213.2	9.15072e+06	0	8.30017e-302
1941	SNP_A-2117124	ENSG00000231213.2	9.15072e+06	0	8.30017e-302
1942	SNP_A-2117934	ENSG00000231213.2	9.15072e+06	0	8.30017e-302
1943	SNP_A-2204366	ENSG00000231213.2	9.15072e+06	0	8.30017e-302
1944	SNP_A-4240311	ENSG00000231213.2	9.15072e+06	0	8.30017e-302
1945	SNP_A-8647036	ENSG00000231213.2	9.15072e+06	0	8.30017e-302
1946	SNP_A-8506626	ENSG00000231213.2	9.15072e+06	0	8.30017e-302
1947	SNP_A-2081917	ENSG00000231213.2	9.15051e+06	0	8.30017e-302
1948	SNP_A-2000420	ENSG00000231213.2	9.15005e+06	0	8.30017e-302
1949	SNP_A-1963291	ENSG00000231213.2	9.15005e+06	0	8.30017e-302
1950	SNP_A-2049234	ENSG00000231213.2	9.15005e+06	0	8.30017e-302
1951	SNP_A-2105369	ENSG00000231213.2	9.15005e+06	0	8.30017e-302
1952	SNP_A-8295990	ENSG00000231213.2	9.15005e+06	0	8.30017e-302
1953	SNP_A-2043880	ENSG00000231213.2	9.14985e+06	0	8.30017e-302
1954	SNP_A-2192447	ENSG00000231213.2	9.14985e+06	0	8.30017e-302
1955	SNP_A-8547984	ENSG00000231213.2	9.14938e+06	0	8.30017e-302
1956	SNP_A-4228596	ENSG00000231213.2	9.14903e+06	0	8.30017e-302
1957	SNP_A-2168400	ENSG00000231213.2	9.14903e+06	0	8.30017e-302
1958	SNP_A-2200092	ENSG00000231213.2	9.14903e+06	0	8.30017e-302
1959	SNP_A-2221976	ENSG00000231213.2	9.14903e+06	0	8.30017e-302
1960	SNP_A-1917801	ENSG00000231213.2	9.14903e+06	0	8.30017e-302
1961	SNP_A-8611900	ENSG00000231213.2	9.14903e+06	0	8.30017e-302
1962	SNP_A-8652021	ENSG00000231213.2	9.14903e+06	0	8.30017e-302
1963	SNP_A-8701995	ENSG00000231213.2	9.14903e+06	0	8.30017e-302
1964	SNP_A-1985948	ENSG00000231213.2	9.14864e+06	0	8.30017e-302
1965	SNP_A-1830596	ENSG00000231213.2	9.14864e+06	0	8.30017e-302
1966	SNP_A-8548290	ENSG00000231213.2	9.14864e+06	0	8.30017e-302
1967	SNP_A-8586445	ENSG00000231213.2	9.14857e+06	0	8.30017e-302
1968	SNP_A-8544087	ENSG00000231213.2	9.14846e+06	0	8.30017e-302
1969	SNP_A-8312011	ENSG00000231213.2	9.14846e+06	0	8.30017e-302
1970	SNP_A-2126584	ENSG00000231213.2	9.14846e+06	0	8.30017e-302
1971	SNP_A-4243735	ENSG00000231213.2	9.14846e+06	0	8.30017e-302
1972	SNP_A-2179072	ENSG00000231213.2	9.14845e+06	0	8.30017e-302
1973	SNP_A-1821930	ENSG00000231213.2	9.14845e+06	0	8.30017e-302
1974	SNP_A-8351369	ENSG00000231213.2	9.14845e+06	0	8.30017e-302
1975	SNP_A-8632232	ENSG00000231213.2	9.14837e+06	0	8.30017e-302
1976	SNP_A-8660324	ENSG00000231213.2	9.14837e+06	0	8.30017e-302
1977	SNP_A-4213393	ENSG00000231213.2	9.14834e+06	0	8.30017e-302
1978	SNP_A-8416145	ENSG00000231213.2	9.14833e+06	0	8.30017e-302
1979	SNP_A-1845920	ENSG00000231213.2	9.14804e+06	0	8.30017e-302
1980	SNP_A-2135349	ENSG00000231213.2	9.14768e+06	0	8.30017e-302
1981	SNP_A-2159181	ENSG00000231213.2	9.14768e+06	0	8.30017e-302
1982	SNP_A-8484648	ENSG00000231213.2	9.14768e+06	0	8.30017e-302
1983	SNP_A-1994167	ENSG00000231213.2	9.14766e+06	0	8.30017e-302
1984	SNP_A-2278633	ENSG00000231213.2	9.14766e+06	0	8.30017e-302
1985	SNP_A-8672101	ENSG00000231213.2	9.14766e+06	0	8.30017e-302
1986	SNP_A-1930018	ENSG00000231213.2	9.14739e+06	0	8.30017e-302
1987	SNP_A-8285407	ENSG00000231213.2	9.14739e+06	0	8.30017e-302
1988	SNP_A-8660224	ENSG00000231213.2	9.14739e+06	0	8.30017e-302
1989	SNP_A-2289699	ENSG00000231213.2	9.14739e+06	0	8.30017e-302
1990	SNP_A-4219474	ENSG00000231213.2	9.14739e+06	0	8.30017e-302
1991	SNP_A-4271309	ENSG00000231213.2	9.14739e+06	0	8.30017e-302
1992	SNP_A-2206176	ENSG00000231213.2	9.14739e+06	0	8.30017e-302
1993	SNP_A-2258424	ENSG00000231213.2	9.14739e+06	0	8.30017e-302
1994	SNP_A-2248205	ENSG00000231213.2	9.14735e+06	0	8.30017e-302
1995	SNP_A-1785844	ENSG00000231213.2	9.14735e+06	0	8.30017e-302
1996	SNP_A-1870719	ENSG00000231213.2	9.14735e+06	0	8.30017e-302
1997	SNP_A-8476058	ENSG00000231213.2	9.14735e+06	0	8.30017e-302
1998	SNP_A-8488890	ENSG00000231213.2	9.14735e+06	0	8.30017e-302
1999	SNP_A-8506745	ENSG00000231213.2	9.14735e+06	0	8.30017e-302
[truncated: 55,290 more rows]
