# Supplementary material for: Interpreting Functional Impact of Genetic Variations by Network QTL for Genotype–Phenotype Association Study
Source: Front Cell Dev Biol. 2022 Jan 26;9:720321. doi: 10.3389/fcell.2021.720321 (PMC8826544; doi:10.3389/fcell.2021.720321)
Supplement: Supplementary file 2 [file DataSheet2.ZIP › SI-table/Table S6.xlsx]

## Sheet: Table S5
	snps	gene-pair	statistic	pvalue	FDR
1	SNP_A-8475678	CXCL13_P2RY14	2.68816e+08	0	2.61314e-301
2	SNP_A-4234124	CXCL13_P2RY14	2.59959e+08	0	2.61314e-301
3	SNP_A-8701145	CXCL13_P2RY14	2.54883e+08	0	2.61314e-301
4	SNP_A-8659347	CXCL13_P2RY14	2.54828e+08	0	2.61314e-301
5	SNP_A-8589067	CXCL13_P2RY14	2.54436e+08	0	2.61314e-301
6	SNP_A-8662208	CXCL13_P2RY14	2.54365e+08	0	2.61314e-301
7	SNP_A-8461798	CXCL13_P2RY14	2.53494e+08	0	2.61314e-301
8	SNP_A-8551223	CXCL13_P2RY14	2.52491e+08	0	2.61314e-301
9	SNP_A-8657551	CXCL13_P2RY14	2.52286e+08	0	2.61314e-301
10	SNP_A-1942914	CXCL13_P2RY14	2.51531e+08	0	2.61314e-301
11	SNP_A-2241654	CXCL13_P2RY14	2.5108e+08	0	2.61314e-301
12	SNP_A-8507070	CXCL13_P2RY14	2.49692e+08	0	2.61314e-301
13	SNP_A-8293522	CXCL13_P2RY14	2.49502e+08	0	2.61314e-301
14	SNP_A-8315559	CXCL13_P2RY14	2.491e+08	0	2.61314e-301
15	SNP_A-4247070	CXCL13_P2RY14	2.49083e+08	0	2.61314e-301
16	SNP_A-8673929	CXCL13_P2RY14	2.4902e+08	0	2.61314e-301
17	SNP_A-8671386	CXCL13_P2RY14	2.47906e+08	0	2.61314e-301
18	SNP_A-2108333	CXCL13_P2RY14	2.47273e+08	0	2.61314e-301
19	SNP_A-1942666	CXCL13_P2RY14	2.46745e+08	0	2.61314e-301
20	SNP_A-8310985	CXCL13_P2RY14	2.46499e+08	0	2.61314e-301
21	SNP_A-2049364	CXCL13_P2RY14	2.45967e+08	0	2.61314e-301
22	SNP_A-8536917	CXCL13_P2RY14	2.45967e+08	0	2.61314e-301
23	SNP_A-2019578	CXCL13_P2RY14	2.45958e+08	0	2.61314e-301
24	SNP_A-8408143	CXCL13_P2RY14	2.45281e+08	0	2.61314e-301
25	SNP_A-1990371	CXCL13_P2RY14	2.45268e+08	0	2.61314e-301
26	SNP_A-8346533	CXCL13_P2RY14	2.45263e+08	0	2.61314e-301
27	SNP_A-8343836	CXCL13_P2RY14	2.45252e+08	0	2.61314e-301
28	SNP_A-8338518	CXCL13_P2RY14	2.4522e+08	0	2.61314e-301
29	SNP_A-8524029	CXCL13_P2RY14	2.45214e+08	0	2.61314e-301
30	SNP_A-8564063	CXCL13_P2RY14	2.45213e+08	0	2.61314e-301
31	SNP_A-4237146	CXCL13_P2RY14	2.45209e+08	0	2.61314e-301
32	SNP_A-8394521	CXCL13_P2RY14	2.45142e+08	0	2.61314e-301
33	SNP_A-2088253	CXCL13_P2RY14	2.45079e+08	0	2.61314e-301
34	SNP_A-2218722	CXCL13_P2RY14	2.45026e+08	0	2.61314e-301
35	SNP_A-8371787	CXCL13_P2RY14	2.44985e+08	0	2.61314e-301
36	SNP_A-8553699	CXCL13_P2RY14	2.44979e+08	0	2.61314e-301
37	SNP_A-8599437	CXCL13_P2RY14	2.44979e+08	0	2.61314e-301
38	SNP_A-2107529	CXCL13_P2RY14	2.44859e+08	0	2.61314e-301
39	SNP_A-2230191	CXCL13_P2RY14	2.44836e+08	0	2.61314e-301
40	SNP_A-1793334	CXCL13_P2RY14	2.44768e+08	0	2.61314e-301
41	SNP_A-2132302	CXCL13_P2RY14	2.44714e+08	0	2.61314e-301
42	SNP_A-8440672	CXCL13_P2RY14	2.44678e+08	0	2.61314e-301
43	SNP_A-2065165	CXCL13_P2RY14	2.44675e+08	0	2.61314e-301
44	SNP_A-2178574	CXCL13_P2RY14	2.44556e+08	0	2.61314e-301
45	SNP_A-8404113	CXCL13_P2RY14	2.44482e+08	0	2.61314e-301
46	SNP_A-2141641	CXCL13_P2RY14	2.4438e+08	0	2.61314e-301
47	SNP_A-1962702	CXCL13_P2RY14	2.44259e+08	0	2.61314e-301
48	SNP_A-2071725	CXCL13_P2RY14	2.44259e+08	0	2.61314e-301
49	SNP_A-2094013	CXCL13_P2RY14	2.44215e+08	0	2.61314e-301
50	SNP_A-8702182	CXCL13_P2RY14	2.44215e+08	0	2.61314e-301
51	SNP_A-8674060	CXCL13_P2RY14	2.44085e+08	0	2.61314e-301
52	SNP_A-8607371	CXCL13_P2RY14	2.44068e+08	0	2.61314e-301
53	SNP_A-8453631	CXCL13_P2RY14	2.44036e+08	0	2.61314e-301
54	SNP_A-1931537	CXCL13_P2RY14	2.43947e+08	0	2.61314e-301
55	SNP_A-1842131	CXCL13_P2RY14	2.43927e+08	0	2.61314e-301
56	SNP_A-8626011	CXCL13_P2RY14	2.43859e+08	0	2.61314e-301
57	SNP_A-1900761	CXCL13_P2RY14	2.43853e+08	0	2.61314e-301
58	SNP_A-2143028	CXCL13_P2RY14	2.43839e+08	0	2.61314e-301
59	SNP_A-1958544	CXCL13_P2RY14	2.43834e+08	0	2.61314e-301
60	SNP_A-8585767	CXCL13_P2RY14	2.43811e+08	0	2.61314e-301
61	SNP_A-8711808	CXCL13_P2RY14	2.43779e+08	0	2.61314e-301
62	SNP_A-2147063	CXCL13_P2RY14	2.437e+08	0	2.61314e-301
63	SNP_A-8315558	CXCL13_P2RY14	2.43698e+08	0	2.61314e-301
64	SNP_A-2147250	CXCL13_P2RY14	2.43672e+08	0	2.61314e-301
65	SNP_A-8596630	CXCL13_P2RY14	2.43476e+08	0	2.61314e-301
66	SNP_A-2102151	CXCL13_P2RY14	2.43457e+08	0	2.61314e-301
67	SNP_A-1898380	CXCL13_P2RY14	2.43432e+08	0	2.61314e-301
68	SNP_A-2127811	CXCL13_P2RY14	2.43429e+08	0	2.61314e-301
69	SNP_A-8288425	CXCL13_P2RY14	2.43425e+08	0	2.61314e-301
70	SNP_A-2305511	CXCL13_P2RY14	2.43367e+08	0	2.61314e-301
71	SNP_A-1783856	CXCL13_P2RY14	2.43367e+08	0	2.61314e-301
72	SNP_A-8536831	CXCL13_P2RY14	2.43365e+08	0	2.61314e-301
73	SNP_A-4197180	CXCL13_P2RY14	2.43351e+08	0	2.61314e-301
74	SNP_A-8294995	CXCL13_P2RY14	2.43336e+08	0	2.61314e-301
75	SNP_A-4285556	CXCL13_P2RY14	2.43336e+08	0	2.61314e-301
76	SNP_A-1861058	CXCL13_P2RY14	2.43313e+08	0	2.61314e-301
77	SNP_A-2183508	CXCL13_P2RY14	2.43311e+08	0	2.61314e-301
78	SNP_A-1962699	CXCL13_P2RY14	2.43311e+08	0	2.61314e-301
79	SNP_A-8296334	CXCL13_P2RY14	2.43302e+08	0	2.61314e-301
80	SNP_A-8387181	CXCL13_P2RY14	2.43301e+08	0	2.61314e-301
81	SNP_A-8714085	CXCL13_P2RY14	2.43294e+08	0	2.61314e-301
82	SNP_A-8624910	CXCL13_P2RY14	2.43264e+08	0	2.61314e-301
83	SNP_A-4204248	CXCL13_P2RY14	2.43253e+08	0	2.61314e-301
84	SNP_A-8588055	CXCL13_P2RY14	2.43236e+08	0	2.61314e-301
85	SNP_A-8494246	CXCL13_P2RY14	2.43228e+08	0	2.61314e-301
86	SNP_A-8323757	CXCL13_P2RY14	2.43176e+08	0	2.61314e-301
87	SNP_A-2167911	CXCL13_P2RY14	2.43163e+08	0	2.61314e-301
88	SNP_A-1859310	CXCL13_P2RY14	2.43117e+08	0	2.61314e-301
89	SNP_A-2302123	CXCL13_P2RY14	2.43114e+08	0	2.61314e-301
90	SNP_A-4202406	CXCL13_P2RY14	2.43111e+08	0	2.61314e-301
91	SNP_A-8288697	CXCL13_P2RY14	2.4311e+08	0	2.61314e-301
92	SNP_A-2186266	CXCL13_P2RY14	2.43107e+08	0	2.61314e-301
93	SNP_A-2269993	CXCL13_P2RY14	2.43107e+08	0	2.61314e-301
94	SNP_A-2273473	CXCL13_P2RY14	2.4309e+08	0	2.61314e-301
95	SNP_A-1870349	CXCL13_P2RY14	2.43074e+08	0	2.61314e-301
96	SNP_A-8339630	CXCL13_P2RY14	2.43072e+08	0	2.61314e-301
97	SNP_A-8638782	CXCL13_P2RY14	2.43063e+08	0	2.61314e-301
98	SNP_A-8510391	CXCL13_P2RY14	2.43062e+08	0	2.61314e-301
99	SNP_A-2113676	CXCL13_P2RY14	2.43052e+08	0	2.61314e-301
100	SNP_A-8387703	CXCL13_P2RY14	2.43052e+08	0	2.61314e-301
101	SNP_A-1796388	CXCL13_P2RY14	2.4305e+08	0	2.61314e-301
102	SNP_A-2147416	CXCL13_P2RY14	2.43048e+08	0	2.61314e-301
103	SNP_A-4247061	CXCL13_P2RY14	2.43048e+08	0	2.61314e-301
104	SNP_A-8387700	CXCL13_P2RY14	2.43042e+08	0	2.61314e-301
105	SNP_A-8283262	CXCL13_P2RY14	2.43034e+08	0	2.61314e-301
106	SNP_A-4261772	CXCL13_P2RY14	2.43027e+08	0	2.61314e-301
107	SNP_A-2186730	CXCL13_P2RY14	2.42983e+08	0	2.61314e-301
108	SNP_A-8453609	CXCL13_P2RY14	2.4296e+08	0	2.61314e-301
109	SNP_A-4300728	CXCL13_P2RY14	2.42942e+08	0	2.61314e-301
110	SNP_A-8555868	CXCL13_P2RY14	2.42935e+08	0	2.61314e-301
111	SNP_A-8710213	CXCL13_P2RY14	2.42934e+08	0	2.61314e-301
112	SNP_A-8620527	CXCL13_P2RY14	2.42907e+08	0	2.61314e-301
113	SNP_A-8664142	CXCL13_P2RY14	2.42905e+08	0	2.61314e-301
114	SNP_A-1810673	CXCL13_P2RY14	2.42904e+08	0	2.61314e-301
115	SNP_A-4241853	CXCL13_P2RY14	2.42891e+08	0	2.61314e-301
116	SNP_A-8640268	CXCL13_P2RY14	2.4288e+08	0	2.61314e-301
117	SNP_A-2148030	CXCL13_P2RY14	2.42848e+08	0	2.61314e-301
118	SNP_A-8281767	CXCL13_P2RY14	2.42836e+08	0	2.61314e-301
119	SNP_A-8385687	CXCL13_P2RY14	2.42835e+08	0	2.61314e-301
120	SNP_A-2281008	CXCL13_P2RY14	2.42815e+08	0	2.61314e-301
121	SNP_A-8281910	CXCL13_P2RY14	2.428e+08	0	2.61314e-301
122	SNP_A-8604979	CXCL13_P2RY14	2.42795e+08	0	2.61314e-301
123	SNP_A-2166406	CXCL13_P2RY14	2.42793e+08	0	2.61314e-301
124	SNP_A-2053382	CXCL13_P2RY14	2.42785e+08	0	2.61314e-301
125	SNP_A-8439101	CXCL13_P2RY14	2.42777e+08	0	2.61314e-301
126	SNP_A-8384373	CXCL13_P2RY14	2.42769e+08	0	2.61314e-301
127	SNP_A-8363046	CXCL13_P2RY14	2.42763e+08	0	2.61314e-301
128	SNP_A-8696564	CXCL13_P2RY14	2.42746e+08	0	2.61314e-301
129	SNP_A-8454149	CXCL13_P2RY14	2.4274e+08	0	2.61314e-301
130	SNP_A-1914251	CXCL13_P2RY14	2.42723e+08	0	2.61314e-301
131	SNP_A-4230846	CXCL13_P2RY14	2.42702e+08	0	2.61314e-301
132	SNP_A-1963004	CXCL13_P2RY14	2.42692e+08	0	2.61314e-301
133	SNP_A-8633176	CXCL13_P2RY14	2.42672e+08	0	2.61314e-301
134	SNP_A-4249218	CXCL13_P2RY14	2.42639e+08	0	2.61314e-301
135	SNP_A-4285636	CXCL13_P2RY14	2.42632e+08	0	2.61314e-301
136	SNP_A-8345022	CXCL13_P2RY14	2.42609e+08	0	2.61314e-301
137	SNP_A-8300889	CXCL13_P2RY14	2.42609e+08	0	2.61314e-301
138	SNP_A-8616582	CXCL13_P2RY14	2.42586e+08	0	2.61314e-301
139	SNP_A-1997415	CXCL13_P2RY14	2.42575e+08	0	2.61314e-301
140	SNP_A-2268127	CXCL13_P2RY14	2.42545e+08	0	2.61314e-301
141	SNP_A-2254799	CXCL13_P2RY14	2.42541e+08	0	2.61314e-301
142	SNP_A-4280050	CXCL13_P2RY14	2.42536e+08	0	2.61314e-301
143	SNP_A-1873877	CXCL13_P2RY14	2.42523e+08	0	2.61314e-301
144	SNP_A-4202315	CXCL13_P2RY14	2.42523e+08	0	2.61314e-301
145	SNP_A-2071053	CXCL13_P2RY14	2.42515e+08	0	2.61314e-301
146	SNP_A-8467542	CXCL13_P2RY14	2.42494e+08	0	2.61314e-301
147	SNP_A-1903306	CXCL13_P2RY14	2.42492e+08	0	2.61314e-301
148	SNP_A-1920092	CXCL13_P2RY14	2.42492e+08	0	2.61314e-301
149	SNP_A-4211613	CXCL13_P2RY14	2.42457e+08	0	2.61314e-301
150	SNP_A-4271470	CXCL13_P2RY14	2.42451e+08	0	2.61314e-301
151	SNP_A-8593947	CXCL13_P2RY14	2.42439e+08	0	2.61314e-301
152	SNP_A-8365135	CXCL13_P2RY14	2.42402e+08	0	2.61314e-301
153	SNP_A-4215111	CXCL13_P2RY14	2.42402e+08	0	2.61314e-301
154	SNP_A-8496253	CXCL13_P2RY14	2.424e+08	0	2.61314e-301
155	SNP_A-2308011	CXCL13_P2RY14	2.42391e+08	0	2.61314e-301
156	SNP_A-8598080	CXCL13_P2RY14	2.42387e+08	0	2.61314e-301
157	SNP_A-2243489	CXCL13_P2RY14	2.42385e+08	0	2.61314e-301
158	SNP_A-8352860	CXCL13_P2RY14	2.42381e+08	0	2.61314e-301
159	SNP_A-8349256	CXCL13_P2RY14	2.4238e+08	0	2.61314e-301
160	SNP_A-8399265	CXCL13_P2RY14	2.42376e+08	0	2.61314e-301
161	SNP_A-4277597	CXCL13_P2RY14	2.42376e+08	0	2.61314e-301
162	SNP_A-8301777	CXCL13_P2RY14	2.42373e+08	0	2.61314e-301
163	SNP_A-4199577	CXCL13_P2RY14	2.42366e+08	0	2.61314e-301
164	SNP_A-8474251	CXCL13_P2RY14	2.42348e+08	0	2.61314e-301
165	SNP_A-4193694	CXCL13_P2RY14	2.42334e+08	0	2.61314e-301
166	SNP_A-8700688	CXCL13_P2RY14	2.42329e+08	0	2.61314e-301
167	SNP_A-8391898	CXCL13_P2RY14	2.42328e+08	0	2.61314e-301
168	SNP_A-1888763	CXCL13_P2RY14	2.42317e+08	0	2.61314e-301
169	SNP_A-2225734	CXCL13_P2RY14	2.42314e+08	0	2.61314e-301
170	SNP_A-2151217	CXCL13_P2RY14	2.42301e+08	0	2.61314e-301
171	SNP_A-8535611	CXCL13_P2RY14	2.42293e+08	0	2.61314e-301
172	SNP_A-2170858	CXCL13_P2RY14	2.42286e+08	0	2.61314e-301
173	SNP_A-8612415	CXCL13_P2RY14	2.42282e+08	0	2.61314e-301
174	SNP_A-8647910	CXCL13_P2RY14	2.42282e+08	0	2.61314e-301
175	SNP_A-1925586	CXCL13_P2RY14	2.42273e+08	0	2.61314e-301
176	SNP_A-8521634	CXCL13_P2RY14	2.42271e+08	0	2.61314e-301
177	SNP_A-1906102	CXCL13_P2RY14	2.42268e+08	0	2.61314e-301
178	SNP_A-2197951	CXCL13_P2RY14	2.42262e+08	0	2.61314e-301
179	SNP_A-2309810	CXCL13_P2RY14	2.42262e+08	0	2.61314e-301
180	SNP_A-1989981	CXCL13_P2RY14	2.42259e+08	0	2.61314e-301
181	SNP_A-8692784	CXCL13_P2RY14	2.42256e+08	0	2.61314e-301
182	SNP_A-2217498	CXCL13_P2RY14	2.42255e+08	0	2.61314e-301
183	SNP_A-8632981	CXCL13_P2RY14	2.42247e+08	0	2.61314e-301
184	SNP_A-8494988	CXCL13_P2RY14	2.42244e+08	0	2.61314e-301
185	SNP_A-2240261	CXCL13_P2RY14	2.42242e+08	0	2.61314e-301
186	SNP_A-4219308	CXCL13_P2RY14	2.42232e+08	0	2.61314e-301
187	SNP_A-8636542	CXCL13_P2RY14	2.42232e+08	0	2.61314e-301
188	SNP_A-8408126	CXCL13_P2RY14	2.4223e+08	0	2.61314e-301
189	SNP_A-8452987	CXCL13_P2RY14	2.42229e+08	0	2.61314e-301
190	SNP_A-2272990	CXCL13_P2RY14	2.42226e+08	0	2.61314e-301
191	SNP_A-8285999	CXCL13_P2RY14	2.42224e+08	0	2.61314e-301
192	SNP_A-2077804	CXCL13_P2RY14	2.42223e+08	0	2.61314e-301
193	SNP_A-8450775	CXCL13_P2RY14	2.42223e+08	0	2.61314e-301
194	SNP_A-8334742	CXCL13_P2RY14	2.42219e+08	0	2.61314e-301
195	SNP_A-8565552	CXCL13_P2RY14	2.42212e+08	0	2.61314e-301
196	SNP_A-4201769	CXCL13_P2RY14	2.42209e+08	0	2.61314e-301
197	SNP_A-8569385	CXCL13_P2RY14	2.42204e+08	0	2.61314e-301
198	SNP_A-2296653	CXCL13_P2RY14	2.42203e+08	0	2.61314e-301
199	SNP_A-8531098	CXCL13_P2RY14	2.42195e+08	0	2.61314e-301
200	SNP_A-2079435	CXCL13_P2RY14	2.42195e+08	0	2.61314e-301
201	SNP_A-8425475	CXCL13_P2RY14	2.42194e+08	0	2.61314e-301
202	SNP_A-8549169	CXCL13_P2RY14	2.42193e+08	0	2.61314e-301
203	SNP_A-4246703	CXCL13_P2RY14	2.42188e+08	0	2.61314e-301
204	SNP_A-8446467	CXCL13_P2RY14	2.42182e+08	0	2.61314e-301
205	SNP_A-8348658	CXCL13_P2RY14	2.4218e+08	0	2.61314e-301
206	SNP_A-2195249	CXCL13_P2RY14	2.42166e+08	0	2.61314e-301
207	SNP_A-8635929	CXCL13_P2RY14	2.42166e+08	0	2.61314e-301
208	SNP_A-4207836	CXCL13_P2RY14	2.42162e+08	0	2.61314e-301
209	SNP_A-4207837	CXCL13_P2RY14	2.42162e+08	0	2.61314e-301
210	SNP_A-4236121	CXCL13_P2RY14	2.42162e+08	0	2.61314e-301
211	SNP_A-2125891	CXCL13_P2RY14	2.42159e+08	0	2.61314e-301
212	SNP_A-8376245	CXCL13_P2RY14	2.42158e+08	0	2.61314e-301
213	SNP_A-2170421	CXCL13_P2RY14	2.42158e+08	0	2.61314e-301
214	SNP_A-8687290	CXCL13_P2RY14	2.42157e+08	0	2.61314e-301
215	SNP_A-2082593	CXCL13_P2RY14	2.42157e+08	0	2.61314e-301
216	SNP_A-8411325	CXCL13_P2RY14	2.42155e+08	0	2.61314e-301
217	SNP_A-8515471	CXCL13_P2RY14	2.42151e+08	0	2.61314e-301
218	SNP_A-8411726	CXCL13_P2RY14	2.42149e+08	0	2.61314e-301
219	SNP_A-1958385	CXCL13_P2RY14	2.42149e+08	0	2.61314e-301
220	SNP_A-8637851	CXCL13_P2RY14	2.42147e+08	0	2.61314e-301
221	SNP_A-4248573	CXCL13_P2RY14	2.42146e+08	0	2.61314e-301
222	SNP_A-2046089	CXCL13_P2RY14	2.42145e+08	0	2.61314e-301
223	SNP_A-8387704	CXCL13_P2RY14	2.42144e+08	0	2.61314e-301
224	SNP_A-4261745	CXCL13_P2RY14	2.42139e+08	0	2.61314e-301
225	SNP_A-8379481	CXCL13_P2RY14	2.42139e+08	0	2.61314e-301
226	SNP_A-8369729	CXCL13_P2RY14	2.42139e+08	0	2.61314e-301
227	SNP_A-8334718	CXCL13_P2RY14	2.42138e+08	0	2.61314e-301
228	SNP_A-1864012	CXCL13_P2RY14	2.42135e+08	0	2.61314e-301
229	SNP_A-8537738	CXCL13_P2RY14	2.42133e+08	0	2.61314e-301
230	SNP_A-2085900	CXCL13_P2RY14	2.42133e+08	0	2.61314e-301
231	SNP_A-8395614	CXCL13_P2RY14	2.42132e+08	0	2.61314e-301
232	SNP_A-8611329	CXCL13_P2RY14	2.42131e+08	0	2.61314e-301
233	SNP_A-1980052	CXCL13_P2RY14	2.42131e+08	0	2.61314e-301
234	SNP_A-4236231	CXCL13_P2RY14	2.42131e+08	0	2.61314e-301
235	SNP_A-1968868	CXCL13_P2RY14	2.42131e+08	0	2.61314e-301
236	SNP_A-2020721	CXCL13_P2RY14	2.42131e+08	0	2.61314e-301
237	SNP_A-2021089	CXCL13_P2RY14	2.42131e+08	0	2.61314e-301
238	SNP_A-2028000	CXCL13_P2RY14	2.42131e+08	0	2.61314e-301
239	SNP_A-4273718	CXCL13_P2RY14	2.42131e+08	0	2.61314e-301
240	SNP_A-2245122	CXCL13_P2RY14	2.42131e+08	0	2.61314e-301
241	SNP_A-2304123	CXCL13_P2RY14	2.42131e+08	0	2.61314e-301
242	SNP_A-1781350	CXCL13_P2RY14	2.42131e+08	0	2.61314e-301
243	SNP_A-1839018	CXCL13_P2RY14	2.42131e+08	0	2.61314e-301
244	SNP_A-1845509	CXCL13_P2RY14	2.42131e+08	0	2.61314e-301
245	SNP_A-8284858	CXCL13_P2RY14	2.42131e+08	0	2.61314e-301
246	SNP_A-8465695	CXCL13_P2RY14	2.42131e+08	0	2.61314e-301
247	SNP_A-8561068	CXCL13_P2RY14	2.42131e+08	0	2.61314e-301
248	SNP_A-8652663	CXCL13_P2RY14	2.42131e+08	0	2.61314e-301
249	SNP_A-8673697	CXCL13_P2RY14	2.42131e+08	0	2.61314e-301
250	SNP_A-8689180	CXCL13_P2RY14	2.42131e+08	0	2.61314e-301
251	SNP_A-8703781	CXCL13_P2RY14	2.42131e+08	0	2.61314e-301
252	SNP_A-8716928	CXCL13_P2RY14	2.42131e+08	0	2.61314e-301
253	SNP_A-8717414	CXCL13_P2RY14	2.42131e+08	0	2.61314e-301
254	SNP_A-8318043	CXCL13_P2RY14	2.42131e+08	0	2.61314e-301
255	SNP_A-8390419	CXCL13_P2RY14	2.42131e+08	0	2.61314e-301
256	SNP_A-8417775	CXCL13_P2RY14	2.42131e+08	0	2.61314e-301
257	SNP_A-8425768	CXCL13_P2RY14	2.42131e+08	0	2.61314e-301
258	SNP_A-8687290	CXCL13_CXCL10	3.14694e+07	0	2.61314e-301
259	SNP_A-4219308	CXCL13_CXCL10	3.11911e+07	0	2.61314e-301
260	SNP_A-8636542	CXCL13_CXCL10	3.11911e+07	0	2.61314e-301
261	SNP_A-8657551	CXCL13_CXCL10	3.09791e+07	0	2.61314e-301
262	SNP_A-8315559	CXCL13_CXCL10	3.09573e+07	0	2.61314e-301
263	SNP_A-8635929	CXCL13_CXCL10	3.0919e+07	0	2.61314e-301
264	SNP_A-8408126	CXCL13_CXCL10	3.07009e+07	0	2.61314e-301
265	SNP_A-8494988	CXCL13_CXCL10	3.06489e+07	0	2.61314e-301
266	SNP_A-2079435	CXCL13_CXCL10	3.05913e+07	0	2.61314e-301
267	SNP_A-8394521	CXCL13_CXCL10	3.05443e+07	0	2.61314e-301
268	SNP_A-8334742	CXCL13_CXCL10	3.0459e+07	0	2.61314e-301
269	SNP_A-1861058	CXCL13_CXCL10	3.04401e+07	0	2.61314e-301
270	SNP_A-8553699	CXCL13_CXCL10	3.03601e+07	0	2.61314e-301
271	SNP_A-8599437	CXCL13_CXCL10	3.03601e+07	0	2.61314e-301
272	SNP_A-1914251	CXCL13_CXCL10	3.03495e+07	0	2.61314e-301
273	SNP_A-2217498	CXCL13_CXCL10	3.03445e+07	0	2.61314e-301
274	SNP_A-8596630	CXCL13_CXCL10	3.03128e+07	0	2.61314e-301
275	SNP_A-8453631	CXCL13_CXCL10	3.02731e+07	0	2.61314e-301
276	SNP_A-8310985	CXCL13_CXCL10	3.02206e+07	0	2.61314e-301
277	SNP_A-8564063	CXCL13_CXCL10	3.02167e+07	0	2.61314e-301
278	SNP_A-8301777	CXCL13_CXCL10	3.02158e+07	0	2.61314e-301
279	SNP_A-2302123	CXCL13_CXCL10	3.02102e+07	0	2.61314e-301
280	SNP_A-4249218	CXCL13_CXCL10	3.01773e+07	0	2.61314e-301
281	SNP_A-8549169	CXCL13_CXCL10	3.00308e+07	0	2.61314e-301
282	SNP_A-8638782	CXCL13_CXCL10	3.0015e+07	0	2.61314e-301
283	SNP_A-1793334	CXCL13_CXCL10	2.99902e+07	0	2.61314e-301
284	SNP_A-8714085	CXCL13_CXCL10	2.99202e+07	0	2.61314e-301
285	SNP_A-8569385	CXCL13_CXCL10	2.97605e+07	0	2.61314e-301
286	SNP_A-1870349	CXCL13_CXCL10	2.95246e+07	0	2.61314e-301
287	SNP_A-8551223	CXCL13_CXCL10	2.94729e+07	0	2.61314e-301
288	SNP_A-8288425	CXCL13_CXCL10	2.94588e+07	0	2.61314e-301
289	SNP_A-4234124	CXCL13_CXCL10	2.9458e+07	0	2.61314e-301
290	SNP_A-2240261	CXCL13_CXCL10	2.94497e+07	0	2.61314e-301
291	SNP_A-8391898	CXCL13_CXCL10	2.94472e+07	0	2.61314e-301
292	SNP_A-8474251	CXCL13_CXCL10	2.9436e+07	0	2.61314e-301
293	SNP_A-8535611	CXCL13_CXCL10	2.94313e+07	0	2.61314e-301
294	SNP_A-4277597	CXCL13_CXCL10	2.94273e+07	0	2.61314e-301
295	SNP_A-4261745	CXCL13_CXCL10	2.94232e+07	0	2.61314e-301
296	SNP_A-8379481	CXCL13_CXCL10	2.94232e+07	0	2.61314e-301
297	SNP_A-2046089	CXCL13_CXCL10	2.9419e+07	0	2.61314e-301
298	SNP_A-1942914	CXCL13_CXCL10	2.94187e+07	0	2.61314e-301
299	SNP_A-8637851	CXCL13_CXCL10	2.94121e+07	0	2.61314e-301
300	SNP_A-8647910	CXCL13_CXCL10	2.94119e+07	0	2.61314e-301
301	SNP_A-2225734	CXCL13_CXCL10	2.94099e+07	0	2.61314e-301
302	SNP_A-8425475	CXCL13_CXCL10	2.94074e+07	0	2.61314e-301
303	SNP_A-2167911	CXCL13_CXCL10	2.94005e+07	0	2.61314e-301
304	SNP_A-1898380	CXCL13_CXCL10	2.93927e+07	0	2.61314e-301
305	SNP_A-2272990	CXCL13_CXCL10	2.9391e+07	0	2.61314e-301
306	SNP_A-1958544	CXCL13_CXCL10	2.93858e+07	0	2.61314e-301
307	SNP_A-8467542	CXCL13_CXCL10	2.93826e+07	0	2.61314e-301
308	SNP_A-8589067	CXCL13_CXCL10	2.93769e+07	0	2.61314e-301
309	SNP_A-8339630	CXCL13_CXCL10	2.93719e+07	0	2.61314e-301
310	SNP_A-8452987	CXCL13_CXCL10	2.93707e+07	0	2.61314e-301
311	SNP_A-2273473	CXCL13_CXCL10	2.93674e+07	0	2.61314e-301
312	SNP_A-8604979	CXCL13_CXCL10	2.93662e+07	0	2.61314e-301
313	SNP_A-2127811	CXCL13_CXCL10	2.93644e+07	0	2.61314e-301
314	SNP_A-2186266	CXCL13_CXCL10	2.93629e+07	0	2.61314e-301
315	SNP_A-2269993	CXCL13_CXCL10	2.93629e+07	0	2.61314e-301
316	SNP_A-8475678	CXCL13_CXCL10	2.93611e+07	0	2.61314e-301
317	SNP_A-1864012	CXCL13_CXCL10	2.93605e+07	0	2.61314e-301
318	SNP_A-2077804	CXCL13_CXCL10	2.93601e+07	0	2.61314e-301
319	SNP_A-4197180	CXCL13_CXCL10	2.93599e+07	0	2.61314e-301
320	SNP_A-8674060	CXCL13_CXCL10	2.93596e+07	0	2.61314e-301
321	SNP_A-2141641	CXCL13_CXCL10	2.93592e+07	0	2.61314e-301
322	SNP_A-4199577	CXCL13_CXCL10	2.9359e+07	0	2.61314e-301
323	SNP_A-2243489	CXCL13_CXCL10	2.93575e+07	0	2.61314e-301
324	SNP_A-8515471	CXCL13_CXCL10	2.93573e+07	0	2.61314e-301
325	SNP_A-8371787	CXCL13_CXCL10	2.93572e+07	0	2.61314e-301
326	SNP_A-1900761	CXCL13_CXCL10	2.93571e+07	0	2.61314e-301
327	SNP_A-8536831	CXCL13_CXCL10	2.9357e+07	0	2.61314e-301
328	SNP_A-8446467	CXCL13_CXCL10	2.9357e+07	0	2.61314e-301
329	SNP_A-2132302	CXCL13_CXCL10	2.93566e+07	0	2.61314e-301
330	SNP_A-2197951	CXCL13_CXCL10	2.93565e+07	0	2.61314e-301
331	SNP_A-2305511	CXCL13_CXCL10	2.93563e+07	0	2.61314e-301
332	SNP_A-1783856	CXCL13_CXCL10	2.93563e+07	0	2.61314e-301
333	SNP_A-8673929	CXCL13_CXCL10	2.93561e+07	0	2.61314e-301
334	SNP_A-8585767	CXCL13_CXCL10	2.9356e+07	0	2.61314e-301
335	SNP_A-8323757	CXCL13_CXCL10	2.93558e+07	0	2.61314e-301
336	SNP_A-8531098	CXCL13_CXCL10	2.93556e+07	0	2.61314e-301
337	SNP_A-2088253	CXCL13_CXCL10	2.93555e+07	0	2.61314e-301
338	SNP_A-8454149	CXCL13_CXCL10	2.93554e+07	0	2.61314e-301
339	SNP_A-8369729	CXCL13_CXCL10	2.9355e+07	0	2.61314e-301
340	SNP_A-8701145	CXCL13_CXCL10	2.9355e+07	0	2.61314e-301
341	SNP_A-1842131	CXCL13_CXCL10	2.93545e+07	0	2.61314e-301
342	SNP_A-4247070	CXCL13_CXCL10	2.93543e+07	0	2.61314e-301
343	SNP_A-8612415	CXCL13_CXCL10	2.93542e+07	0	2.61314e-301
344	SNP_A-8700688	CXCL13_CXCL10	2.93537e+07	0	2.61314e-301
345	SNP_A-1962702	CXCL13_CXCL10	2.93533e+07	0	2.61314e-301
346	SNP_A-2071725	CXCL13_CXCL10	2.93533e+07	0	2.61314e-301
347	SNP_A-1859310	CXCL13_CXCL10	2.9353e+07	0	2.61314e-301
348	SNP_A-8692784	CXCL13_CXCL10	2.93527e+07	0	2.61314e-301
349	SNP_A-2183508	CXCL13_CXCL10	2.93526e+07	0	2.61314e-301
350	SNP_A-8346533	CXCL13_CXCL10	2.93525e+07	0	2.61314e-301
351	SNP_A-8626011	CXCL13_CXCL10	2.93525e+07	0	2.61314e-301
352	SNP_A-8408143	CXCL13_CXCL10	2.93523e+07	0	2.61314e-301
353	SNP_A-8524029	CXCL13_CXCL10	2.93523e+07	0	2.61314e-301
354	SNP_A-8285999	CXCL13_CXCL10	2.93522e+07	0	2.61314e-301
355	SNP_A-8343836	CXCL13_CXCL10	2.93518e+07	0	2.61314e-301
356	SNP_A-8404113	CXCL13_CXCL10	2.93518e+07	0	2.61314e-301
357	SNP_A-4204248	CXCL13_CXCL10	2.93518e+07	0	2.61314e-301
358	SNP_A-8440672	CXCL13_CXCL10	2.93516e+07	0	2.61314e-301
359	SNP_A-4246703	CXCL13_CXCL10	2.93515e+07	0	2.61314e-301
360	SNP_A-4285556	CXCL13_CXCL10	2.93513e+07	0	2.61314e-301
361	SNP_A-8588055	CXCL13_CXCL10	2.93511e+07	0	2.61314e-301
362	SNP_A-2195249	CXCL13_CXCL10	2.9351e+07	0	2.61314e-301
363	SNP_A-2102151	CXCL13_CXCL10	2.93508e+07	0	2.61314e-301
364	SNP_A-8293522	CXCL13_CXCL10	2.93508e+07	0	2.61314e-301
365	SNP_A-4202406	CXCL13_CXCL10	2.93507e+07	0	2.61314e-301
366	SNP_A-8294995	CXCL13_CXCL10	2.93506e+07	0	2.61314e-301
367	SNP_A-2218722	CXCL13_CXCL10	2.93506e+07	0	2.61314e-301
368	SNP_A-8387704	CXCL13_CXCL10	2.93506e+07	0	2.61314e-301
369	SNP_A-1962699	CXCL13_CXCL10	2.935e+07	0	2.61314e-301
370	SNP_A-8607371	CXCL13_CXCL10	2.93498e+07	0	2.61314e-301
371	SNP_A-8387181	CXCL13_CXCL10	2.93496e+07	0	2.61314e-301
372	SNP_A-2107529	CXCL13_CXCL10	2.93496e+07	0	2.61314e-301
373	SNP_A-8338518	CXCL13_CXCL10	2.93495e+07	0	2.61314e-301
374	SNP_A-2085900	CXCL13_CXCL10	2.93495e+07	0	2.61314e-301
375	SNP_A-4241853	CXCL13_CXCL10	2.93495e+07	0	2.61314e-301
376	SNP_A-8365135	CXCL13_CXCL10	2.93494e+07	0	2.61314e-301
377	SNP_A-2049364	CXCL13_CXCL10	2.93494e+07	0	2.61314e-301
378	SNP_A-8536917	CXCL13_CXCL10	2.93494e+07	0	2.61314e-301
379	SNP_A-8411726	CXCL13_CXCL10	2.93493e+07	0	2.61314e-301
380	SNP_A-2147250	CXCL13_CXCL10	2.93492e+07	0	2.61314e-301
381	SNP_A-2143028	CXCL13_CXCL10	2.93491e+07	0	2.61314e-301
382	SNP_A-8510391	CXCL13_CXCL10	2.9349e+07	0	2.61314e-301
383	SNP_A-1931537	CXCL13_CXCL10	2.93487e+07	0	2.61314e-301
384	SNP_A-8288697	CXCL13_CXCL10	2.93485e+07	0	2.61314e-301
385	SNP_A-8363046	CXCL13_CXCL10	2.93485e+07	0	2.61314e-301
386	SNP_A-8624910	CXCL13_CXCL10	2.93484e+07	0	2.61314e-301
387	SNP_A-2094013	CXCL13_CXCL10	2.93484e+07	0	2.61314e-301
388	SNP_A-8702182	CXCL13_CXCL10	2.93484e+07	0	2.61314e-301
389	SNP_A-2108333	CXCL13_CXCL10	2.93483e+07	0	2.61314e-301
390	SNP_A-8399265	CXCL13_CXCL10	2.93483e+07	0	2.61314e-301
391	SNP_A-8593947	CXCL13_CXCL10	2.93482e+07	0	2.61314e-301
392	SNP_A-8385687	CXCL13_CXCL10	2.93481e+07	0	2.61314e-301
393	SNP_A-8671386	CXCL13_CXCL10	2.93479e+07	0	2.61314e-301
394	SNP_A-2166406	CXCL13_CXCL10	2.93477e+07	0	2.61314e-301
395	SNP_A-4285636	CXCL13_CXCL10	2.93476e+07	0	2.61314e-301
396	SNP_A-8281910	CXCL13_CXCL10	2.93476e+07	0	2.61314e-301
397	SNP_A-8281767	CXCL13_CXCL10	2.93475e+07	0	2.61314e-301
398	SNP_A-1980052	CXCL13_CXCL10	2.93475e+07	0	2.61314e-301
399	SNP_A-4236231	CXCL13_CXCL10	2.93475e+07	0	2.61314e-301
400	SNP_A-8565552	CXCL13_CXCL10	2.93475e+07	0	2.61314e-301
401	SNP_A-1873877	CXCL13_CXCL10	2.93473e+07	0	2.61314e-301
402	SNP_A-4202315	CXCL13_CXCL10	2.93473e+07	0	2.61314e-301
403	SNP_A-2053382	CXCL13_CXCL10	2.93472e+07	0	2.61314e-301
404	SNP_A-1925586	CXCL13_CXCL10	2.93469e+07	0	2.61314e-301
405	SNP_A-2170858	CXCL13_CXCL10	2.93468e+07	0	2.61314e-301
406	SNP_A-8598080	CXCL13_CXCL10	2.93468e+07	0	2.61314e-301
407	SNP_A-4237146	CXCL13_CXCL10	2.93468e+07	0	2.61314e-301
408	SNP_A-8662208	CXCL13_CXCL10	2.93467e+07	0	2.61314e-301
409	SNP_A-8616582	CXCL13_CXCL10	2.93467e+07	0	2.61314e-301
410	SNP_A-8633176	CXCL13_CXCL10	2.93466e+07	0	2.61314e-301
411	SNP_A-1796388	CXCL13_CXCL10	2.93466e+07	0	2.61314e-301
412	SNP_A-2268127	CXCL13_CXCL10	2.93464e+07	0	2.61314e-301
413	SNP_A-4201769	CXCL13_CXCL10	2.93464e+07	0	2.61314e-301
414	SNP_A-4193694	CXCL13_CXCL10	2.93463e+07	0	2.61314e-301
415	SNP_A-4248573	CXCL13_CXCL10	2.93462e+07	0	2.61314e-301
416	SNP_A-8376245	CXCL13_CXCL10	2.93462e+07	0	2.61314e-301
417	SNP_A-4280050	CXCL13_CXCL10	2.9346e+07	0	2.61314e-301
418	SNP_A-8620527	CXCL13_CXCL10	2.9346e+07	0	2.61314e-301
419	SNP_A-2113676	CXCL13_CXCL10	2.93459e+07	0	2.61314e-301
420	SNP_A-8387703	CXCL13_CXCL10	2.93459e+07	0	2.61314e-301
421	SNP_A-8387700	CXCL13_CXCL10	2.93459e+07	0	2.61314e-301
422	SNP_A-2125891	CXCL13_CXCL10	2.93459e+07	0	2.61314e-301
423	SNP_A-8296334	CXCL13_CXCL10	2.93458e+07	0	2.61314e-301
424	SNP_A-2019578	CXCL13_CXCL10	2.93455e+07	0	2.61314e-301
425	SNP_A-8494246	CXCL13_CXCL10	2.93455e+07	0	2.61314e-301
426	SNP_A-4271470	CXCL13_CXCL10	2.93454e+07	0	2.61314e-301
427	SNP_A-8555868	CXCL13_CXCL10	2.93454e+07	0	2.61314e-301
428	SNP_A-1997415	CXCL13_CXCL10	2.93454e+07	0	2.61314e-301
429	SNP_A-2308011	CXCL13_CXCL10	2.93453e+07	0	2.61314e-301
430	SNP_A-8450775	CXCL13_CXCL10	2.9345e+07	0	2.61314e-301
431	SNP_A-1810673	CXCL13_CXCL10	2.93449e+07	0	2.61314e-301
432	SNP_A-2186730	CXCL13_CXCL10	2.93448e+07	0	2.61314e-301
433	SNP_A-8611329	CXCL13_CXCL10	2.93448e+07	0	2.61314e-301
434	SNP_A-1888763	CXCL13_CXCL10	2.93447e+07	0	2.61314e-301
435	SNP_A-8664142	CXCL13_CXCL10	2.93446e+07	0	2.61314e-301
436	SNP_A-8334718	CXCL13_CXCL10	2.93446e+07	0	2.61314e-301
437	SNP_A-8348658	CXCL13_CXCL10	2.93446e+07	0	2.61314e-301
438	SNP_A-8439101	CXCL13_CXCL10	2.93444e+07	0	2.61314e-301
439	SNP_A-8659347	CXCL13_CXCL10	2.93444e+07	0	2.61314e-301
440	SNP_A-2148030	CXCL13_CXCL10	2.93444e+07	0	2.61314e-301
441	SNP_A-1963004	CXCL13_CXCL10	2.93443e+07	0	2.61314e-301
442	SNP_A-8349256	CXCL13_CXCL10	2.93443e+07	0	2.61314e-301
443	SNP_A-8411325	CXCL13_CXCL10	2.93441e+07	0	2.61314e-301
444	SNP_A-8384373	CXCL13_CXCL10	2.9344e+07	0	2.61314e-301
445	SNP_A-2170421	CXCL13_CXCL10	2.9344e+07	0	2.61314e-301
446	SNP_A-8461798	CXCL13_CXCL10	2.9344e+07	0	2.61314e-301
447	SNP_A-8521634	CXCL13_CXCL10	2.93439e+07	0	2.61314e-301
448	SNP_A-8315558	CXCL13_CXCL10	2.93435e+07	0	2.61314e-301
449	SNP_A-2254799	CXCL13_CXCL10	2.93435e+07	0	2.61314e-301
450	SNP_A-8507070	CXCL13_CXCL10	2.93434e+07	0	2.61314e-301
451	SNP_A-1903306	CXCL13_CXCL10	2.93433e+07	0	2.61314e-301
452	SNP_A-1920092	CXCL13_CXCL10	2.93433e+07	0	2.61314e-301
453	SNP_A-8352860	CXCL13_CXCL10	2.93433e+07	0	2.61314e-301
454	SNP_A-8710213	CXCL13_CXCL10	2.93433e+07	0	2.61314e-301
455	SNP_A-1989981	CXCL13_CXCL10	2.93433e+07	0	2.61314e-301
456	SNP_A-1906102	CXCL13_CXCL10	2.93433e+07	0	2.61314e-301
457	SNP_A-4207836	CXCL13_CXCL10	2.93432e+07	0	2.61314e-301
458	SNP_A-4207837	CXCL13_CXCL10	2.93432e+07	0	2.61314e-301
459	SNP_A-4236121	CXCL13_CXCL10	2.93432e+07	0	2.61314e-301
460	SNP_A-2281008	CXCL13_CXCL10	2.93431e+07	0	2.61314e-301
461	SNP_A-4230846	CXCL13_CXCL10	2.93431e+07	0	2.61314e-301
462	SNP_A-2296653	CXCL13_CXCL10	2.9343e+07	0	2.61314e-301
463	SNP_A-2147063	CXCL13_CXCL10	2.9343e+07	0	2.61314e-301
464	SNP_A-8696564	CXCL13_CXCL10	2.9343e+07	0	2.61314e-301
465	SNP_A-2178574	CXCL13_CXCL10	2.9343e+07	0	2.61314e-301
466	SNP_A-4261772	CXCL13_CXCL10	2.9343e+07	0	2.61314e-301
467	SNP_A-1942666	CXCL13_CXCL10	2.93429e+07	0	2.61314e-301
468	SNP_A-2230191	CXCL13_CXCL10	2.93429e+07	0	2.61314e-301
469	SNP_A-8640268	CXCL13_CXCL10	2.93429e+07	0	2.61314e-301
470	SNP_A-8395614	CXCL13_CXCL10	2.93429e+07	0	2.61314e-301
471	SNP_A-2065165	CXCL13_CXCL10	2.93428e+07	0	2.61314e-301
472	SNP_A-8345022	CXCL13_CXCL10	2.93427e+07	0	2.61314e-301
473	SNP_A-8300889	CXCL13_CXCL10	2.93427e+07	0	2.61314e-301
474	SNP_A-2071053	CXCL13_CXCL10	2.93427e+07	0	2.61314e-301
475	SNP_A-8632981	CXCL13_CXCL10	2.93427e+07	0	2.61314e-301
476	SNP_A-8453609	CXCL13_CXCL10	2.93427e+07	0	2.61314e-301
477	SNP_A-2151217	CXCL13_CXCL10	2.93427e+07	0	2.61314e-301
478	SNP_A-8711808	CXCL13_CXCL10	2.93427e+07	0	2.61314e-301
479	SNP_A-4211613	CXCL13_CXCL10	2.93426e+07	0	2.61314e-301
480	SNP_A-2241654	CXCL13_CXCL10	2.93425e+07	0	2.61314e-301
481	SNP_A-2309810	CXCL13_CXCL10	2.93423e+07	0	2.61314e-301
482	SNP_A-8537738	CXCL13_CXCL10	2.93422e+07	0	2.61314e-301
483	SNP_A-4300728	CXCL13_CXCL10	2.93422e+07	0	2.61314e-301
484	SNP_A-2147416	CXCL13_CXCL10	2.93422e+07	0	2.61314e-301
485	SNP_A-4247061	CXCL13_CXCL10	2.93422e+07	0	2.61314e-301
486	SNP_A-2082593	CXCL13_CXCL10	2.93422e+07	0	2.61314e-301
487	SNP_A-1958385	CXCL13_CXCL10	2.93422e+07	0	2.61314e-301
488	SNP_A-8283262	CXCL13_CXCL10	2.93422e+07	0	2.61314e-301
489	SNP_A-4215111	CXCL13_CXCL10	2.93422e+07	0	2.61314e-301
490	SNP_A-1990371	CXCL13_CXCL10	2.93422e+07	0	2.61314e-301
491	SNP_A-8496253	CXCL13_CXCL10	2.93422e+07	0	2.61314e-301
492	SNP_A-1968868	CXCL13_CXCL10	2.93422e+07	0	2.61314e-301
493	SNP_A-2020721	CXCL13_CXCL10	2.93422e+07	0	2.61314e-301
494	SNP_A-2021089	CXCL13_CXCL10	2.93422e+07	0	2.61314e-301
495	SNP_A-2028000	CXCL13_CXCL10	2.93422e+07	0	2.61314e-301
496	SNP_A-4273718	CXCL13_CXCL10	2.93422e+07	0	2.61314e-301
497	SNP_A-2245122	CXCL13_CXCL10	2.93422e+07	0	2.61314e-301
498	SNP_A-2304123	CXCL13_CXCL10	2.93422e+07	0	2.61314e-301
499	SNP_A-1781350	CXCL13_CXCL10	2.93422e+07	0	2.61314e-301
500	SNP_A-1839018	CXCL13_CXCL10	2.93422e+07	0	2.61314e-301
501	SNP_A-1845509	CXCL13_CXCL10	2.93422e+07	0	2.61314e-301
502	SNP_A-8284858	CXCL13_CXCL10	2.93422e+07	0	2.61314e-301
503	SNP_A-8465695	CXCL13_CXCL10	2.93422e+07	0	2.61314e-301
504	SNP_A-8561068	CXCL13_CXCL10	2.93422e+07	0	2.61314e-301
505	SNP_A-8652663	CXCL13_CXCL10	2.93422e+07	0	2.61314e-301
506	SNP_A-8673697	CXCL13_CXCL10	2.93422e+07	0	2.61314e-301
507	SNP_A-8689180	CXCL13_CXCL10	2.93422e+07	0	2.61314e-301
508	SNP_A-8703781	CXCL13_CXCL10	2.93422e+07	0	2.61314e-301
509	SNP_A-8716928	CXCL13_CXCL10	2.93422e+07	0	2.61314e-301
510	SNP_A-8717414	CXCL13_CXCL10	2.93422e+07	0	2.61314e-301
511	SNP_A-8318043	CXCL13_CXCL10	2.93422e+07	0	2.61314e-301
512	SNP_A-8390419	CXCL13_CXCL10	2.93422e+07	0	2.61314e-301
513	SNP_A-8417775	CXCL13_CXCL10	2.93422e+07	0	2.61314e-301
514	SNP_A-8425768	CXCL13_CXCL10	2.93422e+07	0	2.61314e-301
515	SNP_A-4200035	C1QB_C4B	1.70856e+07	0	2.61314e-301
516	SNP_A-8487614	C1QB_C4B	1.61451e+07	0	2.61314e-301
517	SNP_A-8318209	C1QB_C4B	1.56439e+07	0	2.61314e-301
518	SNP_A-8334754	FOXP3_IL2RA	1.56109e+07	0	2.61314e-301
519	SNP_A-8381729	FOXP3_IL2RA	1.5588e+07	0	2.61314e-301
520	SNP_A-8483786	C1QB_C4B	1.52642e+07	0	2.61314e-301
521	SNP_A-8541822	C1QB_C4B	1.522e+07	0	2.61314e-301
522	SNP_A-4219698	C1QB_C4B	1.50121e+07	0	2.61314e-301
523	SNP_A-2156254	FOXP3_IL2RA	1.48506e+07	0	2.61314e-301
524	SNP_A-2080606	FOXP3_IL2RA	1.48071e+07	0	2.61314e-301
525	SNP_A-8331633	C1QB_C4B	1.47347e+07	0	2.61314e-301
526	SNP_A-8601748	C1QB_C4B	1.46638e+07	0	2.61314e-301
527	SNP_A-1786219	FOXP3_IL2RA	1.46393e+07	0	2.61314e-301
528	SNP_A-8295423	C1QB_C4B	1.46212e+07	0	2.61314e-301
529	SNP_A-2267906	C1QB_C4B	1.45794e+07	0	2.61314e-301
530	SNP_A-1808721	FOXP3_IL2RA	1.45431e+07	0	2.61314e-301
531	SNP_A-8496202	C1QB_C4B	1.45309e+07	0	2.61314e-301
532	SNP_A-8601940	FOXP3_IL2RA	1.44876e+07	0	2.61314e-301
533	SNP_A-8632070	FOXP3_IL2RA	1.44855e+07	0	2.61314e-301
534	SNP_A-2000922	FOXP3_IL2RA	1.44661e+07	0	2.61314e-301
535	SNP_A-8450902	C1QB_C4B	1.44275e+07	0	2.61314e-301
536	SNP_A-8682708	C1QB_C4B	1.43132e+07	0	2.61314e-301
537	SNP_A-1861832	FOXP3_IL2RA	1.42928e+07	0	2.61314e-301
538	SNP_A-8595124	FOXP3_IL2RA	1.42232e+07	0	2.61314e-301
539	SNP_A-8331951	FOXP3_IL2RA	1.42026e+07	0	2.61314e-301
540	SNP_A-2210083	C1QB_C4B	1.41634e+07	0	2.61314e-301
541	SNP_A-8486500	FOXP3_IL2RA	1.41595e+07	0	2.61314e-301
542	SNP_A-8694972	FOXP3_IL2RA	1.41571e+07	0	2.61314e-301
543	SNP_A-8542594	FOXP3_IL2RA	1.41149e+07	0	2.61314e-301
544	SNP_A-8315255	FOXP3_IL2RA	1.40479e+07	0	2.61314e-301
545	SNP_A-8425432	C1QB_C4B	1.4035e+07	0	2.61314e-301
546	SNP_A-2247223	FOXP3_IL2RA	1.39997e+07	0	2.61314e-301
547	SNP_A-4223611	FOXP3_IL2RA	1.39965e+07	0	2.61314e-301
548	SNP_A-1894097	FOXP3_IL2RA	1.39965e+07	0	2.61314e-301
549	SNP_A-8637954	C1QB_C4B	1.39749e+07	0	2.61314e-301
550	SNP_A-8409374	FOXP3_IL2RA	1.39502e+07	0	2.61314e-301
551	SNP_A-1955486	FOXP3_IL2RA	1.39471e+07	0	2.61314e-301
552	SNP_A-8353985	FOXP3_IL2RA	1.39329e+07	0	2.61314e-301
553	SNP_A-8561470	FOXP3_IL2RA	1.39322e+07	0	2.61314e-301
554	SNP_A-8388240	FOXP3_IL2RA	1.39307e+07	0	2.61314e-301
555	SNP_A-1888987	FOXP3_IL2RA	1.39259e+07	0	2.61314e-301
556	SNP_A-8679063	FOXP3_IL2RA	1.39218e+07	0	2.61314e-301
557	SNP_A-1817675	FOXP3_IL2RA	1.392e+07	0	2.61314e-301
558	SNP_A-2081218	C1QB_C4B	1.39184e+07	0	2.61314e-301
559	SNP_A-1973184	C1QB_C4B	1.39128e+07	0	2.61314e-301
560	SNP_A-8530361	FOXP3_IL2RA	1.39017e+07	0	2.61314e-301
561	SNP_A-4241442	FOXP3_IL2RA	1.39008e+07	0	2.61314e-301
562	SNP_A-2182088	FOXP3_IL2RA	1.39002e+07	0	2.61314e-301
563	SNP_A-8672083	C1QB_C4B	1.38992e+07	0	2.61314e-301
564	SNP_A-2098329	FOXP3_IL2RA	1.38874e+07	0	2.61314e-301
565	SNP_A-8392902	FOXP3_IL2RA	1.38859e+07	0	2.61314e-301
566	SNP_A-1861880	C1QB_C4B	1.38836e+07	0	2.61314e-301
567	SNP_A-8462135	FOXP3_IL2RA	1.38832e+07	0	2.61314e-301
568	SNP_A-2313001	FOXP3_IL2RA	1.38815e+07	0	2.61314e-301
569	SNP_A-1819212	FOXP3_IL2RA	1.38815e+07	0	2.61314e-301
570	SNP_A-1904767	FOXP3_IL2RA	1.38815e+07	0	2.61314e-301
571	SNP_A-1818885	FOXP3_IL2RA	1.38774e+07	0	2.61314e-301
572	SNP_A-8557948	FOXP3_IL2RA	1.38723e+07	0	2.61314e-301
573	SNP_A-1938476	FOXP3_IL2RA	1.38707e+07	0	2.61314e-301
574	SNP_A-8694126	C1QB_C4B	1.38636e+07	0	2.61314e-301
575	SNP_A-2149972	FOXP3_IL2RA	1.38625e+07	0	2.61314e-301
576	SNP_A-2199511	FOXP3_IL2RA	1.38624e+07	0	2.61314e-301
577	SNP_A-8467690	FOXP3_IL2RA	1.38614e+07	0	2.61314e-301
578	SNP_A-2113199	FOXP3_IL2RA	1.38512e+07	0	2.61314e-301
579	SNP_A-8550572	FOXP3_IL2RA	1.3846e+07	0	2.61314e-301
580	SNP_A-8457201	C1QB_C4B	1.38455e+07	0	2.61314e-301
581	SNP_A-8367408	C1QB_C4B	1.38411e+07	0	2.61314e-301
582	SNP_A-1807126	FOXP3_IL2RA	1.38375e+07	0	2.61314e-301
583	SNP_A-1983919	FOXP3_IL2RA	1.3833e+07	0	2.61314e-301
584	SNP_A-8344445	FOXP3_IL2RA	1.38263e+07	0	2.61314e-301
585	SNP_A-8691474	FOXP3_IL2RA	1.38249e+07	0	2.61314e-301
586	SNP_A-8470687	FOXP3_IL2RA	1.38213e+07	0	2.61314e-301
587	SNP_A-2086324	FOXP3_IL2RA	1.38177e+07	0	2.61314e-301
588	SNP_A-8470403	FOXP3_IL2RA	1.38083e+07	0	2.61314e-301
589	SNP_A-8296697	FOXP3_IL2RA	1.38048e+07	0	2.61314e-301
590	SNP_A-8294423	FOXP3_IL2RA	1.3801e+07	0	2.61314e-301
591	SNP_A-8690312	FOXP3_IL2RA	1.37979e+07	0	2.61314e-301
592	SNP_A-8568168	FOXP3_IL2RA	1.37979e+07	0	2.61314e-301
593	SNP_A-8553209	FOXP3_IL2RA	1.37977e+07	0	2.61314e-301
594	SNP_A-8519824	FOXP3_IL2RA	1.3797e+07	0	2.61314e-301
595	SNP_A-8404097	C1QB_C4B	1.37969e+07	0	2.61314e-301
596	SNP_A-2096502	FOXP3_IL2RA	1.37969e+07	0	2.61314e-301
597	SNP_A-8353127	FOXP3_IL2RA	1.37956e+07	0	2.61314e-301
598	SNP_A-8345248	FOXP3_IL2RA	1.37953e+07	0	2.61314e-301
599	SNP_A-8357667	C1QB_C4B	1.37922e+07	0	2.61314e-301
600	SNP_A-8378510	C1QB_C4B	1.37909e+07	0	2.61314e-301
601	SNP_A-1827236	C1QB_C4B	1.37866e+07	0	2.61314e-301
602	SNP_A-8688764	FOXP3_IL2RA	1.37863e+07	0	2.61314e-301
603	SNP_A-2117420	FOXP3_IL2RA	1.3786e+07	0	2.61314e-301
604	SNP_A-4247450	C1QB_C4B	1.37858e+07	0	2.61314e-301
605	SNP_A-8576848	C1QB_C4B	1.37853e+07	0	2.61314e-301
606	SNP_A-8655851	FOXP3_IL2RA	1.37832e+07	0	2.61314e-301
607	SNP_A-8528738	C1QB_C4B	1.37826e+07	0	2.61314e-301
608	SNP_A-8299432	FOXP3_IL2RA	1.37816e+07	0	2.61314e-301
609	SNP_A-2071373	FOXP3_IL2RA	1.37808e+07	0	2.61314e-301
610	SNP_A-8516015	FOXP3_IL2RA	1.37808e+07	0	2.61314e-301
611	SNP_A-8443583	FOXP3_IL2RA	1.37777e+07	0	2.61314e-301
612	SNP_A-2081471	FOXP3_IL2RA	1.37768e+07	0	2.61314e-301
613	SNP_A-1925965	FOXP3_IL2RA	1.37751e+07	0	2.61314e-301
614	SNP_A-1881102	FOXP3_IL2RA	1.37751e+07	0	2.61314e-301
615	SNP_A-8457418	FOXP3_IL2RA	1.37747e+07	0	2.61314e-301
616	SNP_A-8501018	FOXP3_IL2RA	1.37745e+07	0	2.61314e-301
617	SNP_A-8592313	FOXP3_IL2RA	1.37743e+07	0	2.61314e-301
618	SNP_A-8398775	FOXP3_IL2RA	1.3774e+07	0	2.61314e-301
619	SNP_A-8597288	FOXP3_IL2RA	1.37723e+07	0	2.61314e-301
620	SNP_A-8467891	C1QB_C4B	1.37677e+07	0	2.61314e-301
621	SNP_A-8464288	C1QB_C4B	1.37671e+07	0	2.61314e-301
622	SNP_A-1840964	FOXP3_IL2RA	1.37666e+07	0	2.61314e-301
623	SNP_A-8445939	FOXP3_IL2RA	1.37635e+07	0	2.61314e-301
624	SNP_A-8599800	FOXP3_IL2RA	1.37629e+07	0	2.61314e-301
625	SNP_A-2172781	FOXP3_IL2RA	1.37623e+07	0	2.61314e-301
626	SNP_A-8598226	C1QB_C4B	1.37607e+07	0	2.61314e-301
627	SNP_A-2183299	FOXP3_IL2RA	1.37587e+07	0	2.61314e-301
628	SNP_A-4274055	FOXP3_IL2RA	1.37585e+07	0	2.61314e-301
629	SNP_A-8658570	C1QB_C4B	1.37584e+07	0	2.61314e-301
630	SNP_A-1972458	C1QB_C4B	1.37582e+07	0	2.61314e-301
631	SNP_A-8505983	FOXP3_IL2RA	1.37575e+07	0	2.61314e-301
632	SNP_A-8558740	FOXP3_IL2RA	1.37564e+07	0	2.61314e-301
633	SNP_A-8694264	FOXP3_IL2RA	1.37561e+07	0	2.61314e-301
634	SNP_A-8371967	FOXP3_IL2RA	1.37548e+07	0	2.61314e-301
635	SNP_A-8398192	C1QB_C4B	1.37536e+07	0	2.61314e-301
636	SNP_A-8286510	C1QB_C4B	1.37534e+07	0	2.61314e-301
637	SNP_A-8665026	FOXP3_IL2RA	1.37532e+07	0	2.61314e-301
638	SNP_A-1974489	C1QB_C4B	1.37529e+07	0	2.61314e-301
639	SNP_A-1974490	C1QB_C4B	1.37529e+07	0	2.61314e-301
640	SNP_A-8517139	FOXP3_IL2RA	1.37523e+07	0	2.61314e-301
641	SNP_A-2076849	FOXP3_IL2RA	1.37521e+07	0	2.61314e-301
642	SNP_A-2017278	FOXP3_IL2RA	1.37517e+07	0	2.61314e-301
643	SNP_A-2120722	FOXP3_IL2RA	1.37514e+07	0	2.61314e-301
644	SNP_A-4228797	FOXP3_IL2RA	1.37514e+07	0	2.61314e-301
645	SNP_A-8571309	FOXP3_IL2RA	1.37514e+07	0	2.61314e-301
646	SNP_A-2122175	FOXP3_IL2RA	1.37502e+07	0	2.61314e-301
647	SNP_A-8617241	FOXP3_IL2RA	1.375e+07	0	2.61314e-301
648	SNP_A-8615300	FOXP3_IL2RA	1.37487e+07	0	2.61314e-301
649	SNP_A-2251450	FOXP3_IL2RA	1.37484e+07	0	2.61314e-301
650	SNP_A-8336864	FOXP3_IL2RA	1.37482e+07	0	2.61314e-301
651	SNP_A-1935005	FOXP3_IL2RA	1.37464e+07	0	2.61314e-301
652	SNP_A-8400419	FOXP3_IL2RA	1.37459e+07	0	2.61314e-301
653	SNP_A-2259864	FOXP3_IL2RA	1.37446e+07	0	2.61314e-301
654	SNP_A-2242504	FOXP3_IL2RA	1.37438e+07	0	2.61314e-301
655	SNP_A-8585870	FOXP3_IL2RA	1.37426e+07	0	2.61314e-301
656	SNP_A-2182505	FOXP3_IL2RA	1.37419e+07	0	2.61314e-301
657	SNP_A-2184668	FOXP3_IL2RA	1.37418e+07	0	2.61314e-301
658	SNP_A-1804111	FOXP3_IL2RA	1.37414e+07	0	2.61314e-301
659	SNP_A-8494195	FOXP3_IL2RA	1.37412e+07	0	2.61314e-301
660	SNP_A-2119840	FOXP3_IL2RA	1.37411e+07	0	2.61314e-301
661	SNP_A-8320358	FOXP3_IL2RA	1.37411e+07	0	2.61314e-301
662	SNP_A-8447225	FOXP3_IL2RA	1.37406e+07	0	2.61314e-301
663	SNP_A-8492419	C1QB_C4B	1.37405e+07	0	2.61314e-301
664	SNP_A-8331640	FOXP3_IL2RA	1.37405e+07	0	2.61314e-301
665	SNP_A-1975649	FOXP3_IL2RA	1.37396e+07	0	2.61314e-301
666	SNP_A-8310887	FOXP3_IL2RA	1.37391e+07	0	2.61314e-301
667	SNP_A-2163788	FOXP3_IL2RA	1.37385e+07	0	2.61314e-301
668	SNP_A-4231651	FOXP3_IL2RA	1.37384e+07	0	2.61314e-301
669	SNP_A-4202844	FOXP3_IL2RA	1.37384e+07	0	2.61314e-301
670	SNP_A-8301464	FOXP3_IL2RA	1.3738e+07	0	2.61314e-301
671	SNP_A-1803826	C1QB_C4B	1.37379e+07	0	2.61314e-301
672	SNP_A-8516150	FOXP3_IL2RA	1.37375e+07	0	2.61314e-301
673	SNP_A-8378332	C1QB_C4B	1.37368e+07	0	2.61314e-301
674	SNP_A-8370390	FOXP3_IL2RA	1.37364e+07	0	2.61314e-301
675	SNP_A-2035363	FOXP3_IL2RA	1.37362e+07	0	2.61314e-301
676	SNP_A-2178441	FOXP3_IL2RA	1.37362e+07	0	2.61314e-301
677	SNP_A-1876998	FOXP3_IL2RA	1.37359e+07	0	2.61314e-301
678	SNP_A-1840943	FOXP3_IL2RA	1.37355e+07	0	2.61314e-301
679	SNP_A-2142130	FOXP3_IL2RA	1.37353e+07	0	2.61314e-301
680	SNP_A-1930718	FOXP3_IL2RA	1.37349e+07	0	2.61314e-301
681	SNP_A-2028231	FOXP3_IL2RA	1.37348e+07	0	2.61314e-301
682	SNP_A-8409995	FOXP3_IL2RA	1.37348e+07	0	2.61314e-301
683	SNP_A-4239826	FOXP3_IL2RA	1.37345e+07	0	2.61314e-301
684	SNP_A-4236096	FOXP3_IL2RA	1.37344e+07	0	2.61314e-301
685	SNP_A-8333580	FOXP3_IL2RA	1.37344e+07	0	2.61314e-301
686	SNP_A-2182279	FOXP3_IL2RA	1.37342e+07	0	2.61314e-301
687	SNP_A-8595582	C1QB_C4B	1.3734e+07	0	2.61314e-301
688	SNP_A-8497747	FOXP3_IL2RA	1.37339e+07	0	2.61314e-301
689	SNP_A-2203199	FOXP3_IL2RA	1.37335e+07	0	2.61314e-301
690	SNP_A-1808519	FOXP3_IL2RA	1.37335e+07	0	2.61314e-301
691	SNP_A-8686533	FOXP3_IL2RA	1.37332e+07	0	2.61314e-301
692	SNP_A-8615929	FOXP3_IL2RA	1.37329e+07	0	2.61314e-301
693	SNP_A-1847147	FOXP3_IL2RA	1.37328e+07	0	2.61314e-301
694	SNP_A-2202496	FOXP3_IL2RA	1.37327e+07	0	2.61314e-301
695	SNP_A-8485820	FOXP3_IL2RA	1.37325e+07	0	2.61314e-301
696	SNP_A-8709171	FOXP3_IL2RA	1.37325e+07	0	2.61314e-301
697	SNP_A-1907485	C1QB_C4B	1.37324e+07	0	2.61314e-301
698	SNP_A-1953633	FOXP3_IL2RA	1.37324e+07	0	2.61314e-301
699	SNP_A-8536642	FOXP3_IL2RA	1.3732e+07	0	2.61314e-301
700	SNP_A-8535247	FOXP3_IL2RA	1.37319e+07	0	2.61314e-301
701	SNP_A-4207409	FOXP3_IL2RA	1.37314e+07	0	2.61314e-301
702	SNP_A-8399166	FOXP3_IL2RA	1.37308e+07	0	2.61314e-301
703	SNP_A-8499155	FOXP3_IL2RA	1.37307e+07	0	2.61314e-301
704	SNP_A-1974678	FOXP3_IL2RA	1.37306e+07	0	2.61314e-301
705	SNP_A-4281300	FOXP3_IL2RA	1.37306e+07	0	2.61314e-301
706	SNP_A-8517503	FOXP3_IL2RA	1.37304e+07	0	2.61314e-301
707	SNP_A-2160666	FOXP3_IL2RA	1.37302e+07	0	2.61314e-301
708	SNP_A-2034197	FOXP3_IL2RA	1.37294e+07	0	2.61314e-301
709	SNP_A-1839586	FOXP3_IL2RA	1.37293e+07	0	2.61314e-301
710	SNP_A-8567511	FOXP3_IL2RA	1.37292e+07	0	2.61314e-301
711	SNP_A-2071177	FOXP3_IL2RA	1.37292e+07	0	2.61314e-301
712	SNP_A-2181543	FOXP3_IL2RA	1.37291e+07	0	2.61314e-301
713	SNP_A-8368419	FOXP3_IL2RA	1.3729e+07	0	2.61314e-301
714	SNP_A-2144666	FOXP3_IL2RA	1.37289e+07	0	2.61314e-301
715	SNP_A-1982621	FOXP3_IL2RA	1.37289e+07	0	2.61314e-301
716	SNP_A-2120163	FOXP3_IL2RA	1.37286e+07	0	2.61314e-301
717	SNP_A-1820454	FOXP3_IL2RA	1.37281e+07	0	2.61314e-301
718	SNP_A-4234167	FOXP3_IL2RA	1.37276e+07	0	2.61314e-301
719	SNP_A-1806952	FOXP3_IL2RA	1.37274e+07	0	2.61314e-301
720	SNP_A-8428253	FOXP3_IL2RA	1.37273e+07	0	2.61314e-301
721	SNP_A-2033593	FOXP3_IL2RA	1.37273e+07	0	2.61314e-301
722	SNP_A-2137503	FOXP3_IL2RA	1.37271e+07	0	2.61314e-301
723	SNP_A-4248995	FOXP3_IL2RA	1.3727e+07	0	2.61314e-301
724	SNP_A-8386629	FOXP3_IL2RA	1.3727e+07	0	2.61314e-301
725	SNP_A-8559940	FOXP3_IL2RA	1.3727e+07	0	2.61314e-301
726	SNP_A-8443030	FOXP3_IL2RA	1.3727e+07	0	2.61314e-301
727	SNP_A-2234794	FOXP3_IL2RA	1.37268e+07	0	2.61314e-301
728	SNP_A-2098078	FOXP3_IL2RA	1.37266e+07	0	2.61314e-301
729	SNP_A-8508220	FOXP3_IL2RA	1.37264e+07	0	2.61314e-301
730	SNP_A-8286463	FOXP3_IL2RA	1.37263e+07	0	2.61314e-301
731	SNP_A-2062592	FOXP3_IL2RA	1.37263e+07	0	2.61314e-301
732	SNP_A-1909698	FOXP3_IL2RA	1.37263e+07	0	2.61314e-301
733	SNP_A-1940378	FOXP3_IL2RA	1.37263e+07	0	2.61314e-301
734	SNP_A-8508978	FOXP3_IL2RA	1.37262e+07	0	2.61314e-301
735	SNP_A-1931772	C1QB_C4B	1.37262e+07	0	2.61314e-301
736	SNP_A-8484935	FOXP3_IL2RA	1.37261e+07	0	2.61314e-301
737	SNP_A-1787745	FOXP3_IL2RA	1.37261e+07	0	2.61314e-301
738	SNP_A-8340672	FOXP3_IL2RA	1.37261e+07	0	2.61314e-301
739	SNP_A-2037797	FOXP3_IL2RA	1.37261e+07	0	2.61314e-301
740	SNP_A-8504436	FOXP3_IL2RA	1.37261e+07	0	2.61314e-301
741	SNP_A-1851846	FOXP3_IL2RA	1.37259e+07	0	2.61314e-301
742	SNP_A-8614326	FOXP3_IL2RA	1.37253e+07	0	2.61314e-301
743	SNP_A-8412350	FOXP3_IL2RA	1.37252e+07	0	2.61314e-301
744	SNP_A-2241354	FOXP3_IL2RA	1.3725e+07	0	2.61314e-301
745	SNP_A-8709919	FOXP3_IL2RA	1.3725e+07	0	2.61314e-301
746	SNP_A-1980428	FOXP3_IL2RA	1.37248e+07	0	2.61314e-301
747	SNP_A-2299637	FOXP3_IL2RA	1.37248e+07	0	2.61314e-301
748	SNP_A-8607964	FOXP3_IL2RA	1.37248e+07	0	2.61314e-301
749	SNP_A-1898027	FOXP3_IL2RA	1.37246e+07	0	2.61314e-301
750	SNP_A-2229416	FOXP3_IL2RA	1.37242e+07	0	2.61314e-301
751	SNP_A-8280947	FOXP3_IL2RA	1.37241e+07	0	2.61314e-301
752	SNP_A-8378626	FOXP3_IL2RA	1.37239e+07	0	2.61314e-301
753	SNP_A-1969126	FOXP3_IL2RA	1.37236e+07	0	2.61314e-301
754	SNP_A-8513539	FOXP3_IL2RA	1.37236e+07	0	2.61314e-301
755	SNP_A-8713853	FOXP3_IL2RA	1.37235e+07	0	2.61314e-301
756	SNP_A-1998525	FOXP3_IL2RA	1.37233e+07	0	2.61314e-301
757	SNP_A-8695435	FOXP3_IL2RA	1.37232e+07	0	2.61314e-301
758	SNP_A-4271407	FOXP3_IL2RA	1.37231e+07	0	2.61314e-301
759	SNP_A-2138812	FOXP3_IL2RA	1.37231e+07	0	2.61314e-301
760	SNP_A-8397672	FOXP3_IL2RA	1.37229e+07	0	2.61314e-301
761	SNP_A-8292474	FOXP3_IL2RA	1.37227e+07	0	2.61314e-301
762	SNP_A-2065232	FOXP3_IL2RA	1.37226e+07	0	2.61314e-301
763	SNP_A-1869836	FOXP3_IL2RA	1.37225e+07	0	2.61314e-301
764	SNP_A-8684335	FOXP3_IL2RA	1.37225e+07	0	2.61314e-301
765	SNP_A-2096356	C1QB_C4B	1.37225e+07	0	2.61314e-301
766	SNP_A-2118776	FOXP3_IL2RA	1.37223e+07	0	2.61314e-301
767	SNP_A-2028350	FOXP3_IL2RA	1.37222e+07	0	2.61314e-301
768	SNP_A-2035095	FOXP3_IL2RA	1.37222e+07	0	2.61314e-301
769	SNP_A-2250113	FOXP3_IL2RA	1.37222e+07	0	2.61314e-301
770	SNP_A-8519995	FOXP3_IL2RA	1.37221e+07	0	2.61314e-301
771	SNP_A-8681019	FOXP3_IL2RA	1.37221e+07	0	2.61314e-301
772	SNP_A-1869768	FOXP3_IL2RA	1.3722e+07	0	2.61314e-301
773	SNP_A-8327902	FOXP3_IL2RA	1.37219e+07	0	2.61314e-301
774	SNP_A-8352292	FOXP3_IL2RA	1.37217e+07	0	2.61314e-301
775	SNP_A-8613907	FOXP3_IL2RA	1.37215e+07	0	2.61314e-301
776	SNP_A-8375002	FOXP3_IL2RA	1.37214e+07	0	2.61314e-301
777	SNP_A-8558631	FOXP3_IL2RA	1.37211e+07	0	2.61314e-301
778	SNP_A-8688349	FOXP3_IL2RA	1.37208e+07	0	2.61314e-301
779	SNP_A-8481577	FOXP3_IL2RA	1.37208e+07	0	2.61314e-301
780	SNP_A-2253211	FOXP3_IL2RA	1.37207e+07	0	2.61314e-301
781	SNP_A-8716415	FOXP3_IL2RA	1.37207e+07	0	2.61314e-301
782	SNP_A-4271417	FOXP3_IL2RA	1.37206e+07	0	2.61314e-301
783	SNP_A-8380075	FOXP3_IL2RA	1.37204e+07	0	2.61314e-301
784	SNP_A-2045369	FOXP3_IL2RA	1.37202e+07	0	2.61314e-301
785	SNP_A-2091040	FOXP3_IL2RA	1.37202e+07	0	2.61314e-301
786	SNP_A-2290227	FOXP3_IL2RA	1.37202e+07	0	2.61314e-301
787	SNP_A-1945340	FOXP3_IL2RA	1.37202e+07	0	2.61314e-301
788	SNP_A-1792796	FOXP3_IL2RA	1.37201e+07	0	2.61314e-301
789	SNP_A-8387393	FOXP3_IL2RA	1.372e+07	0	2.61314e-301
790	SNP_A-8489674	FOXP3_IL2RA	1.372e+07	0	2.61314e-301
791	SNP_A-2110048	FOXP3_IL2RA	1.372e+07	0	2.61314e-301
792	SNP_A-8523883	FOXP3_IL2RA	1.372e+07	0	2.61314e-301
793	SNP_A-8450365	FOXP3_IL2RA	1.372e+07	0	2.61314e-301
794	SNP_A-4286107	FOXP3_IL2RA	1.37198e+07	0	2.61314e-301
795	SNP_A-1837648	FOXP3_IL2RA	1.37197e+07	0	2.61314e-301
796	SNP_A-2075009	FOXP3_IL2RA	1.37197e+07	0	2.61314e-301
797	SNP_A-4267472	FOXP3_IL2RA	1.37196e+07	0	2.61314e-301
798	SNP_A-4297663	FOXP3_IL2RA	1.37191e+07	0	2.61314e-301
799	SNP_A-1912448	FOXP3_IL2RA	1.3719e+07	0	2.61314e-301
800	SNP_A-1816949	FOXP3_IL2RA	1.37189e+07	0	2.61314e-301
801	SNP_A-4201112	FOXP3_IL2RA	1.37189e+07	0	2.61314e-301
802	SNP_A-4265481	FOXP3_IL2RA	1.37188e+07	0	2.61314e-301
803	SNP_A-8635509	FOXP3_IL2RA	1.37185e+07	0	2.61314e-301
804	SNP_A-1996623	FOXP3_IL2RA	1.37184e+07	0	2.61314e-301
805	SNP_A-4214326	FOXP3_IL2RA	1.37181e+07	0	2.61314e-301
806	SNP_A-8358953	FOXP3_IL2RA	1.37181e+07	0	2.61314e-301
807	SNP_A-2203957	FOXP3_IL2RA	1.3718e+07	0	2.61314e-301
808	SNP_A-8362909	FOXP3_IL2RA	1.37179e+07	0	2.61314e-301
809	SNP_A-1926967	FOXP3_IL2RA	1.37179e+07	0	2.61314e-301
810	SNP_A-1838598	FOXP3_IL2RA	1.37179e+07	0	2.61314e-301
811	SNP_A-2152532	FOXP3_IL2RA	1.37178e+07	0	2.61314e-301
812	SNP_A-8333022	FOXP3_IL2RA	1.37178e+07	0	2.61314e-301
813	SNP_A-1935438	FOXP3_IL2RA	1.37178e+07	0	2.61314e-301
814	SNP_A-4263240	FOXP3_IL2RA	1.37178e+07	0	2.61314e-301
815	SNP_A-1974427	FOXP3_IL2RA	1.37178e+07	0	2.61314e-301
816	SNP_A-2033222	FOXP3_IL2RA	1.37178e+07	0	2.61314e-301
817	SNP_A-4219016	FOXP3_IL2RA	1.37178e+07	0	2.61314e-301
818	SNP_A-4284802	FOXP3_IL2RA	1.37178e+07	0	2.61314e-301
819	SNP_A-2270378	FOXP3_IL2RA	1.37178e+07	0	2.61314e-301
820	SNP_A-2303536	FOXP3_IL2RA	1.37178e+07	0	2.61314e-301
821	SNP_A-1833794	FOXP3_IL2RA	1.37178e+07	0	2.61314e-301
822	SNP_A-1855129	FOXP3_IL2RA	1.37178e+07	0	2.61314e-301
823	SNP_A-1857695	FOXP3_IL2RA	1.37178e+07	0	2.61314e-301
824	SNP_A-1873073	FOXP3_IL2RA	1.37178e+07	0	2.61314e-301
825	SNP_A-1878065	FOXP3_IL2RA	1.37178e+07	0	2.61314e-301
826	SNP_A-1882559	FOXP3_IL2RA	1.37178e+07	0	2.61314e-301
827	SNP_A-1889759	FOXP3_IL2RA	1.37178e+07	0	2.61314e-301
828	SNP_A-1924819	FOXP3_IL2RA	1.37178e+07	0	2.61314e-301
829	SNP_A-8665290	FOXP3_IL2RA	1.37178e+07	0	2.61314e-301
830	SNP_A-8285342	FOXP3_IL2RA	1.37178e+07	0	2.61314e-301
831	SNP_A-8369209	FOXP3_IL2RA	1.37178e+07	0	2.61314e-301
832	SNP_A-8469560	FOXP3_IL2RA	1.37178e+07	0	2.61314e-301
833	SNP_A-8536753	FOXP3_IL2RA	1.37178e+07	0	2.61314e-301
834	SNP_A-8555715	FOXP3_IL2RA	1.37178e+07	0	2.61314e-301
835	SNP_A-8580275	FOXP3_IL2RA	1.37178e+07	0	2.61314e-301
836	SNP_A-8598897	FOXP3_IL2RA	1.37178e+07	0	2.61314e-301
837	SNP_A-8606600	FOXP3_IL2RA	1.37178e+07	0	2.61314e-301
838	SNP_A-8602910	FOXP3_IL2RA	1.37178e+07	0	2.61314e-301
839	SNP_A-8672850	FOXP3_IL2RA	1.37178e+07	0	2.61314e-301
840	SNP_A-8712342	FOXP3_IL2RA	1.37178e+07	0	2.61314e-301
841	SNP_A-8612615	FOXP3_IL2RA	1.37178e+07	0	2.61314e-301
842	SNP_A-8401469	FOXP3_IL2RA	1.37178e+07	0	2.61314e-301
843	SNP_A-8439883	FOXP3_IL2RA	1.37178e+07	0	2.61314e-301
844	SNP_A-8512805	FOXP3_IL2RA	1.37178e+07	0	2.61314e-301
845	SNP_A-4294925	C1QB_C4B	1.37156e+07	0	2.61314e-301
846	SNP_A-2246912	C1QB_C4B	1.37144e+07	0	2.61314e-301
847	SNP_A-2095912	C1QB_C4B	1.3714e+07	0	2.61314e-301
848	SNP_A-1795859	C1QB_C4B	1.37132e+07	0	2.61314e-301
849	SNP_A-8397728	C1QB_C4B	1.37128e+07	0	2.61314e-301
850	SNP_A-2028382	C1QB_C4B	1.37124e+07	0	2.61314e-301
851	SNP_A-4300081	C1QB_C4B	1.37076e+07	0	2.61314e-301
852	SNP_A-2108077	C1QB_C4B	1.37055e+07	0	2.61314e-301
853	SNP_A-8595470	C1QB_C4B	1.37041e+07	0	2.61314e-301
854	SNP_A-8545354	C1QB_C4B	1.37039e+07	0	2.61314e-301
855	SNP_A-8293326	C1QB_C4B	1.37019e+07	0	2.61314e-301
856	SNP_A-2255180	C1QB_C4B	1.36987e+07	0	2.61314e-301
857	SNP_A-4295404	C1QB_C4B	1.36959e+07	0	2.61314e-301
858	SNP_A-4193792	C1QB_C4B	1.36958e+07	0	2.61314e-301
859	SNP_A-2191449	C1QB_C4B	1.36953e+07	0	2.61314e-301
860	SNP_A-2214674	C1QB_C4B	1.36952e+07	0	2.61314e-301
861	SNP_A-8526584	C1QB_C4B	1.36944e+07	0	2.61314e-301
862	SNP_A-8407556	C1QB_C4B	1.36943e+07	0	2.61314e-301
863	SNP_A-8413399	C1QB_C4B	1.36933e+07	0	2.61314e-301
864	SNP_A-1918920	C1QB_C4B	1.36922e+07	0	2.61314e-301
865	SNP_A-1878173	C1QB_C4B	1.36921e+07	0	2.61314e-301
866	SNP_A-8478475	C1QB_C4B	1.36917e+07	0	2.61314e-301
867	SNP_A-8617240	C1QB_C4B	1.36915e+07	0	2.61314e-301
868	SNP_A-1938880	C1QB_C4B	1.36911e+07	0	2.61314e-301
869	SNP_A-2170239	C1QB_C4B	1.36904e+07	0	2.61314e-301
870	SNP_A-4270920	C1QB_C4B	1.36904e+07	0	2.61314e-301
871	SNP_A-2162740	C1QB_C4B	1.36902e+07	0	2.61314e-301
872	SNP_A-8579624	C1QB_C4B	1.36902e+07	0	2.61314e-301
873	SNP_A-8395414	C1QB_C4B	1.36901e+07	0	2.61314e-301
874	SNP_A-2152288	C1QB_C4B	1.369e+07	0	2.61314e-301
875	SNP_A-1882197	C1QB_C4B	1.36897e+07	0	2.61314e-301
876	SNP_A-8328907	C1QB_C4B	1.36897e+07	0	2.61314e-301
877	SNP_A-8508247	C1QB_C4B	1.36895e+07	0	2.61314e-301
878	SNP_A-8636374	C1QB_C4B	1.36879e+07	0	2.61314e-301
879	SNP_A-2085857	C1QB_C4B	1.36877e+07	0	2.61314e-301
880	SNP_A-2105376	C1QB_C4B	1.3687e+07	0	2.61314e-301
881	SNP_A-2196438	C1QB_C4B	1.36865e+07	0	2.61314e-301
882	SNP_A-8620312	C1QB_C4B	1.36864e+07	0	2.61314e-301
883	SNP_A-4299058	C1QB_C4B	1.36863e+07	0	2.61314e-301
884	SNP_A-2307738	C1QB_C4B	1.36857e+07	0	2.61314e-301
885	SNP_A-2275456	C1QB_C4B	1.36849e+07	0	2.61314e-301
886	SNP_A-8327989	C1QB_C4B	1.36845e+07	0	2.61314e-301
887	SNP_A-8585966	C1QB_C4B	1.36844e+07	0	2.61314e-301
888	SNP_A-8358792	C1QB_C4B	1.36842e+07	0	2.61314e-301
889	SNP_A-1800486	C1QB_C4B	1.36839e+07	0	2.61314e-301
890	SNP_A-8592167	C1QB_C4B	1.36835e+07	0	2.61314e-301
891	SNP_A-8520717	C1QB_C4B	1.36832e+07	0	2.61314e-301
892	SNP_A-4256884	C1QB_C4B	1.36831e+07	0	2.61314e-301
893	SNP_A-4232334	C1QB_C4B	1.36831e+07	0	2.61314e-301
894	SNP_A-2007248	C1QB_C4B	1.36829e+07	0	2.61314e-301
895	SNP_A-4299760	C1QB_C4B	1.36829e+07	0	2.61314e-301
896	SNP_A-1829983	C1QB_C4B	1.36829e+07	0	2.61314e-301
897	SNP_A-1894545	C1QB_C4B	1.36827e+07	0	2.61314e-301
898	SNP_A-8717538	C1QB_C4B	1.36826e+07	0	2.61314e-301
899	SNP_A-2113589	C1QB_C4B	1.36822e+07	0	2.61314e-301
900	SNP_A-1879374	C1QB_C4B	1.36821e+07	0	2.61314e-301
901	SNP_A-8713336	C1QB_C4B	1.36814e+07	0	2.61314e-301
902	SNP_A-8539244	C1QB_C4B	1.36813e+07	0	2.61314e-301
903	SNP_A-8456979	C1QB_C4B	1.3681e+07	0	2.61314e-301
904	SNP_A-8365518	C1QB_C4B	1.36809e+07	0	2.61314e-301
905	SNP_A-8574516	C1QB_C4B	1.36805e+07	0	2.61314e-301
906	SNP_A-8574942	C1QB_C4B	1.36805e+07	0	2.61314e-301
907	SNP_A-2186634	C1QB_C4B	1.36803e+07	0	2.61314e-301
908	SNP_A-8467423	C1QB_C4B	1.36792e+07	0	2.61314e-301
909	SNP_A-8433644	C1QB_C4B	1.36786e+07	0	2.61314e-301
910	SNP_A-8691532	C1QB_C4B	1.36785e+07	0	2.61314e-301
911	SNP_A-8408999	C1QB_C4B	1.36785e+07	0	2.61314e-301
912	SNP_A-2206354	C1QB_C4B	1.36784e+07	0	2.61314e-301
913	SNP_A-8379046	C1QB_C4B	1.36783e+07	0	2.61314e-301
914	SNP_A-8648499	C1QB_C4B	1.36779e+07	0	2.61314e-301
915	SNP_A-8690918	C1QB_C4B	1.36779e+07	0	2.61314e-301
916	SNP_A-8293534	C1QB_C4B	1.36775e+07	0	2.61314e-301
917	SNP_A-1796886	C1QB_C4B	1.36774e+07	0	2.61314e-301
918	SNP_A-8617233	C1QB_C4B	1.36767e+07	0	2.61314e-301
919	SNP_A-8616501	C1QB_C4B	1.36765e+07	0	2.61314e-301
920	SNP_A-8629611	C1QB_C4B	1.36762e+07	0	2.61314e-301
921	SNP_A-8439567	C1QB_C4B	1.36761e+07	0	2.61314e-301
922	SNP_A-1975655	C1QB_C4B	1.36761e+07	0	2.61314e-301
923	SNP_A-8322653	C1QB_C4B	1.36755e+07	0	2.61314e-301
924	SNP_A-8644576	C1QB_C4B	1.36755e+07	0	2.61314e-301
925	SNP_A-8406247	C1QB_C4B	1.36752e+07	0	2.61314e-301
926	SNP_A-8386610	C1QB_C4B	1.36751e+07	0	2.61314e-301
927	SNP_A-2189117	C1QB_C4B	1.36749e+07	0	2.61314e-301
928	SNP_A-8388288	C1QB_C4B	1.36749e+07	0	2.61314e-301
929	SNP_A-8291510	C1QB_C4B	1.36749e+07	0	2.61314e-301
930	SNP_A-2233074	C1QB_C4B	1.36747e+07	0	2.61314e-301
931	SNP_A-8422773	C1QB_C4B	1.36742e+07	0	2.61314e-301
932	SNP_A-1930993	C1QB_C4B	1.36738e+07	0	2.61314e-301
933	SNP_A-2208877	C1QB_C4B	1.36738e+07	0	2.61314e-301
934	SNP_A-2311001	C1QB_C4B	1.36736e+07	0	2.61314e-301
935	SNP_A-2063178	C1QB_C4B	1.36736e+07	0	2.61314e-301
936	SNP_A-8577305	C1QB_C4B	1.36736e+07	0	2.61314e-301
937	SNP_A-8571346	C1QB_C4B	1.36736e+07	0	2.61314e-301
938	SNP_A-4259887	C1QB_C4B	1.36734e+07	0	2.61314e-301
939	SNP_A-8515695	C1QB_C4B	1.36733e+07	0	2.61314e-301
940	SNP_A-1815197	C1QB_C4B	1.36732e+07	0	2.61314e-301
941	SNP_A-2248965	C1QB_C4B	1.36731e+07	0	2.61314e-301
942	SNP_A-8463785	C1QB_C4B	1.36731e+07	0	2.61314e-301
943	SNP_A-8466752	C1QB_C4B	1.36731e+07	0	2.61314e-301
944	SNP_A-8635210	C1QB_C4B	1.36731e+07	0	2.61314e-301
945	SNP_A-8615464	C1QB_C4B	1.36731e+07	0	2.61314e-301
946	SNP_A-8392210	C1QB_C4B	1.36731e+07	0	2.61314e-301
947	SNP_A-8420763	C1QB_C4B	1.36731e+07	0	2.61314e-301
948	SNP_A-8381786	C1QB_C4B	1.3673e+07	0	2.61314e-301
949	SNP_A-1905818	C1QB_C4B	1.36726e+07	0	2.61314e-301
950	SNP_A-4275119	C1QB_C4B	1.36726e+07	0	2.61314e-301
951	SNP_A-8572341	C1QB_C4B	1.36723e+07	0	2.61314e-301
952	SNP_A-4298722	C1QB_C4B	1.36721e+07	0	2.61314e-301
953	SNP_A-8600607	C1QB_C4B	1.3672e+07	0	2.61314e-301
954	SNP_A-8571777	C1QB_C4B	1.3672e+07	0	2.61314e-301
955	SNP_A-4220350	C1QB_C4B	1.36718e+07	0	2.61314e-301
956	SNP_A-8544832	C1QB_C4B	1.36718e+07	0	2.61314e-301
957	SNP_A-8362253	C1QB_C4B	1.36714e+07	0	2.61314e-301
958	SNP_A-2027067	C1QB_C4B	1.36713e+07	0	2.61314e-301
959	SNP_A-8608461	C1QB_C4B	1.36712e+07	0	2.61314e-301
960	SNP_A-4246002	C1QB_C4B	1.3671e+07	0	2.61314e-301
961	SNP_A-2156870	C1QB_C4B	1.3671e+07	0	2.61314e-301
962	SNP_A-1962390	C1QB_C4B	1.3671e+07	0	2.61314e-301
963	SNP_A-1820683	C1QB_C4B	1.36709e+07	0	2.61314e-301
964	SNP_A-8638795	C1QB_C4B	1.36709e+07	0	2.61314e-301
965	SNP_A-2054652	C1QB_C4B	1.36709e+07	0	2.61314e-301
966	SNP_A-8560596	C1QB_C4B	1.36707e+07	0	2.61314e-301
967	SNP_A-8705176	C1QB_C4B	1.36707e+07	0	2.61314e-301
968	SNP_A-8638456	C1QB_C4B	1.36706e+07	0	2.61314e-301
969	SNP_A-8521281	C1QB_C4B	1.36704e+07	0	2.61314e-301
970	SNP_A-8585065	C1QB_C4B	1.36703e+07	0	2.61314e-301
971	SNP_A-1975239	C1QB_C4B	1.36703e+07	0	2.61314e-301
972	SNP_A-8432269	C1QB_C4B	1.36703e+07	0	2.61314e-301
973	SNP_A-8320558	C1QB_C4B	1.36703e+07	0	2.61314e-301
974	SNP_A-8403817	C1QB_C4B	1.36703e+07	0	2.61314e-301
975	SNP_A-8324561	C1QB_C4B	1.36703e+07	0	2.61314e-301
976	SNP_A-2128599	C1QB_C4B	1.36703e+07	0	2.61314e-301
977	SNP_A-8553934	C1QB_C4B	1.36701e+07	0	2.61314e-301
978	SNP_A-8578509	C1QB_C4B	1.367e+07	0	2.61314e-301
979	SNP_A-8586663	C1QB_C4B	1.36699e+07	0	2.61314e-301
980	SNP_A-8567090	C1QB_C4B	1.36698e+07	0	2.61314e-301
981	SNP_A-8541207	C1QB_C4B	1.36698e+07	0	2.61314e-301
982	SNP_A-8285777	C1QB_C4B	1.36694e+07	0	2.61314e-301
983	SNP_A-2061853	C1QB_C4B	1.36691e+07	0	2.61314e-301
984	SNP_A-1832122	C1QB_C4B	1.36687e+07	0	2.61314e-301
985	SNP_A-8490169	C1QB_C4B	1.36687e+07	0	2.61314e-301
986	SNP_A-8401272	C1QB_C4B	1.36685e+07	0	2.61314e-301
987	SNP_A-1880495	C1QB_C4B	1.36684e+07	0	2.61314e-301
988	SNP_A-8295005	C1QB_C4B	1.36684e+07	0	2.61314e-301
989	SNP_A-2193078	C1QB_C4B	1.36683e+07	0	2.61314e-301
990	SNP_A-1877860	C1QB_C4B	1.36682e+07	0	2.61314e-301
991	SNP_A-2254557	C1QB_C4B	1.36682e+07	0	2.61314e-301
992	SNP_A-1909834	C1QB_C4B	1.36682e+07	0	2.61314e-301
993	SNP_A-2283231	C1QB_C4B	1.3668e+07	0	2.61314e-301
994	SNP_A-8440821	C1QB_C4B	1.36679e+07	0	2.61314e-301
995	SNP_A-8496702	C1QB_C4B	1.36678e+07	0	2.61314e-301
996	SNP_A-2206968	C1QB_C4B	1.36678e+07	0	2.61314e-301
997	SNP_A-4213889	C1QB_C4B	1.36677e+07	0	2.61314e-301
998	SNP_A-2074244	C1QB_C4B	1.36676e+07	0	2.61314e-301
999	SNP_A-1845911	C1QB_C4B	1.36676e+07	0	2.61314e-301
1000	SNP_A-8400619	C1QB_C4B	1.36676e+07	0	2.61314e-301
1001	SNP_A-8399946	C1QB_C4B	1.36676e+07	0	2.61314e-301
1002	SNP_A-8470914	C1QB_C4B	1.36675e+07	0	2.61314e-301
1003	SNP_A-8539357	C1QB_C4B	1.36674e+07	0	2.61314e-301
1004	SNP_A-8611279	C1QB_C4B	1.36674e+07	0	2.61314e-301
1005	SNP_A-1817219	C1QB_C4B	1.36672e+07	0	2.61314e-301
1006	SNP_A-8492328	C1QB_C4B	1.36672e+07	0	2.61314e-301
1007	SNP_A-8488321	C1QB_C4B	1.36672e+07	0	2.61314e-301
1008	SNP_A-8681232	C1QB_C4B	1.36672e+07	0	2.61314e-301
1009	SNP_A-8283187	C1QB_C4B	1.36671e+07	0	2.61314e-301
1010	SNP_A-8387072	C1QB_C4B	1.36671e+07	0	2.61314e-301
1011	SNP_A-1967514	C1QB_C4B	1.36671e+07	0	2.61314e-301
1012	SNP_A-2173243	C1QB_C4B	1.36671e+07	0	2.61314e-301
1013	SNP_A-1971998	C1QB_C4B	1.36671e+07	0	2.61314e-301
1014	SNP_A-4209361	C1QB_C4B	1.36671e+07	0	2.61314e-301
1015	SNP_A-4269904	C1QB_C4B	1.36671e+07	0	2.61314e-301
1016	SNP_A-4216162	C1QB_C4B	1.36671e+07	0	2.61314e-301
1017	SNP_A-2076376	C1QB_C4B	1.36671e+07	0	2.61314e-301
1018	SNP_A-2097716	C1QB_C4B	1.36671e+07	0	2.61314e-301
1019	SNP_A-2106966	C1QB_C4B	1.36671e+07	0	2.61314e-301
1020	SNP_A-2119957	C1QB_C4B	1.36671e+07	0	2.61314e-301
1021	SNP_A-2130930	C1QB_C4B	1.36671e+07	0	2.61314e-301
1022	SNP_A-2134487	C1QB_C4B	1.36671e+07	0	2.61314e-301
1023	SNP_A-4226516	C1QB_C4B	1.36671e+07	0	2.61314e-301
1024	SNP_A-2147256	C1QB_C4B	1.36671e+07	0	2.61314e-301
1025	SNP_A-4227392	C1QB_C4B	1.36671e+07	0	2.61314e-301
1026	SNP_A-2212168	C1QB_C4B	1.36671e+07	0	2.61314e-301
1027	SNP_A-4233130	C1QB_C4B	1.36671e+07	0	2.61314e-301
1028	SNP_A-2237113	C1QB_C4B	1.36671e+07	0	2.61314e-301
1029	SNP_A-2267659	C1QB_C4B	1.36671e+07	0	2.61314e-301
1030	SNP_A-2283847	C1QB_C4B	1.36671e+07	0	2.61314e-301
1031	SNP_A-4302670	C1QB_C4B	1.36671e+07	0	2.61314e-301
1032	SNP_A-1791240	C1QB_C4B	1.36671e+07	0	2.61314e-301
1033	SNP_A-1808501	C1QB_C4B	1.36671e+07	0	2.61314e-301
1034	SNP_A-1847426	C1QB_C4B	1.36671e+07	0	2.61314e-301
1035	SNP_A-4249425	C1QB_C4B	1.36671e+07	0	2.61314e-301
1036	SNP_A-1860657	C1QB_C4B	1.36671e+07	0	2.61314e-301
1037	SNP_A-1869704	C1QB_C4B	1.36671e+07	0	2.61314e-301
1038	SNP_A-1871078	C1QB_C4B	1.36671e+07	0	2.61314e-301
1039	SNP_A-1880825	C1QB_C4B	1.36671e+07	0	2.61314e-301
1040	SNP_A-1888235	C1QB_C4B	1.36671e+07	0	2.61314e-301
1041	SNP_A-1933115	C1QB_C4B	1.36671e+07	0	2.61314e-301
1042	SNP_A-8285844	C1QB_C4B	1.36671e+07	0	2.61314e-301
1043	SNP_A-8342786	C1QB_C4B	1.36671e+07	0	2.61314e-301
1044	SNP_A-8381430	C1QB_C4B	1.36671e+07	0	2.61314e-301
1045	SNP_A-8446124	C1QB_C4B	1.36671e+07	0	2.61314e-301
1046	SNP_A-8444250	C1QB_C4B	1.36671e+07	0	2.61314e-301
1047	SNP_A-8462656	C1QB_C4B	1.36671e+07	0	2.61314e-301
1048	SNP_A-8548688	C1QB_C4B	1.36671e+07	0	2.61314e-301
1049	SNP_A-8552391	C1QB_C4B	1.36671e+07	0	2.61314e-301
1050	SNP_A-8549170	C1QB_C4B	1.36671e+07	0	2.61314e-301
1051	SNP_A-8567027	C1QB_C4B	1.36671e+07	0	2.61314e-301
1052	SNP_A-8589083	C1QB_C4B	1.36671e+07	0	2.61314e-301
1053	SNP_A-8586416	C1QB_C4B	1.36671e+07	0	2.61314e-301
1054	SNP_A-8634020	C1QB_C4B	1.36671e+07	0	2.61314e-301
1055	SNP_A-8656478	C1QB_C4B	1.36671e+07	0	2.61314e-301
1056	SNP_A-8681461	C1QB_C4B	1.36671e+07	0	2.61314e-301
1057	SNP_A-8705207	C1QB_C4B	1.36671e+07	0	2.61314e-301
1058	SNP_A-8716515	C1QB_C4B	1.36671e+07	0	2.61314e-301
1059	SNP_A-8308051	C1QB_C4B	1.36671e+07	0	2.61314e-301
1060	SNP_A-8311998	C1QB_C4B	1.36671e+07	0	2.61314e-301
1061	SNP_A-8321982	C1QB_C4B	1.36671e+07	0	2.61314e-301
1062	SNP_A-8318620	C1QB_C4B	1.36671e+07	0	2.61314e-301
1063	SNP_A-8318296	C1QB_C4B	1.36671e+07	0	2.61314e-301
1064	SNP_A-8571765	C1QB_C4B	1.36671e+07	0	2.61314e-301
1065	SNP_A-8614503	C1QB_C4B	1.36671e+07	0	2.61314e-301
1066	SNP_A-8661262	C1QB_C4B	1.36671e+07	0	2.61314e-301
1067	SNP_A-8419996	C1QB_C4B	1.36671e+07	0	2.61314e-301
1068	SNP_A-8425908	C1QB_C4B	1.36671e+07	0	2.61314e-301
1069	SNP_A-8423948	C1QB_C4B	1.36671e+07	0	2.61314e-301
1070	SNP_A-8492867	C1QB_C4B	1.36671e+07	0	2.61314e-301
1071	SNP_A-8573932	C1QB_C4B	1.36671e+07	0	2.61314e-301
1072	SNP_A-8597910	IL13_IL17A	1.19061e+07	0	2.61314e-301
1073	SNP_A-8538522	IL13_IL17A	1.18464e+07	0	2.61314e-301
1074	SNP_A-8323623	IL13_IL17A	1.17996e+07	0	2.61314e-301
1075	SNP_A-8448813	IL13_IL17A	1.1776e+07	0	2.61314e-301
1076	SNP_A-8358799	IL13_IL17A	1.15005e+07	0	2.61314e-301
1077	SNP_A-8717299	IL13_IL17A	1.14188e+07	0	2.61314e-301
1078	SNP_A-2138652	IL13_IL17A	1.14016e+07	0	2.61314e-301
1079	SNP_A-1814413	IL13_IL17A	1.13635e+07	0	2.61314e-301
1080	SNP_A-8390082	IL13_IL17A	1.13554e+07	0	2.61314e-301
1081	SNP_A-8307745	IL13_IL17A	1.13513e+07	0	2.61314e-301
1082	SNP_A-1981323	IL13_IL17A	1.13481e+07	0	2.61314e-301
1083	SNP_A-8407074	IL13_IL17A	1.13311e+07	0	2.61314e-301
1084	SNP_A-2178649	IL13_IL17A	1.13113e+07	0	2.61314e-301
1085	SNP_A-2045901	IL13_IL17A	1.13083e+07	0	2.61314e-301
1086	SNP_A-1968985	IL13_IL17A	1.1308e+07	0	2.61314e-301
1087	SNP_A-2091746	IL13_IL17A	1.13078e+07	0	2.61314e-301
1088	SNP_A-2155882	IL13_IL17A	1.13076e+07	0	2.61314e-301
1089	SNP_A-8656223	IL13_IL17A	1.13031e+07	0	2.61314e-301
1090	SNP_A-8540102	IL13_IL17A	1.13019e+07	0	2.61314e-301
1091	SNP_A-2134548	IL13_IL17A	1.1291e+07	0	2.61314e-301
1092	SNP_A-8623724	IL13_IL17A	1.12876e+07	0	2.61314e-301
1093	SNP_A-8467820	IL13_IL17A	1.12817e+07	0	2.61314e-301
1094	SNP_A-8476298	IL13_IL17A	1.12635e+07	0	2.61314e-301
1095	SNP_A-1869524	IL13_IL17A	1.12411e+07	0	2.61314e-301
1096	SNP_A-4207317	IL13_IL17A	1.12327e+07	0	2.61314e-301
1097	SNP_A-8461982	IL13_IL17A	1.12145e+07	0	2.61314e-301
1098	SNP_A-8438336	IL13_IL17A	1.1214e+07	0	2.61314e-301
1099	SNP_A-8321225	IL13_IL17A	1.1202e+07	0	2.61314e-301
1100	SNP_A-2026019	IL13_IL17A	1.11579e+07	0	2.61314e-301
1101	SNP_A-8381924	IL13_IL17A	1.11572e+07	0	2.61314e-301
1102	SNP_A-2221159	IL13_IL17A	1.11539e+07	0	2.61314e-301
1103	SNP_A-8355047	IL13_IL17A	1.11329e+07	0	2.61314e-301
1104	SNP_A-2240851	IL13_IL17A	1.11311e+07	0	2.61314e-301
1105	SNP_A-8595911	IL13_IL17A	1.11106e+07	0	2.61314e-301
1106	SNP_A-8464636	IL13_IL17A	1.11101e+07	0	2.61314e-301
1107	SNP_A-8668328	IL13_IL17A	1.11074e+07	0	2.61314e-301
1108	SNP_A-8577627	IL13_IL17A	1.10963e+07	0	2.61314e-301
1109	SNP_A-8341919	IL13_IL17A	1.10936e+07	0	2.61314e-301
1110	SNP_A-8511753	IL13_IL17A	1.10923e+07	0	2.61314e-301
1111	SNP_A-8647041	IL13_IL17A	1.10899e+07	0	2.61314e-301
1112	SNP_A-4218053	IL13_IL17A	1.10871e+07	0	2.61314e-301
1113	SNP_A-8486141	IL13_IL17A	1.10861e+07	0	2.61314e-301
1114	SNP_A-8682149	IL13_IL17A	1.10856e+07	0	2.61314e-301
1115	SNP_A-8602303	IL13_IL17A	1.10844e+07	0	2.61314e-301
1116	SNP_A-8389706	IL13_IL17A	1.10809e+07	0	2.61314e-301
1117	SNP_A-4298312	IL13_IL17A	1.10807e+07	0	2.61314e-301
1118	SNP_A-2035444	IL13_IL17A	1.10798e+07	0	2.61314e-301
1119	SNP_A-8702357	IL13_IL17A	1.10795e+07	0	2.61314e-301
1120	SNP_A-8675085	IL13_IL17A	1.10787e+07	0	2.61314e-301
1121	SNP_A-1934068	IL13_IL17A	1.1078e+07	0	2.61314e-301
1122	SNP_A-1972783	IL13_IL17A	1.10758e+07	0	2.61314e-301
1123	SNP_A-8314138	IL13_IL17A	1.1075e+07	0	2.61314e-301
1124	SNP_A-2200457	IL13_IL17A	1.10748e+07	0	2.61314e-301
1125	SNP_A-4198402	IL13_IL17A	1.10738e+07	0	2.61314e-301
1126	SNP_A-8683406	IL13_IL17A	1.10737e+07	0	2.61314e-301
1127	SNP_A-4287254	IL13_IL17A	1.10734e+07	0	2.61314e-301
1128	SNP_A-2311536	IL13_IL17A	1.10731e+07	0	2.61314e-301
1129	SNP_A-8473297	IL13_IL17A	1.10727e+07	0	2.61314e-301
1130	SNP_A-2157849	IL13_IL17A	1.10718e+07	0	2.61314e-301
1131	SNP_A-2142245	IL13_IL17A	1.10716e+07	0	2.61314e-301
1132	SNP_A-2130798	IL13_IL17A	1.10712e+07	0	2.61314e-301
1133	SNP_A-2052224	IL13_IL17A	1.1071e+07	0	2.61314e-301
1134	SNP_A-8687446	IL13_IL17A	1.10708e+07	0	2.61314e-301
1135	SNP_A-1923566	IL13_IL17A	1.10702e+07	0	2.61314e-301
1136	SNP_A-2114310	IL13_IL17A	1.10699e+07	0	2.61314e-301
1137	SNP_A-4271973	IL13_IL17A	1.10698e+07	0	2.61314e-301
1138	SNP_A-8312919	IL13_IL17A	1.10695e+07	0	2.61314e-301
1139	SNP_A-8348566	IL13_IL17A	1.10694e+07	0	2.61314e-301
1140	SNP_A-2262453	IL13_IL17A	1.10693e+07	0	2.61314e-301
1141	SNP_A-8482904	IL13_IL17A	1.10693e+07	0	2.61314e-301
1142	SNP_A-2026158	IL13_IL17A	1.10682e+07	0	2.61314e-301
1143	SNP_A-8412550	IL13_IL17A	1.10677e+07	0	2.61314e-301
1144	SNP_A-1878480	IL13_IL17A	1.10664e+07	0	2.61314e-301
1145	SNP_A-8690684	IL13_IL17A	1.10664e+07	0	2.61314e-301
1146	SNP_A-2134549	IL13_IL17A	1.10661e+07	0	2.61314e-301
1147	SNP_A-8587883	IL13_IL17A	1.10661e+07	0	2.61314e-301
1148	SNP_A-8561923	IL13_IL17A	1.10656e+07	0	2.61314e-301
1149	SNP_A-1848470	IL13_IL17A	1.10654e+07	0	2.61314e-301
1150	SNP_A-2186148	IL13_IL17A	1.10652e+07	0	2.61314e-301
1151	SNP_A-8696410	IL13_IL17A	1.10652e+07	0	2.61314e-301
1152	SNP_A-8311989	IL13_IL17A	1.10651e+07	0	2.61314e-301
1153	SNP_A-8479138	IL13_IL17A	1.10641e+07	0	2.61314e-301
1154	SNP_A-8559428	IL13_IL17A	1.10627e+07	0	2.61314e-301
1155	SNP_A-2162415	IL13_IL17A	1.10622e+07	0	2.61314e-301
1156	SNP_A-2112865	IL13_IL17A	1.1061e+07	0	2.61314e-301
1157	SNP_A-1882551	IL13_IL17A	1.10609e+07	0	2.61314e-301
1158	SNP_A-8345012	IL13_IL17A	1.10609e+07	0	2.61314e-301
1159	SNP_A-8385171	IL13_IL17A	1.10608e+07	0	2.61314e-301
1160	SNP_A-8528832	IL13_IL17A	1.10602e+07	0	2.61314e-301
1161	SNP_A-2107625	IL13_IL17A	1.10589e+07	0	2.61314e-301
1162	SNP_A-2191896	IL13_IL17A	1.10588e+07	0	2.61314e-301
1163	SNP_A-8475228	IL13_IL17A	1.10584e+07	0	2.61314e-301
1164	SNP_A-2223580	IL13_IL17A	1.10581e+07	0	2.61314e-301
1165	SNP_A-8300058	IL13_IL17A	1.10576e+07	0	2.61314e-301
1166	SNP_A-2029702	IL13_IL17A	1.10574e+07	0	2.61314e-301
1167	SNP_A-8593972	IL13_IL17A	1.10569e+07	0	2.61314e-301
1168	SNP_A-2286846	IL13_IL17A	1.10567e+07	0	2.61314e-301
1169	SNP_A-8521049	IL13_IL17A	1.10561e+07	0	2.61314e-301
1170	SNP_A-8650471	IL13_IL17A	1.1056e+07	0	2.61314e-301
1171	SNP_A-1890721	IL13_IL17A	1.10558e+07	0	2.61314e-301
1172	SNP_A-8283412	IL13_IL17A	1.10558e+07	0	2.61314e-301
1173	SNP_A-8302301	IL13_IL17A	1.10558e+07	0	2.61314e-301
1174	SNP_A-8366333	IL13_IL17A	1.10557e+07	0	2.61314e-301
1175	SNP_A-1905705	IL13_IL17A	1.10551e+07	0	2.61314e-301
1176	SNP_A-8670350	IL13_IL17A	1.10551e+07	0	2.61314e-301
1177	SNP_A-2052270	IL13_IL17A	1.10547e+07	0	2.61314e-301
1178	SNP_A-1954547	IL13_IL17A	1.10547e+07	0	2.61314e-301
1179	SNP_A-8675773	IL13_IL17A	1.10545e+07	0	2.61314e-301
1180	SNP_A-8639020	IL13_IL17A	1.10542e+07	0	2.61314e-301
1181	SNP_A-8418478	IL13_IL17A	1.1054e+07	0	2.61314e-301
1182	SNP_A-2054450	IL13_IL17A	1.10538e+07	0	2.61314e-301
1183	SNP_A-4249718	IL13_IL17A	1.10536e+07	0	2.61314e-301
1184	SNP_A-1964747	IL13_IL17A	1.10535e+07	0	2.61314e-301
1185	SNP_A-1968176	IL13_IL17A	1.10535e+07	0	2.61314e-301
1186	SNP_A-2036900	IL13_IL17A	1.10535e+07	0	2.61314e-301
1187	SNP_A-2107207	IL13_IL17A	1.10535e+07	0	2.61314e-301
1188	SNP_A-2151963	IL13_IL17A	1.10535e+07	0	2.61314e-301
1189	SNP_A-2161008	IL13_IL17A	1.10535e+07	0	2.61314e-301
1190	SNP_A-2306884	IL13_IL17A	1.10535e+07	0	2.61314e-301
1191	SNP_A-4255296	IL13_IL17A	1.10535e+07	0	2.61314e-301
1192	SNP_A-8577741	IL13_IL17A	1.10535e+07	0	2.61314e-301
1193	SNP_A-8349714	IL13_IL17A	1.10535e+07	0	2.61314e-301
1194	SNP_A-8461182	IL13_IL17A	1.10535e+07	0	2.61314e-301
1195	SNP_A-8481497	IL13_IL17A	1.10535e+07	0	2.61314e-301
1196	SNP_A-8694377	IL13_IL17A	1.10535e+07	0	2.61314e-301
1197	SNP_A-4200035	C1QB_C4A	1.01483e+07	0	2.61314e-301
1198	SNP_A-8487614	C1QB_C4A	9.96473e+06	0	2.61314e-301
1199	SNP_A-8318209	C1QB_C4A	9.67191e+06	0	2.61314e-301
1200	SNP_A-8541822	C1QB_C4A	9.40125e+06	0	2.61314e-301
1201	SNP_A-8483786	C1QB_C4A	9.2699e+06	0	2.61314e-301
1202	SNP_A-4219698	C1QB_C4A	9.25906e+06	0	2.61314e-301
1203	SNP_A-8331633	C1QB_C4A	9.14547e+06	0	2.61314e-301
1204	SNP_A-8601748	C1QB_C4A	9.10293e+06	0	2.61314e-301
1205	SNP_A-8295423	C1QB_C4A	9.02438e+06	0	2.61314e-301
1206	SNP_A-8496202	C1QB_C4A	8.95522e+06	0	2.61314e-301
1207	SNP_A-2267906	C1QB_C4A	8.92495e+06	0	2.61314e-301
1208	SNP_A-8450902	C1QB_C4A	8.91385e+06	0	2.61314e-301
1209	SNP_A-8637954	C1QB_C4A	8.7865e+06	0	2.61314e-301
1210	SNP_A-8682708	C1QB_C4A	8.76878e+06	0	2.61314e-301
1211	SNP_A-2081218	C1QB_C4A	8.74267e+06	0	2.61314e-301
1212	SNP_A-2210083	C1QB_C4A	8.73564e+06	0	2.61314e-301
1213	SNP_A-4219308	CXCL13_CNR2	8.65223e+06	0	2.61314e-301
1214	SNP_A-8636542	CXCL13_CNR2	8.65223e+06	0	2.61314e-301
1215	SNP_A-8425432	C1QB_C4A	8.60217e+06	0	2.61314e-301
1216	SNP_A-8378510	C1QB_C4A	8.5396e+06	0	2.61314e-301
1217	SNP_A-4248573	CXCL13_CNR2	8.52834e+06	0	2.61314e-301
1218	SNP_A-1973184	C1QB_C4A	8.52801e+06	0	2.61314e-301
1219	SNP_A-8464288	C1QB_C4A	8.50724e+06	0	2.61314e-301
1220	SNP_A-1861880	C1QB_C4A	8.50713e+06	0	2.61314e-301
1221	SNP_A-1974489	C1QB_C4A	8.48882e+06	0	2.61314e-301
1222	SNP_A-1974490	C1QB_C4A	8.48882e+06	0	2.61314e-301
1223	SNP_A-8293326	C1QB_C4A	8.48622e+06	0	2.61314e-301
1224	SNP_A-8672083	C1QB_C4A	8.48383e+06	0	2.61314e-301
1225	SNP_A-8492419	C1QB_C4A	8.48231e+06	0	2.61314e-301
1226	SNP_A-8694126	C1QB_C4A	8.48117e+06	0	2.61314e-301
1227	SNP_A-1942666	CXCL13_CNR2	8.47931e+06	0	2.61314e-301
1228	SNP_A-4294925	C1QB_C4A	8.47776e+06	0	2.61314e-301
1229	SNP_A-8595582	C1QB_C4A	8.46995e+06	0	2.61314e-301
1230	SNP_A-8378332	C1QB_C4A	8.46776e+06	0	2.61314e-301
1231	SNP_A-2307738	C1QB_C4A	8.45973e+06	0	2.61314e-301
1232	SNP_A-1907485	C1QB_C4A	8.45941e+06	0	2.61314e-301
1233	SNP_A-8457201	C1QB_C4A	8.45882e+06	0	2.61314e-301
1234	SNP_A-8595470	C1QB_C4A	8.4538e+06	0	2.61314e-301
1235	SNP_A-8598226	C1QB_C4A	8.44738e+06	0	2.61314e-301
1236	SNP_A-8433644	C1QB_C4A	8.44583e+06	0	2.61314e-301
1237	SNP_A-8658570	C1QB_C4A	8.44539e+06	0	2.61314e-301
1238	SNP_A-8636374	C1QB_C4A	8.44247e+06	0	2.61314e-301
1239	SNP_A-2108077	C1QB_C4A	8.44059e+06	0	2.61314e-301
1240	SNP_A-2095912	C1QB_C4A	8.44044e+06	0	2.61314e-301
1241	SNP_A-8579624	C1QB_C4A	8.43998e+06	0	2.61314e-301
1242	SNP_A-1795859	C1QB_C4A	8.43997e+06	0	2.61314e-301
1243	SNP_A-8545354	C1QB_C4A	8.43751e+06	0	2.61314e-301
1244	SNP_A-8617240	C1QB_C4A	8.43437e+06	0	2.61314e-301
1245	SNP_A-8397728	C1QB_C4A	8.43116e+06	0	2.61314e-301
1246	SNP_A-8526584	C1QB_C4A	8.43104e+06	0	2.61314e-301
1247	SNP_A-4295404	C1QB_C4A	8.43077e+06	0	2.61314e-301
1248	SNP_A-8404097	C1QB_C4A	8.43007e+06	0	2.61314e-301
1249	SNP_A-8439567	C1QB_C4A	8.42992e+06	0	2.61314e-301
1250	SNP_A-2255180	C1QB_C4A	8.42889e+06	0	2.61314e-301
1251	SNP_A-2186634	C1QB_C4A	8.42859e+06	0	2.61314e-301
1252	SNP_A-4259887	C1QB_C4A	8.42846e+06	0	2.61314e-301
1253	SNP_A-2028382	C1QB_C4A	8.42846e+06	0	2.61314e-301
1254	SNP_A-2191449	C1QB_C4A	8.428e+06	0	2.61314e-301
1255	SNP_A-4232334	C1QB_C4A	8.42768e+06	0	2.61314e-301
1256	SNP_A-2007248	C1QB_C4A	8.42723e+06	0	2.61314e-301
1257	SNP_A-2196438	C1QB_C4A	8.42705e+06	0	2.61314e-301
1258	SNP_A-8407556	C1QB_C4A	8.4261e+06	0	2.61314e-301
1259	SNP_A-4193792	C1QB_C4A	8.42571e+06	0	2.61314e-301
1260	SNP_A-8478475	C1QB_C4A	8.42465e+06	0	2.61314e-301
1261	SNP_A-8508247	C1QB_C4A	8.42458e+06	0	2.61314e-301
1262	SNP_A-8413399	C1QB_C4A	8.42414e+06	0	2.61314e-301
1263	SNP_A-8592167	C1QB_C4A	8.42413e+06	0	2.61314e-301
1264	SNP_A-1878173	C1QB_C4A	8.42409e+06	0	2.61314e-301
1265	SNP_A-1918920	C1QB_C4A	8.42398e+06	0	2.61314e-301
1266	SNP_A-1879374	C1QB_C4A	8.42392e+06	0	2.61314e-301
1267	SNP_A-8358792	C1QB_C4A	8.42376e+06	0	2.61314e-301
1268	SNP_A-8365518	C1QB_C4A	8.42348e+06	0	2.61314e-301
1269	SNP_A-1938880	C1QB_C4A	8.42336e+06	0	2.61314e-301
1270	SNP_A-8576848	C1QB_C4A	8.42329e+06	0	2.61314e-301
1271	SNP_A-2113589	C1QB_C4A	8.42324e+06	0	2.61314e-301
1272	SNP_A-2214674	C1QB_C4A	8.42316e+06	0	2.61314e-301
1273	SNP_A-2170239	C1QB_C4A	8.42305e+06	0	2.61314e-301
1274	SNP_A-2152288	C1QB_C4A	8.423e+06	0	2.61314e-301
1275	SNP_A-8395414	C1QB_C4A	8.42291e+06	0	2.61314e-301
1276	SNP_A-2019578	CXCL13_CNR2	8.42284e+06	0	2.61314e-301
1277	SNP_A-8539244	C1QB_C4A	8.42278e+06	0	2.61314e-301
1278	SNP_A-4299058	C1QB_C4A	8.42246e+06	0	2.61314e-301
1279	SNP_A-4270920	C1QB_C4A	8.42237e+06	0	2.61314e-301
1280	SNP_A-2063178	C1QB_C4A	8.42216e+06	0	2.61314e-301
1281	SNP_A-2085857	C1QB_C4A	8.42211e+06	0	2.61314e-301
1282	SNP_A-1882197	C1QB_C4A	8.42198e+06	0	2.61314e-301
1283	SNP_A-8328907	C1QB_C4A	8.42198e+06	0	2.61314e-301
1284	SNP_A-2105376	C1QB_C4A	8.42181e+06	0	2.61314e-301
1285	SNP_A-8713336	C1QB_C4A	8.42169e+06	0	2.61314e-301
1286	SNP_A-8379046	C1QB_C4A	8.42163e+06	0	2.61314e-301
1287	SNP_A-1800486	C1QB_C4A	8.42109e+06	0	2.61314e-301
1288	SNP_A-8608461	C1QB_C4A	8.42108e+06	0	2.61314e-301
1289	SNP_A-4275119	C1QB_C4A	8.42102e+06	0	2.61314e-301
1290	SNP_A-4299760	C1QB_C4A	8.42099e+06	0	2.61314e-301
1291	SNP_A-8327989	C1QB_C4A	8.42076e+06	0	2.61314e-301
1292	SNP_A-2246912	C1QB_C4A	8.42069e+06	0	2.61314e-301
1293	SNP_A-8585966	C1QB_C4A	8.42056e+06	0	2.61314e-301
1294	SNP_A-8577305	C1QB_C4A	8.42047e+06	0	2.61314e-301
1295	SNP_A-8520717	C1QB_C4A	8.42038e+06	0	2.61314e-301
1296	SNP_A-4298722	C1QB_C4A	8.41982e+06	0	2.61314e-301
1297	SNP_A-8295005	C1QB_C4A	8.41945e+06	0	2.61314e-301
1298	SNP_A-1803826	C1QB_C4A	8.41891e+06	0	2.61314e-301
1299	SNP_A-1894545	C1QB_C4A	8.41882e+06	0	2.61314e-301
1300	SNP_A-8467423	C1QB_C4A	8.41867e+06	0	2.61314e-301
1301	SNP_A-8401272	C1QB_C4A	8.41855e+06	0	2.61314e-301
1302	SNP_A-1877860	C1QB_C4A	8.41847e+06	0	2.61314e-301
1303	SNP_A-8717538	C1QB_C4A	8.41812e+06	0	2.61314e-301
1304	SNP_A-2096356	C1QB_C4A	8.41791e+06	0	2.61314e-301
1305	SNP_A-4247450	C1QB_C4A	8.41783e+06	0	2.61314e-301
1306	SNP_A-8357667	C1QB_C4A	8.41761e+06	0	2.61314e-301
1307	SNP_A-8541207	C1QB_C4A	8.41724e+06	0	2.61314e-301
1308	SNP_A-8293534	C1QB_C4A	8.41716e+06	0	2.61314e-301
1309	SNP_A-2206354	C1QB_C4A	8.41708e+06	0	2.61314e-301
1310	SNP_A-1972458	C1QB_C4A	8.41692e+06	0	2.61314e-301
1311	SNP_A-8571346	C1QB_C4A	8.41685e+06	0	2.61314e-301
1312	SNP_A-8286510	C1QB_C4A	8.41677e+06	0	2.61314e-301
1313	SNP_A-8690918	C1QB_C4A	8.41667e+06	0	2.61314e-301
1314	SNP_A-8629611	C1QB_C4A	8.41635e+06	0	2.61314e-301
1315	SNP_A-8572341	C1QB_C4A	8.41593e+06	0	2.61314e-301
1316	SNP_A-8422773	C1QB_C4A	8.4158e+06	0	2.61314e-301
1317	SNP_A-8691532	C1QB_C4A	8.41561e+06	0	2.61314e-301
1318	SNP_A-8408999	C1QB_C4A	8.41561e+06	0	2.61314e-301
1319	SNP_A-1796886	C1QB_C4A	8.41536e+06	0	2.61314e-301
1320	SNP_A-8515695	C1QB_C4A	8.41532e+06	0	2.61314e-301
1321	SNP_A-8406247	C1QB_C4A	8.4153e+06	0	2.61314e-301
1322	SNP_A-8644576	C1QB_C4A	8.41527e+06	0	2.61314e-301
1323	SNP_A-8291510	C1QB_C4A	8.41527e+06	0	2.61314e-301
1324	SNP_A-8620312	C1QB_C4A	8.41518e+06	0	2.61314e-301
1325	SNP_A-8616501	C1QB_C4A	8.41514e+06	0	2.61314e-301
1326	SNP_A-8578509	C1QB_C4A	8.41489e+06	0	2.61314e-301
1327	SNP_A-1829983	C1QB_C4A	8.41477e+06	0	2.61314e-301
1328	SNP_A-8398192	C1QB_C4A	8.41476e+06	0	2.61314e-301
1329	SNP_A-8386610	C1QB_C4A	8.41468e+06	0	2.61314e-301
1330	SNP_A-2311001	C1QB_C4A	8.41453e+06	0	2.61314e-301
1331	SNP_A-4246002	C1QB_C4A	8.41453e+06	0	2.61314e-301
1332	SNP_A-2233074	C1QB_C4A	8.41444e+06	0	2.61314e-301
1333	SNP_A-4300081	C1QB_C4A	8.41433e+06	0	2.61314e-301
1334	SNP_A-1975239	C1QB_C4A	8.41427e+06	0	2.61314e-301
1335	SNP_A-4213889	C1QB_C4A	8.41413e+06	0	2.61314e-301
1336	SNP_A-2156870	C1QB_C4A	8.41369e+06	0	2.61314e-301
1337	SNP_A-8387072	C1QB_C4A	8.41349e+06	0	2.61314e-301
1338	SNP_A-1930993	C1QB_C4A	8.41327e+06	0	2.61314e-301
1339	SNP_A-8381786	C1QB_C4A	8.41326e+06	0	2.61314e-301
1340	SNP_A-2027067	C1QB_C4A	8.41321e+06	0	2.61314e-301
1341	SNP_A-8528738	C1QB_C4A	8.41309e+06	0	2.61314e-301
1342	SNP_A-4256884	C1QB_C4A	8.4129e+06	0	2.61314e-301
1343	SNP_A-8463785	C1QB_C4A	8.41286e+06	0	2.61314e-301
1344	SNP_A-8466752	C1QB_C4A	8.41286e+06	0	2.61314e-301
1345	SNP_A-8635210	C1QB_C4A	8.41286e+06	0	2.61314e-301
1346	SNP_A-8615464	C1QB_C4A	8.41286e+06	0	2.61314e-301
1347	SNP_A-8392210	C1QB_C4A	8.41286e+06	0	2.61314e-301
1348	SNP_A-8420763	C1QB_C4A	8.41286e+06	0	2.61314e-301
1349	SNP_A-2248965	C1QB_C4A	8.41269e+06	0	2.61314e-301
1350	SNP_A-8560596	C1QB_C4A	8.41258e+06	0	2.61314e-301
1351	SNP_A-8705176	C1QB_C4A	8.41258e+06	0	2.61314e-301
1352	SNP_A-8367408	C1QB_C4A	8.41239e+06	0	2.61314e-301
1353	SNP_A-8467891	C1QB_C4A	8.41219e+06	0	2.61314e-301
1354	SNP_A-1845911	C1QB_C4A	8.41187e+06	0	2.61314e-301
1355	SNP_A-2275456	C1QB_C4A	8.41177e+06	0	2.61314e-301
1356	SNP_A-4220350	C1QB_C4A	8.41177e+06	0	2.61314e-301
1357	SNP_A-8567090	C1QB_C4A	8.4117e+06	0	2.61314e-301
1358	SNP_A-2208877	C1QB_C4A	8.41166e+06	0	2.61314e-301
1359	SNP_A-8544832	C1QB_C4A	8.4116e+06	0	2.61314e-301
1360	SNP_A-8585065	C1QB_C4A	8.41158e+06	0	2.61314e-301
1361	SNP_A-8488321	C1QB_C4A	8.41148e+06	0	2.61314e-301
1362	SNP_A-1962390	C1QB_C4A	8.41146e+06	0	2.61314e-301
1363	SNP_A-1827236	C1QB_C4A	8.41138e+06	0	2.61314e-301
1364	SNP_A-8496702	C1QB_C4A	8.41136e+06	0	2.61314e-301
1365	SNP_A-2206968	C1QB_C4A	8.41133e+06	0	2.61314e-301
1366	SNP_A-8324561	C1QB_C4A	8.41118e+06	0	2.61314e-301
1367	SNP_A-8403817	C1QB_C4A	8.41118e+06	0	2.61314e-301
1368	SNP_A-8470914	C1QB_C4A	8.41117e+06	0	2.61314e-301
1369	SNP_A-8574516	C1QB_C4A	8.41116e+06	0	2.61314e-301
1370	SNP_A-8574942	C1QB_C4A	8.41116e+06	0	2.61314e-301
1371	SNP_A-8521281	C1QB_C4A	8.4111e+06	0	2.61314e-301
1372	SNP_A-8539357	C1QB_C4A	8.41109e+06	0	2.61314e-301
1373	SNP_A-2189117	C1QB_C4A	8.41103e+06	0	2.61314e-301
1374	SNP_A-1880495	C1QB_C4A	8.41092e+06	0	2.61314e-301
1375	SNP_A-1817219	C1QB_C4A	8.4108e+06	0	2.61314e-301
1376	SNP_A-8553934	C1QB_C4A	8.41079e+06	0	2.61314e-301
1377	SNP_A-8586663	C1QB_C4A	8.41076e+06	0	2.61314e-301
1378	SNP_A-8388288	C1QB_C4A	8.41065e+06	0	2.61314e-301
1379	SNP_A-1832122	C1QB_C4A	8.41061e+06	0	2.61314e-301
1380	SNP_A-8490169	C1QB_C4A	8.41061e+06	0	2.61314e-301
1381	SNP_A-2128599	C1QB_C4A	8.41056e+06	0	2.61314e-301
1382	SNP_A-8638795	C1QB_C4A	8.41054e+06	0	2.61314e-301
1383	SNP_A-1815197	C1QB_C4A	8.41037e+06	0	2.61314e-301
1384	SNP_A-8399946	C1QB_C4A	8.41027e+06	0	2.61314e-301
1385	SNP_A-1975655	C1QB_C4A	8.41023e+06	0	2.61314e-301
1386	SNP_A-8285777	C1QB_C4A	8.41019e+06	0	2.61314e-301
1387	SNP_A-2054652	C1QB_C4A	8.41011e+06	0	2.61314e-301
1388	SNP_A-2254557	C1QB_C4A	8.41007e+06	0	2.61314e-301
1389	SNP_A-8571777	C1QB_C4A	8.41005e+06	0	2.61314e-301
1390	SNP_A-8320558	C1QB_C4A	8.41003e+06	0	2.61314e-301
1391	SNP_A-1909834	C1QB_C4A	8.41002e+06	0	2.61314e-301
1392	SNP_A-8322653	C1QB_C4A	8.40997e+06	0	2.61314e-301
1393	SNP_A-2283231	C1QB_C4A	8.40994e+06	0	2.61314e-301
1394	SNP_A-1967514	C1QB_C4A	8.4099e+06	0	2.61314e-301
1395	SNP_A-2074244	C1QB_C4A	8.4096e+06	0	2.61314e-301
1396	SNP_A-8638456	C1QB_C4A	8.40956e+06	0	2.61314e-301
1397	SNP_A-1905818	C1QB_C4A	8.40955e+06	0	2.61314e-301
1398	SNP_A-1931772	C1QB_C4A	8.40953e+06	0	2.61314e-301
1399	SNP_A-8362253	C1QB_C4A	8.40951e+06	0	2.61314e-301
1400	SNP_A-8440821	C1QB_C4A	8.40943e+06	0	2.61314e-301
1401	SNP_A-8600607	C1QB_C4A	8.40935e+06	0	2.61314e-301
1402	SNP_A-8611279	C1QB_C4A	8.40935e+06	0	2.61314e-301
1403	SNP_A-8681232	C1QB_C4A	8.40934e+06	0	2.61314e-301
1404	SNP_A-8456979	C1QB_C4A	8.40932e+06	0	2.61314e-301
1405	SNP_A-8283187	C1QB_C4A	8.4093e+06	0	2.61314e-301
1406	SNP_A-1820683	C1QB_C4A	8.40928e+06	0	2.61314e-301
1407	SNP_A-2061853	C1QB_C4A	8.40926e+06	0	2.61314e-301
1408	SNP_A-8400619	C1QB_C4A	8.40924e+06	0	2.61314e-301
1409	SNP_A-2193078	C1QB_C4A	8.4092e+06	0	2.61314e-301
1410	SNP_A-8617233	C1QB_C4A	8.4092e+06	0	2.61314e-301
1411	SNP_A-8432269	C1QB_C4A	8.4092e+06	0	2.61314e-301
1412	SNP_A-8492328	C1QB_C4A	8.4092e+06	0	2.61314e-301
1413	SNP_A-2162740	C1QB_C4A	8.4092e+06	0	2.61314e-301
1414	SNP_A-8648499	C1QB_C4A	8.4092e+06	0	2.61314e-301
1415	SNP_A-2173243	C1QB_C4A	8.4092e+06	0	2.61314e-301
1416	SNP_A-1971998	C1QB_C4A	8.4092e+06	0	2.61314e-301
1417	SNP_A-4209361	C1QB_C4A	8.4092e+06	0	2.61314e-301
1418	SNP_A-4269904	C1QB_C4A	8.4092e+06	0	2.61314e-301
1419	SNP_A-4216162	C1QB_C4A	8.4092e+06	0	2.61314e-301
1420	SNP_A-2076376	C1QB_C4A	8.4092e+06	0	2.61314e-301
1421	SNP_A-2097716	C1QB_C4A	8.4092e+06	0	2.61314e-301
1422	SNP_A-2106966	C1QB_C4A	8.4092e+06	0	2.61314e-301
1423	SNP_A-2119957	C1QB_C4A	8.4092e+06	0	2.61314e-301
1424	SNP_A-2130930	C1QB_C4A	8.4092e+06	0	2.61314e-301
1425	SNP_A-2134487	C1QB_C4A	8.4092e+06	0	2.61314e-301
1426	SNP_A-4226516	C1QB_C4A	8.4092e+06	0	2.61314e-301
1427	SNP_A-2147256	C1QB_C4A	8.4092e+06	0	2.61314e-301
1428	SNP_A-4227392	C1QB_C4A	8.4092e+06	0	2.61314e-301
1429	SNP_A-2212168	C1QB_C4A	8.4092e+06	0	2.61314e-301
1430	SNP_A-4233130	C1QB_C4A	8.4092e+06	0	2.61314e-301
1431	SNP_A-2237113	C1QB_C4A	8.4092e+06	0	2.61314e-301
1432	SNP_A-2267659	C1QB_C4A	8.4092e+06	0	2.61314e-301
1433	SNP_A-2283847	C1QB_C4A	8.4092e+06	0	2.61314e-301
1434	SNP_A-4302670	C1QB_C4A	8.4092e+06	0	2.61314e-301
1435	SNP_A-1791240	C1QB_C4A	8.4092e+06	0	2.61314e-301
1436	SNP_A-1808501	C1QB_C4A	8.4092e+06	0	2.61314e-301
1437	SNP_A-1847426	C1QB_C4A	8.4092e+06	0	2.61314e-301
1438	SNP_A-4249425	C1QB_C4A	8.4092e+06	0	2.61314e-301
1439	SNP_A-1860657	C1QB_C4A	8.4092e+06	0	2.61314e-301
1440	SNP_A-1869704	C1QB_C4A	8.4092e+06	0	2.61314e-301
1441	SNP_A-1871078	C1QB_C4A	8.4092e+06	0	2.61314e-301
1442	SNP_A-1880825	C1QB_C4A	8.4092e+06	0	2.61314e-301
1443	SNP_A-1888235	C1QB_C4A	8.4092e+06	0	2.61314e-301
1444	SNP_A-1933115	C1QB_C4A	8.4092e+06	0	2.61314e-301
1445	SNP_A-8285844	C1QB_C4A	8.4092e+06	0	2.61314e-301
1446	SNP_A-8342786	C1QB_C4A	8.4092e+06	0	2.61314e-301
1447	SNP_A-8381430	C1QB_C4A	8.4092e+06	0	2.61314e-301
1448	SNP_A-8446124	C1QB_C4A	8.4092e+06	0	2.61314e-301
1449	SNP_A-8444250	C1QB_C4A	8.4092e+06	0	2.61314e-301
1450	SNP_A-8462656	C1QB_C4A	8.4092e+06	0	2.61314e-301
1451	SNP_A-8548688	C1QB_C4A	8.4092e+06	0	2.61314e-301
1452	SNP_A-8552391	C1QB_C4A	8.4092e+06	0	2.61314e-301
1453	SNP_A-8549170	C1QB_C4A	8.4092e+06	0	2.61314e-301
1454	SNP_A-8567027	C1QB_C4A	8.4092e+06	0	2.61314e-301
1455	SNP_A-8589083	C1QB_C4A	8.4092e+06	0	2.61314e-301
1456	SNP_A-8586416	C1QB_C4A	8.4092e+06	0	2.61314e-301
1457	SNP_A-8634020	C1QB_C4A	8.4092e+06	0	2.61314e-301
1458	SNP_A-8656478	C1QB_C4A	8.4092e+06	0	2.61314e-301
1459	SNP_A-8681461	C1QB_C4A	8.4092e+06	0	2.61314e-301
1460	SNP_A-8705207	C1QB_C4A	8.4092e+06	0	2.61314e-301
1461	SNP_A-8716515	C1QB_C4A	8.4092e+06	0	2.61314e-301
1462	SNP_A-8308051	C1QB_C4A	8.4092e+06	0	2.61314e-301
1463	SNP_A-8311998	C1QB_C4A	8.4092e+06	0	2.61314e-301
1464	SNP_A-8321982	C1QB_C4A	8.4092e+06	0	2.61314e-301
1465	SNP_A-8318620	C1QB_C4A	8.4092e+06	0	2.61314e-301
1466	SNP_A-8318296	C1QB_C4A	8.4092e+06	0	2.61314e-301
1467	SNP_A-8571765	C1QB_C4A	8.4092e+06	0	2.61314e-301
1468	SNP_A-8614503	C1QB_C4A	8.4092e+06	0	2.61314e-301
1469	SNP_A-8661262	C1QB_C4A	8.4092e+06	0	2.61314e-301
1470	SNP_A-8419996	C1QB_C4A	8.4092e+06	0	2.61314e-301
1471	SNP_A-8425908	C1QB_C4A	8.4092e+06	0	2.61314e-301
1472	SNP_A-8423948	C1QB_C4A	8.4092e+06	0	2.61314e-301
1473	SNP_A-8492867	C1QB_C4A	8.4092e+06	0	2.61314e-301
1474	SNP_A-8573932	C1QB_C4A	8.4092e+06	0	2.61314e-301
1475	SNP_A-8408126	CXCL13_CNR2	8.36248e+06	0	2.61314e-301
1476	SNP_A-2088253	CXCL13_CNR2	8.31756e+06	0	2.61314e-301
1477	SNP_A-8569385	CXCL13_CNR2	8.30485e+06	0	2.61314e-301
1478	SNP_A-4241853	CXCL13_CNR2	8.30012e+06	0	2.61314e-301
1479	SNP_A-8710213	CXCL13_CNR2	8.29397e+06	0	2.61314e-301
1480	SNP_A-8657551	CXCL13_CNR2	8.26677e+06	0	2.61314e-301
1481	SNP_A-2240261	CXCL13_CNR2	8.25854e+06	0	2.61314e-301
1482	SNP_A-8446467	CXCL13_CNR2	8.23587e+06	0	2.61314e-301
1483	SNP_A-4271470	CXCL13_CNR2	8.20721e+06	0	2.61314e-301
1484	SNP_A-1861058	CXCL13_CNR2	8.20681e+06	0	2.61314e-301
1485	SNP_A-4277597	CXCL13_CNR2	8.20422e+06	0	2.61314e-301
1486	SNP_A-2147250	CXCL13_CNR2	8.19865e+06	0	2.61314e-301
1487	SNP_A-1958385	CXCL13_CNR2	8.19293e+06	0	2.61314e-301
1488	SNP_A-8404113	CXCL13_CNR2	8.18694e+06	0	2.61314e-301
1489	SNP_A-8626011	CXCL13_CNR2	8.17907e+06	0	2.61314e-301
1490	SNP_A-2296653	CXCL13_CNR2	8.1753e+06	0	2.61314e-301
1491	SNP_A-8714085	CXCL13_CNR2	8.16412e+06	0	2.61314e-301
1492	SNP_A-8338518	CXCL13_CNR2	8.14727e+06	0	2.61314e-301
1493	SNP_A-8387181	CXCL13_CNR2	8.14461e+06	0	2.61314e-301
1494	SNP_A-8537738	CXCL13_CNR2	8.1398e+06	0	2.61314e-301
1495	SNP_A-8524029	CXCL13_CNR2	8.13838e+06	0	2.61314e-301
1496	SNP_A-2102151	CXCL13_CNR2	8.1379e+06	0	2.61314e-301
1497	SNP_A-2230191	CXCL13_CNR2	8.13627e+06	0	2.61314e-301
1498	SNP_A-8369729	CXCL13_CNR2	8.13354e+06	0	2.61314e-301
1499	SNP_A-4247070	CXCL13_CNR2	8.1258e+06	0	2.61314e-301
1500	SNP_A-2183508	CXCL13_CNR2	8.12498e+06	0	2.61314e-301
1501	SNP_A-2243489	CXCL13_CNR2	8.12424e+06	0	2.61314e-301
1502	SNP_A-8535611	CXCL13_CNR2	8.1194e+06	0	2.61314e-301
1503	SNP_A-8507070	CXCL13_CNR2	8.11769e+06	0	2.61314e-301
1504	SNP_A-4280050	CXCL13_CNR2	8.1161e+06	0	2.61314e-301
1505	SNP_A-1958544	CXCL13_CNR2	8.11565e+06	0	2.61314e-301
1506	SNP_A-4234124	CXCL13_CNR2	8.11541e+06	0	2.61314e-301
1507	SNP_A-8343836	CXCL13_CNR2	8.1148e+06	0	2.61314e-301
1508	SNP_A-2167911	CXCL13_CNR2	8.11362e+06	0	2.61314e-301
1509	SNP_A-8664142	CXCL13_CNR2	8.11293e+06	0	2.61314e-301
1510	SNP_A-8467542	CXCL13_CNR2	8.10919e+06	0	2.61314e-301
1511	SNP_A-8701145	CXCL13_CNR2	8.10891e+06	0	2.61314e-301
1512	SNP_A-2127811	CXCL13_CNR2	8.10401e+06	0	2.61314e-301
1513	SNP_A-2186266	CXCL13_CNR2	8.10369e+06	0	2.61314e-301
1514	SNP_A-2269993	CXCL13_CNR2	8.10369e+06	0	2.61314e-301
1515	SNP_A-8346533	CXCL13_CNR2	8.10354e+06	0	2.61314e-301
1516	SNP_A-8637851	CXCL13_CNR2	8.10333e+06	0	2.61314e-301
1517	SNP_A-8633176	CXCL13_CNR2	8.10294e+06	0	2.61314e-301
1518	SNP_A-8549169	CXCL13_CNR2	8.1011e+06	0	2.61314e-301
1519	SNP_A-4193694	CXCL13_CNR2	8.09894e+06	0	2.61314e-301
1520	SNP_A-8596630	CXCL13_CNR2	8.09619e+06	0	2.61314e-301
1521	SNP_A-2143028	CXCL13_CNR2	8.09618e+06	0	2.61314e-301
1522	SNP_A-8387704	CXCL13_CNR2	8.09582e+06	0	2.61314e-301
1523	SNP_A-8659347	CXCL13_CNR2	8.09494e+06	0	2.61314e-301
1524	SNP_A-1931537	CXCL13_CNR2	8.0922e+06	0	2.61314e-301
1525	SNP_A-8588055	CXCL13_CNR2	8.09216e+06	0	2.61314e-301
1526	SNP_A-1873877	CXCL13_CNR2	8.09192e+06	0	2.61314e-301
1527	SNP_A-4202315	CXCL13_CNR2	8.09192e+06	0	2.61314e-301
1528	SNP_A-1864012	CXCL13_CNR2	8.09181e+06	0	2.61314e-301
1529	SNP_A-2147063	CXCL13_CNR2	8.09127e+06	0	2.61314e-301
1530	SNP_A-4199577	CXCL13_CNR2	8.09111e+06	0	2.61314e-301
1531	SNP_A-8296334	CXCL13_CNR2	8.09013e+06	0	2.61314e-301
1532	SNP_A-8440672	CXCL13_CNR2	8.08876e+06	0	2.61314e-301
1533	SNP_A-8293522	CXCL13_CNR2	8.0871e+06	0	2.61314e-301
1534	SNP_A-8399265	CXCL13_CNR2	8.08702e+06	0	2.61314e-301
1535	SNP_A-1859310	CXCL13_CNR2	8.08425e+06	0	2.61314e-301
1536	SNP_A-8285999	CXCL13_CNR2	8.08282e+06	0	2.61314e-301
1537	SNP_A-4237146	CXCL13_CNR2	8.08129e+06	0	2.61314e-301
1538	SNP_A-8339630	CXCL13_CNR2	8.08126e+06	0	2.61314e-301
1539	SNP_A-2082593	CXCL13_CNR2	8.08078e+06	0	2.61314e-301
1540	SNP_A-2302123	CXCL13_CNR2	8.08062e+06	0	2.61314e-301
1541	SNP_A-8696564	CXCL13_CNR2	8.08061e+06	0	2.61314e-301
1542	SNP_A-1810673	CXCL13_CNR2	8.08018e+06	0	2.61314e-301
1543	SNP_A-4261745	CXCL13_CNR2	8.07997e+06	0	2.61314e-301
1544	SNP_A-8379481	CXCL13_CNR2	8.07997e+06	0	2.61314e-301
1545	SNP_A-1870349	CXCL13_CNR2	8.07838e+06	0	2.61314e-301
1546	SNP_A-1914251	CXCL13_CNR2	8.07411e+06	0	2.61314e-301
1547	SNP_A-8376245	CXCL13_CNR2	8.0741e+06	0	2.61314e-301
1548	SNP_A-8555868	CXCL13_CNR2	8.07274e+06	0	2.61314e-301
1549	SNP_A-8551223	CXCL13_CNR2	8.07273e+06	0	2.61314e-301
1550	SNP_A-8363046	CXCL13_CNR2	8.07223e+06	0	2.61314e-301
1551	SNP_A-1963004	CXCL13_CNR2	8.07217e+06	0	2.61314e-301
1552	SNP_A-2197951	CXCL13_CNR2	8.07213e+06	0	2.61314e-301
1553	SNP_A-8281910	CXCL13_CNR2	8.0716e+06	0	2.61314e-301
1554	SNP_A-8394521	CXCL13_CNR2	8.07095e+06	0	2.61314e-301
1555	SNP_A-2151217	CXCL13_CNR2	8.07077e+06	0	2.61314e-301
1556	SNP_A-1980052	CXCL13_CNR2	8.06945e+06	0	2.61314e-301
1557	SNP_A-4236231	CXCL13_CNR2	8.06945e+06	0	2.61314e-301
1558	SNP_A-1796388	CXCL13_CNR2	8.06927e+06	0	2.61314e-301
1559	SNP_A-8283262	CXCL13_CNR2	8.06803e+06	0	2.61314e-301
1560	SNP_A-8640268	CXCL13_CNR2	8.06786e+06	0	2.61314e-301
1561	SNP_A-8607371	CXCL13_CNR2	8.06743e+06	0	2.61314e-301
1562	SNP_A-8450775	CXCL13_CNR2	8.06629e+06	0	2.61314e-301
1563	SNP_A-8385687	CXCL13_CNR2	8.0662e+06	0	2.61314e-301
1564	SNP_A-1962699	CXCL13_CNR2	8.06539e+06	0	2.61314e-301
1565	SNP_A-2113676	CXCL13_CNR2	8.06506e+06	0	2.61314e-301
1566	SNP_A-8387703	CXCL13_CNR2	8.06506e+06	0	2.61314e-301
1567	SNP_A-8384373	CXCL13_CNR2	8.06485e+06	0	2.61314e-301
1568	SNP_A-8371787	CXCL13_CNR2	8.06336e+06	0	2.61314e-301
1569	SNP_A-1888763	CXCL13_CNR2	8.06254e+06	0	2.61314e-301
1570	SNP_A-2281008	CXCL13_CNR2	8.06203e+06	0	2.61314e-301
1571	SNP_A-4261772	CXCL13_CNR2	8.06183e+06	0	2.61314e-301
1572	SNP_A-8612415	CXCL13_CNR2	8.06181e+06	0	2.61314e-301
1573	SNP_A-2085900	CXCL13_CNR2	8.06165e+06	0	2.61314e-301
1574	SNP_A-1842131	CXCL13_CNR2	8.06146e+06	0	2.61314e-301
1575	SNP_A-2166406	CXCL13_CNR2	8.06142e+06	0	2.61314e-301
1576	SNP_A-1925586	CXCL13_CNR2	8.06096e+06	0	2.61314e-301
1577	SNP_A-8700688	CXCL13_CNR2	8.06062e+06	0	2.61314e-301
1578	SNP_A-2094013	CXCL13_CNR2	8.06037e+06	0	2.61314e-301
1579	SNP_A-8702182	CXCL13_CNR2	8.06037e+06	0	2.61314e-301
1580	SNP_A-8349256	CXCL13_CNR2	8.05983e+06	0	2.61314e-301
1581	SNP_A-8334718	CXCL13_CNR2	8.05867e+06	0	2.61314e-301
1582	SNP_A-8395614	CXCL13_CNR2	8.0585e+06	0	2.61314e-301
1583	SNP_A-8494988	CXCL13_CNR2	8.05826e+06	0	2.61314e-301
1584	SNP_A-8301777	CXCL13_CNR2	8.05818e+06	0	2.61314e-301
1585	SNP_A-8315559	CXCL13_CNR2	8.05813e+06	0	2.61314e-301
1586	SNP_A-2195249	CXCL13_CNR2	8.0576e+06	0	2.61314e-301
1587	SNP_A-8496253	CXCL13_CNR2	8.0558e+06	0	2.61314e-301
1588	SNP_A-4285636	CXCL13_CNR2	8.05502e+06	0	2.61314e-301
1589	SNP_A-2273473	CXCL13_CNR2	8.05393e+06	0	2.61314e-301
1590	SNP_A-8510391	CXCL13_CNR2	8.05385e+06	0	2.61314e-301
1591	SNP_A-8323757	CXCL13_CNR2	8.05382e+06	0	2.61314e-301
1592	SNP_A-2218722	CXCL13_CNR2	8.05362e+06	0	2.61314e-301
1593	SNP_A-8711808	CXCL13_CNR2	8.05307e+06	0	2.61314e-301
1594	SNP_A-8565552	CXCL13_CNR2	8.05294e+06	0	2.61314e-301
1595	SNP_A-2308011	CXCL13_CNR2	8.05292e+06	0	2.61314e-301
1596	SNP_A-4249218	CXCL13_CNR2	8.05208e+06	0	2.61314e-301
1597	SNP_A-2217498	CXCL13_CNR2	8.05174e+06	0	2.61314e-301
1598	SNP_A-8494246	CXCL13_CNR2	8.05164e+06	0	2.61314e-301
1599	SNP_A-8662208	CXCL13_CNR2	8.05157e+06	0	2.61314e-301
1600	SNP_A-8348658	CXCL13_CNR2	8.05151e+06	0	2.61314e-301
1601	SNP_A-8425475	CXCL13_CNR2	8.05125e+06	0	2.61314e-301
1602	SNP_A-8620527	CXCL13_CNR2	8.05123e+06	0	2.61314e-301
1603	SNP_A-8387700	CXCL13_CNR2	8.05104e+06	0	2.61314e-301
1604	SNP_A-8553699	CXCL13_CNR2	8.05063e+06	0	2.61314e-301
1605	SNP_A-8599437	CXCL13_CNR2	8.05063e+06	0	2.61314e-301
1606	SNP_A-8365135	CXCL13_CNR2	8.05011e+06	0	2.61314e-301
1607	SNP_A-1942914	CXCL13_CNR2	8.04993e+06	0	2.61314e-301
1608	SNP_A-2125891	CXCL13_CNR2	8.04949e+06	0	2.61314e-301
1609	SNP_A-1898380	CXCL13_CNR2	8.0478e+06	0	2.61314e-301
1610	SNP_A-8674060	CXCL13_CNR2	8.04663e+06	0	2.61314e-301
1611	SNP_A-1989981	CXCL13_CNR2	8.0465e+06	0	2.61314e-301
1612	SNP_A-8598080	CXCL13_CNR2	8.0465e+06	0	2.61314e-301
1613	SNP_A-8632981	CXCL13_CNR2	8.04625e+06	0	2.61314e-301
1614	SNP_A-2049364	CXCL13_CNR2	8.04608e+06	0	2.61314e-301
1615	SNP_A-8536917	CXCL13_CNR2	8.04608e+06	0	2.61314e-301
1616	SNP_A-4207836	CXCL13_CNR2	8.04583e+06	0	2.61314e-301
1617	SNP_A-4207837	CXCL13_CNR2	8.04583e+06	0	2.61314e-301
1618	SNP_A-4236121	CXCL13_CNR2	8.04583e+06	0	2.61314e-301
1619	SNP_A-1990371	CXCL13_CNR2	8.04569e+06	0	2.61314e-301
1620	SNP_A-8616582	CXCL13_CNR2	8.04566e+06	0	2.61314e-301
1621	SNP_A-4204248	CXCL13_CNR2	8.04564e+06	0	2.61314e-301
1622	SNP_A-8453631	CXCL13_CNR2	8.04528e+06	0	2.61314e-301
1623	SNP_A-1903306	CXCL13_CNR2	8.04459e+06	0	2.61314e-301
1624	SNP_A-1920092	CXCL13_CNR2	8.04459e+06	0	2.61314e-301
1625	SNP_A-2254799	CXCL13_CNR2	8.04451e+06	0	2.61314e-301
1626	SNP_A-2147416	CXCL13_CNR2	8.04448e+06	0	2.61314e-301
1627	SNP_A-4247061	CXCL13_CNR2	8.04448e+06	0	2.61314e-301
1628	SNP_A-2107529	CXCL13_CNR2	8.04444e+06	0	2.61314e-301
1629	SNP_A-8288425	CXCL13_CNR2	8.04441e+06	0	2.61314e-301
1630	SNP_A-8673929	CXCL13_CNR2	8.0442e+06	0	2.61314e-301
1631	SNP_A-2309810	CXCL13_CNR2	8.04385e+06	0	2.61314e-301
1632	SNP_A-8352860	CXCL13_CNR2	8.04365e+06	0	2.61314e-301
1633	SNP_A-8536831	CXCL13_CNR2	8.0434e+06	0	2.61314e-301
1634	SNP_A-8294995	CXCL13_CNR2	8.04332e+06	0	2.61314e-301
1635	SNP_A-2053382	CXCL13_CNR2	8.04292e+06	0	2.61314e-301
1636	SNP_A-8531098	CXCL13_CNR2	8.04271e+06	0	2.61314e-301
1637	SNP_A-1900761	CXCL13_CNR2	8.04271e+06	0	2.61314e-301
1638	SNP_A-8692784	CXCL13_CNR2	8.04228e+06	0	2.61314e-301
1639	SNP_A-8521634	CXCL13_CNR2	8.04121e+06	0	2.61314e-301
1640	SNP_A-8515471	CXCL13_CNR2	8.04102e+06	0	2.61314e-301
1641	SNP_A-1793334	CXCL13_CNR2	8.04085e+06	0	2.61314e-301
1642	SNP_A-4202406	CXCL13_CNR2	8.04075e+06	0	2.61314e-301
1643	SNP_A-8439101	CXCL13_CNR2	8.0407e+06	0	2.61314e-301
1644	SNP_A-2108333	CXCL13_CNR2	8.0406e+06	0	2.61314e-301
1645	SNP_A-4211613	CXCL13_CNR2	8.04058e+06	0	2.61314e-301
1646	SNP_A-4300728	CXCL13_CNR2	8.04057e+06	0	2.61314e-301
1647	SNP_A-2148030	CXCL13_CNR2	8.04053e+06	0	2.61314e-301
1648	SNP_A-2186730	CXCL13_CNR2	8.04022e+06	0	2.61314e-301
1649	SNP_A-8391898	CXCL13_CNR2	8.04009e+06	0	2.61314e-301
1650	SNP_A-8604979	CXCL13_CNR2	8.03934e+06	0	2.61314e-301
1651	SNP_A-8461798	CXCL13_CNR2	8.0393e+06	0	2.61314e-301
1652	SNP_A-8310985	CXCL13_CNR2	8.0389e+06	0	2.61314e-301
1653	SNP_A-2046089	CXCL13_CNR2	8.03871e+06	0	2.61314e-301
1654	SNP_A-8687290	CXCL13_CNR2	8.03863e+06	0	2.61314e-301
1655	SNP_A-8411325	CXCL13_CNR2	8.03847e+06	0	2.61314e-301
1656	SNP_A-2071053	CXCL13_CNR2	8.03841e+06	0	2.61314e-301
1657	SNP_A-8593947	CXCL13_CNR2	8.0384e+06	0	2.61314e-301
1658	SNP_A-4215111	CXCL13_CNR2	8.03836e+06	0	2.61314e-301
1659	SNP_A-2132302	CXCL13_CNR2	8.0383e+06	0	2.61314e-301
1660	SNP_A-8585767	CXCL13_CNR2	8.0382e+06	0	2.61314e-301
1661	SNP_A-1997415	CXCL13_CNR2	8.03804e+06	0	2.61314e-301
1662	SNP_A-8408143	CXCL13_CNR2	8.03795e+06	0	2.61314e-301
1663	SNP_A-2170858	CXCL13_CNR2	8.03776e+06	0	2.61314e-301
1664	SNP_A-8281767	CXCL13_CNR2	8.03745e+06	0	2.61314e-301
1665	SNP_A-8452987	CXCL13_CNR2	8.0373e+06	0	2.61314e-301
1666	SNP_A-2077804	CXCL13_CNR2	8.03714e+06	0	2.61314e-301
1667	SNP_A-8671386	CXCL13_CNR2	8.03699e+06	0	2.61314e-301
1668	SNP_A-8611329	CXCL13_CNR2	8.03698e+06	0	2.61314e-301
1669	SNP_A-2272990	CXCL13_CNR2	8.03619e+06	0	2.61314e-301
1670	SNP_A-8454149	CXCL13_CNR2	8.03612e+06	0	2.61314e-301
1671	SNP_A-1962702	CXCL13_CNR2	8.03608e+06	0	2.61314e-301
1672	SNP_A-2071725	CXCL13_CNR2	8.03608e+06	0	2.61314e-301
1673	SNP_A-2170421	CXCL13_CNR2	8.03601e+06	0	2.61314e-301
1674	SNP_A-2305511	CXCL13_CNR2	8.03599e+06	0	2.61314e-301
1675	SNP_A-1783856	CXCL13_CNR2	8.03599e+06	0	2.61314e-301
1676	SNP_A-8624910	CXCL13_CNR2	8.0359e+06	0	2.61314e-301
1677	SNP_A-2141641	CXCL13_CNR2	8.03587e+06	0	2.61314e-301
1678	SNP_A-4201769	CXCL13_CNR2	8.03585e+06	0	2.61314e-301
1679	SNP_A-4285556	CXCL13_CNR2	8.03578e+06	0	2.61314e-301
1680	SNP_A-8453609	CXCL13_CNR2	8.03573e+06	0	2.61314e-301
1681	SNP_A-1906102	CXCL13_CNR2	8.03568e+06	0	2.61314e-301
1682	SNP_A-2079435	CXCL13_CNR2	8.03567e+06	0	2.61314e-301
1683	SNP_A-2065165	CXCL13_CNR2	8.03554e+06	0	2.61314e-301
1684	SNP_A-8635929	CXCL13_CNR2	8.03549e+06	0	2.61314e-301
1685	SNP_A-2225734	CXCL13_CNR2	8.0354e+06	0	2.61314e-301
1686	SNP_A-8589067	CXCL13_CNR2	8.0354e+06	0	2.61314e-301
1687	SNP_A-8647910	CXCL13_CNR2	8.03534e+06	0	2.61314e-301
1688	SNP_A-2178574	CXCL13_CNR2	8.03531e+06	0	2.61314e-301
1689	SNP_A-2268127	CXCL13_CNR2	8.03531e+06	0	2.61314e-301
1690	SNP_A-8334742	CXCL13_CNR2	8.03526e+06	0	2.61314e-301
1691	SNP_A-4197180	CXCL13_CNR2	8.03521e+06	0	2.61314e-301
1692	SNP_A-8638782	CXCL13_CNR2	8.03519e+06	0	2.61314e-301
1693	SNP_A-4246703	CXCL13_CNR2	8.03518e+06	0	2.61314e-301
1694	SNP_A-8564063	CXCL13_CNR2	8.03518e+06	0	2.61314e-301
1695	SNP_A-4230846	CXCL13_CNR2	8.03513e+06	0	2.61314e-301
1696	SNP_A-8315558	CXCL13_CNR2	8.03511e+06	0	2.61314e-301
1697	SNP_A-8345022	CXCL13_CNR2	8.03505e+06	0	2.61314e-301
1698	SNP_A-8300889	CXCL13_CNR2	8.03505e+06	0	2.61314e-301
1699	SNP_A-8475678	CXCL13_CNR2	8.03505e+06	0	2.61314e-301
1700	SNP_A-8288697	CXCL13_CNR2	8.035e+06	0	2.61314e-301
1701	SNP_A-8411726	CXCL13_CNR2	8.03491e+06	0	2.61314e-301
1702	SNP_A-2241654	CXCL13_CNR2	8.03489e+06	0	2.61314e-301
1703	SNP_A-8474251	CXCL13_CNR2	8.03488e+06	0	2.61314e-301
1704	SNP_A-1968868	CXCL13_CNR2	8.03488e+06	0	2.61314e-301
1705	SNP_A-2020721	CXCL13_CNR2	8.03488e+06	0	2.61314e-301
1706	SNP_A-2021089	CXCL13_CNR2	8.03488e+06	0	2.61314e-301
1707	SNP_A-2028000	CXCL13_CNR2	8.03488e+06	0	2.61314e-301
1708	SNP_A-4273718	CXCL13_CNR2	8.03488e+06	0	2.61314e-301
1709	SNP_A-2245122	CXCL13_CNR2	8.03488e+06	0	2.61314e-301
1710	SNP_A-2304123	CXCL13_CNR2	8.03488e+06	0	2.61314e-301
1711	SNP_A-1781350	CXCL13_CNR2	8.03488e+06	0	2.61314e-301
1712	SNP_A-1839018	CXCL13_CNR2	8.03488e+06	0	2.61314e-301
1713	SNP_A-1845509	CXCL13_CNR2	8.03488e+06	0	2.61314e-301
1714	SNP_A-8284858	CXCL13_CNR2	8.03488e+06	0	2.61314e-301
1715	SNP_A-8465695	CXCL13_CNR2	8.03488e+06	0	2.61314e-301
1716	SNP_A-8561068	CXCL13_CNR2	8.03488e+06	0	2.61314e-301
1717	SNP_A-8652663	CXCL13_CNR2	8.03488e+06	0	2.61314e-301
1718	SNP_A-8673697	CXCL13_CNR2	8.03488e+06	0	2.61314e-301
1719	SNP_A-8689180	CXCL13_CNR2	8.03488e+06	0	2.61314e-301
1720	SNP_A-8703781	CXCL13_CNR2	8.03488e+06	0	2.61314e-301
1721	SNP_A-8716928	CXCL13_CNR2	8.03488e+06	0	2.61314e-301
1722	SNP_A-8717414	CXCL13_CNR2	8.03488e+06	0	2.61314e-301
1723	SNP_A-8318043	CXCL13_CNR2	8.03488e+06	0	2.61314e-301
1724	SNP_A-8390419	CXCL13_CNR2	8.03488e+06	0	2.61314e-301
1725	SNP_A-8417775	CXCL13_CNR2	8.03488e+06	0	2.61314e-301
1726	SNP_A-8425768	CXCL13_CNR2	8.03488e+06	0	2.61314e-301
1727	SNP_A-8569738	RLN3_ADCYAP1	7.10992e+06	0	2.61314e-301
1728	SNP_A-8492174	RLN3_ADCYAP1	6.82771e+06	0	2.61314e-301
1729	SNP_A-4288691	CCL19_PMCH	6.81475e+06	0	2.61314e-301
1730	SNP_A-8459693	RLN3_ADCYAP1	6.76116e+06	0	2.61314e-301
1731	SNP_A-2183813	RLN3_ADCYAP1	6.76106e+06	0	2.61314e-301
1732	SNP_A-1917834	CCL19_PMCH	6.73196e+06	0	2.61314e-301
1733	SNP_A-1815472	CCL19_PMCH	6.73196e+06	0	2.61314e-301
1734	SNP_A-8639685	RLN3_ADCYAP1	6.73007e+06	0	2.61314e-301
1735	SNP_A-8291717	RLN3_ADCYAP1	6.66768e+06	0	2.61314e-301
1736	SNP_A-1854384	RLN3_ADCYAP1	6.66663e+06	0	2.61314e-301
1737	SNP_A-2110207	RLN3_ADCYAP1	6.64968e+06	0	2.61314e-301
1738	SNP_A-8417478	RLN3_ADCYAP1	6.63182e+06	0	2.61314e-301
1739	SNP_A-8515319	RLN3_ADCYAP1	6.63174e+06	0	2.61314e-301
1740	SNP_A-1912116	RLN3_ADCYAP1	6.63141e+06	0	2.61314e-301
1741	SNP_A-8690745	RLN3_ADCYAP1	6.61709e+06	0	2.61314e-301
1742	SNP_A-8333439	RLN3_ADCYAP1	6.61115e+06	0	2.61314e-301
1743	SNP_A-1883158	RLN3_ADCYAP1	6.59225e+06	0	2.61314e-301
1744	SNP_A-8605060	RLN3_ADCYAP1	6.57852e+06	0	2.61314e-301
1745	SNP_A-8586492	RLN3_ADCYAP1	6.55827e+06	0	2.61314e-301
1746	SNP_A-2058624	RLN3_ADCYAP1	6.55562e+06	0	2.61314e-301
1747	SNP_A-1955065	RLN3_ADCYAP1	6.52813e+06	0	2.61314e-301
1748	SNP_A-8685246	CCL19_PMCH	6.50307e+06	0	2.61314e-301
1749	SNP_A-2294391	RLN3_ADCYAP1	6.49696e+06	0	2.61314e-301
1750	SNP_A-8615696	RLN3_ADCYAP1	6.49291e+06	0	2.61314e-301
1751	SNP_A-2092758	RLN3_ADCYAP1	6.48645e+06	0	2.61314e-301
1752	SNP_A-2194251	RLN3_ADCYAP1	6.48645e+06	0	2.61314e-301
1753	SNP_A-1811399	RLN3_ADCYAP1	6.48645e+06	0	2.61314e-301
1754	SNP_A-1818104	RLN3_ADCYAP1	6.48645e+06	0	2.61314e-301
1755	SNP_A-8386531	RLN3_ADCYAP1	6.48645e+06	0	2.61314e-301
1756	SNP_A-8477884	RLN3_ADCYAP1	6.48645e+06	0	2.61314e-301
1757	SNP_A-8565091	RLN3_ADCYAP1	6.48645e+06	0	2.61314e-301
1758	SNP_A-8687663	RLN3_ADCYAP1	6.48645e+06	0	2.61314e-301
1759	SNP_A-8615770	RLN3_ADCYAP1	6.48422e+06	0	2.61314e-301
1760	SNP_A-4207176	RLN3_ADCYAP1	6.48263e+06	0	2.61314e-301
1761	SNP_A-1898690	RLN3_ADCYAP1	6.4811e+06	0	2.61314e-301
1762	SNP_A-1881205	RLN3_ADCYAP1	6.47357e+06	0	2.61314e-301
1763	SNP_A-8656596	RLN3_ADCYAP1	6.46739e+06	0	2.61314e-301
1764	SNP_A-8315750	RLN3_ADCYAP1	6.46631e+06	0	2.61314e-301
1765	SNP_A-4239526	RLN3_ADCYAP1	6.46511e+06	0	2.61314e-301
1766	SNP_A-2176369	RLN3_ADCYAP1	6.4643e+06	0	2.61314e-301
1767	SNP_A-8397574	RLN3_ADCYAP1	6.45985e+06	0	2.61314e-301
1768	SNP_A-4215107	RLN3_ADCYAP1	6.4578e+06	0	2.61314e-301
1769	SNP_A-8693642	RLN3_ADCYAP1	6.44221e+06	0	2.61314e-301
1770	SNP_A-8614257	RLN3_ADCYAP1	6.44163e+06	0	2.61314e-301
1771	SNP_A-1912069	RLN3_ADCYAP1	6.43906e+06	0	2.61314e-301
1772	SNP_A-8643352	RLN3_ADCYAP1	6.43901e+06	0	2.61314e-301
1773	SNP_A-1826162	RLN3_ADCYAP1	6.43414e+06	0	2.61314e-301
1774	SNP_A-8554082	RLN3_ADCYAP1	6.42911e+06	0	2.61314e-301
1775	SNP_A-2245240	RLN3_ADCYAP1	6.42878e+06	0	2.61314e-301
1776	SNP_A-1830143	RLN3_ADCYAP1	6.42586e+06	0	2.61314e-301
1777	SNP_A-8609143	RLN3_ADCYAP1	6.42438e+06	0	2.61314e-301
1778	SNP_A-1852561	RLN3_ADCYAP1	6.42203e+06	0	2.61314e-301
1779	SNP_A-1892230	RLN3_ADCYAP1	6.42167e+06	0	2.61314e-301
1780	SNP_A-8475654	RLN3_ADCYAP1	6.42162e+06	0	2.61314e-301
1781	SNP_A-1896347	RLN3_ADCYAP1	6.41951e+06	0	2.61314e-301
1782	SNP_A-4211144	RLN3_ADCYAP1	6.41922e+06	0	2.61314e-301
1783	SNP_A-8564129	RLN3_ADCYAP1	6.41293e+06	0	2.61314e-301
1784	SNP_A-8663744	RLN3_ADCYAP1	6.41134e+06	0	2.61314e-301
1785	SNP_A-8471982	RLN3_ADCYAP1	6.41054e+06	0	2.61314e-301
1786	SNP_A-8442857	RLN3_ADCYAP1	6.40996e+06	0	2.61314e-301
1787	SNP_A-8289610	RLN3_ADCYAP1	6.40761e+06	0	2.61314e-301
1788	SNP_A-8582835	RLN3_ADCYAP1	6.40619e+06	0	2.61314e-301
1789	SNP_A-8313763	RLN3_ADCYAP1	6.40499e+06	0	2.61314e-301
1790	SNP_A-1873317	RLN3_ADCYAP1	6.40209e+06	0	2.61314e-301
1791	SNP_A-2302713	RLN3_ADCYAP1	6.40205e+06	0	2.61314e-301
1792	SNP_A-1907715	RLN3_ADCYAP1	6.40101e+06	0	2.61314e-301
1793	SNP_A-8384133	RLN3_ADCYAP1	6.39978e+06	0	2.61314e-301
1794	SNP_A-4266404	RLN3_ADCYAP1	6.39869e+06	0	2.61314e-301
1795	SNP_A-8580046	RLN3_ADCYAP1	6.39858e+06	0	2.61314e-301
1796	SNP_A-2274505	RLN3_ADCYAP1	6.39812e+06	0	2.61314e-301
1797	SNP_A-8525930	RLN3_ADCYAP1	6.39779e+06	0	2.61314e-301
1798	SNP_A-1905932	RLN3_ADCYAP1	6.39761e+06	0	2.61314e-301
1799	SNP_A-8705426	RLN3_ADCYAP1	6.39759e+06	0	2.61314e-301
1800	SNP_A-4211259	RLN3_ADCYAP1	6.39658e+06	0	2.61314e-301
1801	SNP_A-8452089	RLN3_ADCYAP1	6.39627e+06	0	2.61314e-301
1802	SNP_A-8636404	RLN3_ADCYAP1	6.3961e+06	0	2.61314e-301
1803	SNP_A-2074911	RLN3_ADCYAP1	6.39393e+06	0	2.61314e-301
1804	SNP_A-8359803	RLN3_ADCYAP1	6.39351e+06	0	2.61314e-301
1805	SNP_A-8614150	RLN3_ADCYAP1	6.39343e+06	0	2.61314e-301
1806	SNP_A-8699223	RLN3_ADCYAP1	6.39325e+06	0	2.61314e-301
1807	SNP_A-2169256	RLN3_ADCYAP1	6.393e+06	0	2.61314e-301
1808	SNP_A-8639687	RLN3_ADCYAP1	6.39228e+06	0	2.61314e-301
1809	SNP_A-1824891	RLN3_ADCYAP1	6.39119e+06	0	2.61314e-301
1810	SNP_A-1849722	RLN3_ADCYAP1	6.39065e+06	0	2.61314e-301
1811	SNP_A-4279917	RLN3_ADCYAP1	6.39003e+06	0	2.61314e-301
1812	SNP_A-8538766	RLN3_ADCYAP1	6.38997e+06	0	2.61314e-301
1813	SNP_A-2263115	RLN3_ADCYAP1	6.38987e+06	0	2.61314e-301
1814	SNP_A-1828097	RLN3_ADCYAP1	6.38987e+06	0	2.61314e-301
1815	SNP_A-8382446	RLN3_ADCYAP1	6.38926e+06	0	2.61314e-301
1816	SNP_A-8416103	RLN3_ADCYAP1	6.38923e+06	0	2.61314e-301
1817	SNP_A-8488551	RLN3_ADCYAP1	6.38784e+06	0	2.61314e-301
1818	SNP_A-2195364	RLN3_ADCYAP1	6.38691e+06	0	2.61314e-301
1819	SNP_A-2041761	RLN3_ADCYAP1	6.38687e+06	0	2.61314e-301
1820	SNP_A-8313804	RLN3_ADCYAP1	6.38611e+06	0	2.61314e-301
1821	SNP_A-8379347	RLN3_ADCYAP1	6.38359e+06	0	2.61314e-301
1822	SNP_A-4285219	RLN3_ADCYAP1	6.38345e+06	0	2.61314e-301
1823	SNP_A-8402609	RLN3_ADCYAP1	6.38332e+06	0	2.61314e-301
1824	SNP_A-8665896	RLN3_ADCYAP1	6.38323e+06	0	2.61314e-301
1825	SNP_A-1894100	RLN3_ADCYAP1	6.38098e+06	0	2.61314e-301
1826	SNP_A-1924601	RLN3_ADCYAP1	6.38079e+06	0	2.61314e-301
1827	SNP_A-8361020	RLN3_ADCYAP1	6.38065e+06	0	2.61314e-301
1828	SNP_A-4196400	RLN3_ADCYAP1	6.38064e+06	0	2.61314e-301
1829	SNP_A-2302985	RLN3_ADCYAP1	6.38044e+06	0	2.61314e-301
1830	SNP_A-1857450	RLN3_ADCYAP1	6.38042e+06	0	2.61314e-301
1831	SNP_A-4246515	RLN3_ADCYAP1	6.37985e+06	0	2.61314e-301
1832	SNP_A-8344398	RLN3_ADCYAP1	6.37914e+06	0	2.61314e-301
1833	SNP_A-8391178	RLN3_ADCYAP1	6.37851e+06	0	2.61314e-301
1834	SNP_A-1835088	RLN3_ADCYAP1	6.37797e+06	0	2.61314e-301
1835	SNP_A-2268241	RLN3_ADCYAP1	6.37797e+06	0	2.61314e-301
1836	SNP_A-8677536	RLN3_ADCYAP1	6.37787e+06	0	2.61314e-301
1837	SNP_A-8707962	RLN3_ADCYAP1	6.37787e+06	0	2.61314e-301
1838	SNP_A-8334920	RLN3_ADCYAP1	6.37784e+06	0	2.61314e-301
1839	SNP_A-8349475	RLN3_ADCYAP1	6.37784e+06	0	2.61314e-301
1840	SNP_A-2124320	RLN3_ADCYAP1	6.37779e+06	0	2.61314e-301
1841	SNP_A-8477857	RLN3_ADCYAP1	6.37779e+06	0	2.61314e-301
1842	SNP_A-8437212	RLN3_ADCYAP1	6.37779e+06	0	2.61314e-301
1843	SNP_A-8342151	RLN3_ADCYAP1	6.37757e+06	0	2.61314e-301
1844	SNP_A-8409715	RLN3_ADCYAP1	6.37746e+06	0	2.61314e-301
1845	SNP_A-1819954	RLN3_ADCYAP1	6.37727e+06	0	2.61314e-301
1846	SNP_A-1926614	RLN3_ADCYAP1	6.37718e+06	0	2.61314e-301
1847	SNP_A-1790618	RLN3_ADCYAP1	6.37701e+06	0	2.61314e-301
1848	SNP_A-8525993	RLN3_ADCYAP1	6.37698e+06	0	2.61314e-301
1849	SNP_A-8302543	RLN3_ADCYAP1	6.37675e+06	0	2.61314e-301
1850	SNP_A-2251066	RLN3_ADCYAP1	6.37661e+06	0	2.61314e-301
1851	SNP_A-8664740	RLN3_ADCYAP1	6.37652e+06	0	2.61314e-301
1852	SNP_A-2054437	RLN3_ADCYAP1	6.3765e+06	0	2.61314e-301
1853	SNP_A-4194926	RLN3_ADCYAP1	6.37644e+06	0	2.61314e-301
1854	SNP_A-8641977	RLN3_ADCYAP1	6.37536e+06	0	2.61314e-301
1855	SNP_A-8674581	RLN3_ADCYAP1	6.37532e+06	0	2.61314e-301
1856	SNP_A-8549538	RLN3_ADCYAP1	6.37504e+06	0	2.61314e-301
1857	SNP_A-8663823	RLN3_ADCYAP1	6.37498e+06	0	2.61314e-301
1858	SNP_A-2064927	RLN3_ADCYAP1	6.37469e+06	0	2.61314e-301
1859	SNP_A-8336538	RLN3_ADCYAP1	6.37415e+06	0	2.61314e-301
1860	SNP_A-8550506	RLN3_ADCYAP1	6.37408e+06	0	2.61314e-301
1861	SNP_A-8570833	RLN3_ADCYAP1	6.37327e+06	0	2.61314e-301
1862	SNP_A-2230865	RLN3_ADCYAP1	6.37312e+06	0	2.61314e-301
1863	SNP_A-2077377	RLN3_ADCYAP1	6.37286e+06	0	2.61314e-301
1864	SNP_A-8588902	RLN3_ADCYAP1	6.37254e+06	0	2.61314e-301
1865	SNP_A-8658368	RLN3_ADCYAP1	6.37243e+06	0	2.61314e-301
1866	SNP_A-8701398	RLN3_ADCYAP1	6.37216e+06	0	2.61314e-301
1867	SNP_A-8357655	RLN3_ADCYAP1	6.37209e+06	0	2.61314e-301
1868	SNP_A-1948308	RLN3_ADCYAP1	6.37194e+06	0	2.61314e-301
1869	SNP_A-1791877	RLN3_ADCYAP1	6.37158e+06	0	2.61314e-301
1870	SNP_A-8400945	RLN3_ADCYAP1	6.37158e+06	0	2.61314e-301
1871	SNP_A-4298719	RLN3_ADCYAP1	6.37157e+06	0	2.61314e-301
1872	SNP_A-8606459	RLN3_ADCYAP1	6.37157e+06	0	2.61314e-301
1873	SNP_A-4232573	RLN3_ADCYAP1	6.37102e+06	0	2.61314e-301
1874	SNP_A-8604511	RLN3_ADCYAP1	6.37068e+06	0	2.61314e-301
1875	SNP_A-2077929	RLN3_ADCYAP1	6.37045e+06	0	2.61314e-301
1876	SNP_A-2099724	RLN3_ADCYAP1	6.37045e+06	0	2.61314e-301
1877	SNP_A-8288150	RLN3_ADCYAP1	6.37e+06	0	2.61314e-301
1878	SNP_A-4273855	RLN3_ADCYAP1	6.36961e+06	0	2.61314e-301
1879	SNP_A-1982684	RLN3_ADCYAP1	6.36959e+06	0	2.61314e-301
1880	SNP_A-8385716	RLN3_ADCYAP1	6.36954e+06	0	2.61314e-301
1881	SNP_A-8313644	RLN3_ADCYAP1	6.36952e+06	0	2.61314e-301
1882	SNP_A-8708866	RLN3_ADCYAP1	6.36949e+06	0	2.61314e-301
1883	SNP_A-1982162	RLN3_ADCYAP1	6.36943e+06	0	2.61314e-301
1884	SNP_A-1982681	RLN3_ADCYAP1	6.3694e+06	0	2.61314e-301
1885	SNP_A-8562478	RLN3_ADCYAP1	6.36938e+06	0	2.61314e-301
1886	SNP_A-8520274	RLN3_ADCYAP1	6.36932e+06	0	2.61314e-301
1887	SNP_A-8419253	RLN3_ADCYAP1	6.36913e+06	0	2.61314e-301
1888	SNP_A-1910901	RLN3_ADCYAP1	6.36909e+06	0	2.61314e-301
1889	SNP_A-1931612	RLN3_ADCYAP1	6.36909e+06	0	2.61314e-301
1890	SNP_A-4252666	RLN3_ADCYAP1	6.36906e+06	0	2.61314e-301
1891	SNP_A-1957673	RLN3_ADCYAP1	6.36906e+06	0	2.61314e-301
1892	SNP_A-8485485	RLN3_ADCYAP1	6.36905e+06	0	2.61314e-301
1893	SNP_A-8320702	RLN3_ADCYAP1	6.36905e+06	0	2.61314e-301
1894	SNP_A-4235202	RLN3_ADCYAP1	6.36903e+06	0	2.61314e-301
1895	SNP_A-2118240	RLN3_ADCYAP1	6.36901e+06	0	2.61314e-301
1896	SNP_A-4304768	RLN3_ADCYAP1	6.36896e+06	0	2.61314e-301
1897	SNP_A-2189571	RLN3_ADCYAP1	6.36879e+06	0	2.61314e-301
1898	SNP_A-2029563	RLN3_ADCYAP1	6.36877e+06	0	2.61314e-301
1899	SNP_A-8659500	RLN3_ADCYAP1	6.36876e+06	0	2.61314e-301
1900	SNP_A-8638656	RLN3_ADCYAP1	6.36874e+06	0	2.61314e-301
1901	SNP_A-1965491	RLN3_ADCYAP1	6.3687e+06	0	2.61314e-301
1902	SNP_A-1792658	RLN3_ADCYAP1	6.36861e+06	0	2.61314e-301
1903	SNP_A-8373108	RLN3_ADCYAP1	6.36853e+06	0	2.61314e-301
1904	SNP_A-2136531	RLN3_ADCYAP1	6.36847e+06	0	2.61314e-301
1905	SNP_A-1871183	RLN3_ADCYAP1	6.36847e+06	0	2.61314e-301
1906	SNP_A-8431747	RLN3_ADCYAP1	6.36846e+06	0	2.61314e-301
1907	SNP_A-8381400	RLN3_ADCYAP1	6.36845e+06	0	2.61314e-301
1908	SNP_A-8448917	RLN3_ADCYAP1	6.36842e+06	0	2.61314e-301
1909	SNP_A-2225210	RLN3_ADCYAP1	6.36842e+06	0	2.61314e-301
1910	SNP_A-8613306	RLN3_ADCYAP1	6.36834e+06	0	2.61314e-301
1911	SNP_A-8676323	RLN3_ADCYAP1	6.36828e+06	0	2.61314e-301
1912	SNP_A-8348420	RLN3_ADCYAP1	6.36827e+06	0	2.61314e-301
1913	SNP_A-8581710	RLN3_ADCYAP1	6.36826e+06	0	2.61314e-301
1914	SNP_A-2001577	RLN3_ADCYAP1	6.36826e+06	0	2.61314e-301
1915	SNP_A-1982167	RLN3_ADCYAP1	6.36825e+06	0	2.61314e-301
1916	SNP_A-2066523	RLN3_ADCYAP1	6.36825e+06	0	2.61314e-301
1917	SNP_A-2119216	RLN3_ADCYAP1	6.36825e+06	0	2.61314e-301
1918	SNP_A-2230504	RLN3_ADCYAP1	6.36825e+06	0	2.61314e-301
1919	SNP_A-2303301	RLN3_ADCYAP1	6.36825e+06	0	2.61314e-301
1920	SNP_A-1824422	RLN3_ADCYAP1	6.36825e+06	0	2.61314e-301
1921	SNP_A-1838270	RLN3_ADCYAP1	6.36825e+06	0	2.61314e-301
1922	SNP_A-1913798	RLN3_ADCYAP1	6.36825e+06	0	2.61314e-301
1923	SNP_A-1931556	RLN3_ADCYAP1	6.36825e+06	0	2.61314e-301
1924	SNP_A-8354117	RLN3_ADCYAP1	6.36825e+06	0	2.61314e-301
1925	SNP_A-8365682	RLN3_ADCYAP1	6.36825e+06	0	2.61314e-301
1926	SNP_A-8608276	RLN3_ADCYAP1	6.36825e+06	0	2.61314e-301
1927	SNP_A-8656819	RLN3_ADCYAP1	6.36825e+06	0	2.61314e-301
1928	SNP_A-8701258	RLN3_ADCYAP1	6.36825e+06	0	2.61314e-301
1929	SNP_A-8436069	RLN3_ADCYAP1	6.36825e+06	0	2.61314e-301
1930	SNP_A-8505270	RLN3_ADCYAP1	6.36825e+06	0	2.61314e-301
1931	SNP_A-2297392	CCL19_PMCH	6.25309e+06	0	2.61314e-301
1932	SNP_A-1877325	CCL19_PMCH	6.15595e+06	0	2.61314e-301
1933	SNP_A-4295987	CCL19_PMCH	6.15326e+06	0	2.61314e-301
1934	SNP_A-8649708	CCL19_PMCH	6.13782e+06	0	2.61314e-301
1935	SNP_A-2161836	CCL19_PMCH	5.91372e+06	0	2.61314e-301
1936	SNP_A-8578873	CCL19_PMCH	5.87472e+06	0	2.61314e-301
1937	SNP_A-2158643	CCL19_PMCH	5.79328e+06	0	2.61314e-301
1938	SNP_A-8405199	CCL19_PMCH	5.74284e+06	0	2.61314e-301
1939	SNP_A-8657554	CCL19_PMCH	5.72376e+06	0	2.61314e-301
1940	SNP_A-4272822	CCL19_PMCH	5.72026e+06	0	2.61314e-301
1941	SNP_A-4236612	CCL19_PMCH	5.72026e+06	0	2.61314e-301
1942	SNP_A-1895185	CCL19_PMCH	5.67047e+06	0	2.61314e-301
1943	SNP_A-8484050	CCL19_PMCH	5.64859e+06	0	2.61314e-301
1944	SNP_A-8465458	CCL19_PMCH	5.63651e+06	0	2.61314e-301
1945	SNP_A-1802850	CCL19_PMCH	5.63209e+06	0	2.61314e-301
1946	SNP_A-8450640	CCL19_PMCH	5.54252e+06	0	2.61314e-301
1947	SNP_A-2009200	CCL19_PMCH	5.53272e+06	0	2.61314e-301
1948	SNP_A-8414294	MOV10L1_MAEL	5.52768e+06	0	2.61314e-301
1949	SNP_A-8505853	CCL19_PMCH	5.52048e+06	0	2.61314e-301
1950	SNP_A-8466541	CCL19_PMCH	5.51124e+06	0	2.61314e-301
1951	SNP_A-8486373	CCL19_PMCH	5.49078e+06	0	2.61314e-301
1952	SNP_A-2261713	CCL19_PMCH	5.48924e+06	0	2.61314e-301
1953	SNP_A-8520257	CCL19_PMCH	5.47929e+06	0	2.61314e-301
1954	SNP_A-2219004	CCL19_PMCH	5.47899e+06	0	2.61314e-301
1955	SNP_A-8703681	CCL19_PMCH	5.47899e+06	0	2.61314e-301
1956	SNP_A-8620693	CCL19_PMCH	5.47607e+06	0	2.61314e-301
1957	SNP_A-1814476	CCL19_PMCH	5.47344e+06	0	2.61314e-301
1958	SNP_A-8354573	CCL19_PMCH	5.45882e+06	0	2.61314e-301
1959	SNP_A-4211203	CCL19_PMCH	5.45494e+06	0	2.61314e-301
1960	SNP_A-8668108	CCL19_PMCH	5.45283e+06	0	2.61314e-301
1961	SNP_A-8672851	MAEL_TDRD12	5.44666e+06	0	2.61314e-301
1962	SNP_A-1954632	CCL19_PMCH	5.44175e+06	0	2.61314e-301
1963	SNP_A-1915236	CCL19_PMCH	5.44134e+06	0	2.61314e-301
1964	SNP_A-8530566	CCL19_PMCH	5.43525e+06	0	2.61314e-301
1965	SNP_A-1833450	CCL19_PMCH	5.43397e+06	0	2.61314e-301
1966	SNP_A-8551428	CCL19_PMCH	5.43199e+06	0	2.61314e-301
1967	SNP_A-8492097	CCL19_PMCH	5.42781e+06	0	2.61314e-301
1968	SNP_A-8406848	CCL19_PMCH	5.42508e+06	0	2.61314e-301
1969	SNP_A-8383752	CCL19_PMCH	5.41746e+06	0	2.61314e-301
1970	SNP_A-1990793	CCL19_PMCH	5.40811e+06	0	2.61314e-301
1971	SNP_A-8300170	CCL19_PMCH	5.40615e+06	0	2.61314e-301
1972	SNP_A-8661375	CCL19_PMCH	5.39896e+06	0	2.61314e-301
1973	SNP_A-4192538	CCL19_PMCH	5.39589e+06	0	2.61314e-301
1974	SNP_A-8523941	CCL19_PMCH	5.38987e+06	0	2.61314e-301
1975	SNP_A-1806497	CCL19_PMCH	5.37066e+06	0	2.61314e-301
1976	SNP_A-2067797	CCL19_PMCH	5.3705e+06	0	2.61314e-301
1977	SNP_A-1972920	CCL19_PMCH	5.36966e+06	0	2.61314e-301
1978	SNP_A-8344635	CCL19_PMCH	5.36966e+06	0	2.61314e-301
1979	SNP_A-8527665	CCL19_PMCH	5.35624e+06	0	2.61314e-301
1980	SNP_A-2258106	CCL19_PMCH	5.35141e+06	0	2.61314e-301
1981	SNP_A-8488510	MAEL_TDRD12	5.3456e+06	0	2.61314e-301
1982	SNP_A-4294715	CCL19_PMCH	5.32641e+06	0	2.61314e-301
1983	SNP_A-1984635	CCL19_PMCH	5.32336e+06	0	2.61314e-301
1984	SNP_A-2159365	CCL19_PMCH	5.32336e+06	0	2.61314e-301
1985	SNP_A-2146218	CCL19_PMCH	5.32268e+06	0	2.61314e-301
1986	SNP_A-8297697	CCL19_PMCH	5.31306e+06	0	2.61314e-301
1987	SNP_A-2120009	CCL19_PMCH	5.3081e+06	0	2.61314e-301
1988	SNP_A-8360750	CCL19_PMCH	5.30777e+06	0	2.61314e-301
1989	SNP_A-2127618	CCL19_PMCH	5.3074e+06	0	2.61314e-301
1990	SNP_A-8514197	MAEL_TDRD12	5.30588e+06	0	2.61314e-301
1991	SNP_A-2095487	CCL19_PMCH	5.30491e+06	0	2.61314e-301
1992	SNP_A-8673279	CCL19_PMCH	5.30276e+06	0	2.61314e-301
1993	SNP_A-8598838	MYLPF_MYL5	5.30255e+06	0	2.61314e-301
1994	SNP_A-1954612	CCL19_PMCH	5.30245e+06	0	2.61314e-301
1995	SNP_A-2282114	CCL19_PMCH	5.30236e+06	0	2.61314e-301
1996	SNP_A-2302656	CCL19_PMCH	5.3019e+06	0	2.61314e-301
1997	SNP_A-8492667	CCL19_PMCH	5.30012e+06	0	2.61314e-301
1998	SNP_A-2068836	CCL19_PMCH	5.30002e+06	0	2.61314e-301
1999	SNP_A-8703026	CCL19_PMCH	5.29781e+06	0	2.61314e-301
[truncated: 107,948 more rows]
