# Supplementary material for: Interpreting Functional Impact of Genetic Variations by Network QTL for Genotype–Phenotype Association Study
Source: Front Cell Dev Biol. 2022 Jan 26;9:720321. doi: 10.3389/fcell.2021.720321 (PMC8826544; doi:10.3389/fcell.2021.720321)
Supplement: Supplementary file 2 [file DataSheet2.ZIP › SI-table/Table S7.xlsx]

## Sheet: Table S6
module1	module2	module3	module4	module5	module6	module7	module8
HTR1F	KLRC4	CYP11A1	SELP	PLA2G12B	KLK3	PTH2	ADRB3
ADCY9	ASB8	SYTL4	TDGF1	CYP2B6	FURIN	HTR1F	CALCA
CXCR2	MYLIP	CATSPER3	CATSPERD	ALOX12B	CCKBR	KIT	CRH
PRKCE	TAAR6	ADRA2A	GNG8	OR10P1	OPRK1	INSL5	GLP2R
PRKACB	LRRC41	CATSPER1	PF4	SH2D1B	GNGT2	ADCY4	ENO3
CCL28	FBXO6	APLP2	F2RL2	CYP2C19	DOK2	ITGA5	TAAR1
CBLB	TRIM41	GPC1	LY6G6F	MYBPC2	GPR65	S100B	PROK1
P2RY12	UBE2R2	ITGA2B	CLVS2	COL22A1	CCKAR	GRM4	LGR5
XRCC4	VAV2	GNG8	CCKAR	PLA2G7	F2	SUFU	TBL1Y
AKAP1	LONRF1	CATSPERD	PIK3CA	PLA2G16	KNG1	FES	ADCY8
REV3L	VAV3	PTGER1	TMX3	CYP4A11	GAST	FGF7	HK2
GNAI2	FBXO31	LY6G6F	KNG1	CCR4	CHRM1	ITGA9	TMSB4Y
NCAPD2	PFKM	SSTR5	DNAJC6	PIK3C2G	PLCB3	P2RY11	LPAR6
GNGT2	PLCG2	SST	MPL	ACTB	GPR4	NRIP1	EGR3
IGF1R	FBXL14	SAA1	ADRA2A	GNG5	F2RL1	GNG7	MLN
DGKE	FBXL19	HTR1A	NR5A1	IRF5	OXTR	OPRL1	GNG7
LPAR5	ASB10	PRKG2	PTH2R	CYP2J2	APP	ROBO4	POMC
GNB5	GLP2R	NPY1R	CCT8	MYL3	TAC1	GPR21	DNMT3A
DGKD	IFNGR1	OR4K1	CYB5R1	MYL9	PROK1	CSF1R	TCF3
APP	ARF6	CHRM2	FPR3	TNNT2	GNRH1	ADCY6	PTH1R
PLCB1	GPER1	KNG1	TREML1	MYH14	F2RL2	ITGB1	CD5
RAD1	RASA1	CD109	CD36	TPM1	GNB2	PTH2R	SOX7
CXCR1	TRAF7	GALR1	DCAF13	TPM2	GNB5	GRIN2C	GNG10
EP300	LRSAM1	TIAM1	PDE3A	LPCAT2	PIK3R3	SHC1	GNB2
DDB1	TRIM4	SYT8	SH3GL3	CYP2U1	GPR17	POLR1D	GPR4
PIK3CA	KLHL9	SLC18A3	CDH5	LPCAT1	EPHA1	MPL	KNG1
TRIM25	UBE2D2	ADCY8	CDH3	AMPH	GFRA4	FN1	LPAR1
CREBBP	UBE2E1	HTR1E	CTR9	MYL1	SPDEF	F2	GNG5
BCL2	ALDOA	MARS2	GBP4	PLD3	PROZ	DVL3	LPAR3
PRKAR1B	IFNGR2	TAC3	APP	KSR2	CASR	GRB7	HCRTR2
ARID5B	GLRA3	NPY5R	NPY1R	CEPT1	CCR9	NRAS	GRK5
NADSYN1	FBXO41	EGFR	EXOSC10	PTDSS2	BRS3	HRAS	NFATC3
ERCC8	IL20RA	RXFP3	HAUS6	KCNH7	GNG4	UBA7	F2
POLE3	TNF	ADORA1	ITGA2B	TAAR6	KISS1	RELA	HTR2A
KCNMB3	KLRC1	LPAR1	PTGER3	OXER1	SAA1	VEGFA	GNG4
MTMR4	FBXO7	STAT3	G6PC2	FADS2	GCG	ADRB3	VIPR1
HDAC3	BTBD6	PTGIR	ITSN2	TNNT3	CCK	BMX	TP53
AKT1	KLHL3	TF	GP6	EGFR	NPSR1	GRB14	GCG
AXIN1	UBE2E2	CXCL5	GUCY1B3	PISD	HCRTR2	PDGFRB	VIP
MCM2	EXOC3	MTNR1A	PCNT	CHRM2	EDN1	FLT1	TKTL1
TP53	NFATC1	STON2	FCER1A	PLA2G1B	LPAR1	CEL	CGA
XRCC3	IL22RA1	RLN2	MAPRE1	MYBPC1	GNG12	TXK	NPSR1
UBE2B	UBA7	DNAJC6	TPX2	HTR1F	TRIO	ARRB2	LGR6
PPP1CA	FBXL20	GP9	FERMT3	TMOD3	EDN3	CALCRL	USP9Y
POLA1	STAT6	CXCL16	NOP58	FGG	EDN2	TAS2R39	GIP
OXGR1	KLRC2	NR5A1	MED1	KCNAB3	ADRA1D	ANGPT1	ADCYAP1R1
POLH	TRIM11	APP	PROK1	FGA	GNG10	SAA1	PGM1
FPR1	IL20RB	CLVS2	WDR75	PLD2	PTGFR	NPBWR2	PTHLH
RAD17	HK2	TTN	CLASP1	MAPK3	GPR68	ULK3	NFATC1
BCR	GNG4	ARRB2	AK2	DAB2	HTR2A	FGF3	TBXA2R
CXCR6	CRH	CTTN	GRB2	EGF	TAS2R41	ADAM8	GNG12
CHTF8	CALCA	S1PR5	PIK3CB	PTGS2	LPAR3	CSF2RA	PTGER4
CXCL3	UBA52	NPBWR1	C1D	POMC	TAS2R19	PIK3C2B	HIST2H2AC
ERCC3	SAA1	HRH3	CCNT1	HAAO	HRH1	NR1H3	LYL1
TOP3A	PIK3CG	GABRA6	ADCY8	GNG10	OPN4	SLIT2	DNMT3L
ACKR3	NPW	CAV1	LTN1	HERC3	MLN	GPR20	CD19
GALR1	HTR1A	ACKR3	GRB7	PTGS1	QRFPR	VAV3	CTNNB1
CDC25C	TAAR1	FLT4	ENTPD3	MYL5	ARHGEF25	CAMK2G	NFATC2
CCL25	CCK	STAT5B	EPS15	PLA2G2A	QRFP	GTF3C5	SESN1
ADORA1	SSTR5	TDGF1	CEP89	ALOX15B	LCK	WNT8A
FANCD2	SST	CNBD2	PTPN11	GNAL	GFRA2	ZBTB16
PPBP	ANAPC5	TAS2R42	GNG5	CD244	PTGDR2	GABBR1
YAP1	LRRK2	STAT5A	TCTN3	MYH8		DGKZ
HTR5A	CXCL16	ALB	PRKG2	COL9A2		LYN
GNG3	DTX3L	PF4	GPR17	CCL11		DRD3
TGFBR2	CCKAR	IFI30	SOS1	TRIM48
MTNR1A	F2	GRIK5	GNG4	PLA2G10
HTR1A	EXOSC3	RAB6B	P2RY1	FNBP1
GAL	LPAR5	OAS2	GNAQ	RAP1A
RFC5	IL24	CACNG8	CER1	PLCZ1
CHRM2	NPSR1	C3AR1	CATSPERG	KCNAB1
ADCY8	BTK	STAR	SUCNR1	GPR55
SSTR5	FBXW9	CATSPER4	PHACTR2	OCRL
HTR1E	ZNRF2	PCDH7	HTR2A	TF
CXCL5	MYH7B	NPY4R	CLTB	CNKSR2
PF4	NFATC3	GNAL	SAA1	SLC18A3
ADRA2A	GAST	GNAT3	GCG	SYT8
UBA7	ANAPC1	HCAR2	KISS1	PAFAH2
MED7	UBC	ADCYAP1	CCK	AVPR2
SST	KLHL22	LHFPL2	F2	FN1
PDE6D	PLIN1	F2RL2	NPSR1	PTGER4
SPSB1	SMDT1	GABBR1	GAST	TAS2R43
KNG1	RGR	NOSTRIN	AP1S1	CNKSR1
SMARCAL1	TOR4A	HTR2A	CHRM1	PAFAH1B1
SHANK1	CHRM1	FDXR	EDN1	NRAS
SSTR1	CHRM2	CXCL1	HCRTR2	GNG2
LEF1	CUL7	MPL	JAK2	ACMSD
ADCY1	VAMP2	GNG12	NCOA2	CUL5
RFC1	GALR1	TBXA2R	RLN2	MTM1
PDS5B	SCN3A	TRHR	C3AR1	PNPLA6
MEIS1	KMT2D	SH3GL3	AP1S3	GNAI1
FANCF	ANAPC11	ADRA2C	LPAR1
XRCC1	TIMP2	HSD3B2	EDN2
MCHR2	ADCY8	HSD3B1	GNG12
IFT122	KNG1	GNG4	EDN3
CPT1A	SMG6	WNT11	TAC3
GNG8	FBXO27	ITPR3	GPR4
BUB3	ASB11	GP1BA	BRS3
ATRIP	CD79B	GRM2	TREML2
NRIP1	HTR1E	NR0B1	KIRREL
PPP2R5C	CDRT1	AP1B1	RCL1
NCOR1	GLUD1	MYL4	AK3
NARS2	LTN1	DRD2	ARRB1
PTGER4	CBL	UBQLN1	F2R
GTF2H1	NPY5R	GNG10	CDH13
POLA2	FLT1	OPRM1	MLLT3
ASPA	GIP	CYP17A1	TRIM10
CHUK	HERC1	SOS1	F2RL1
UBE2L6	PFKL	ARHGEF1	AP1G1
MED1	ZFP36L1	LYN	TUBGCP4
PIK3C2G	RAC1	KDR	CENPJ
RAD18	MMP14	PRKACB	PGM2
FEN1	LPAR1	SOX2	AP1S2
CHEK1	ADORA1	CXCL2	CDC42
GNAQ	RXFP3	LPAR5	VAV3
FANCG	TXK	TRIM10	OXTR
DTX3L	CCNT1	HFE	PAK2
FBXL5	EXOSC7	GRIK4	TAC1
FBXW8	TKT	SMAD3	LYN
IQGAP1	PTH1R	RXFP1	GNG10
GPER1	ASB2	RAB43	ARHGEF12
POLR1A	B2M	CASR	ITPA
PNOC	P2RY11	EDN1	AP1M1
POLR1B	ADCY6	MICU2	GFRA2
CNOT6	ADORA2A		SYK
POLD1	GPI		TCP1
NTPCR	GPR15		CEP152
CDK2	FSHR		CTNNA1
CCNB2	PTHLH		PTGFR
POLR2D	CGA		OPN4
CDC23	CALCB		TAS2R43
POLR2G	GCG		QRFPR
SNX2	ADCYAP1R1		ROCK1
AKAP8	VIP		LPAR3
AMER1	GNG12		GMPS
DTL	PTPN6		UBE4A
CAMK2D	CRHR1		CASR
EIF4B	IPCEF1		ANGPT1
SAP30L	VIPR1		SYNJ1
SAP30	CCR6		PRKAR2B
RAD9A	LHCGR		AK1
FANCC	ADORA2B		TRIO
HERC5	ADRB3		GNA14
POLE	HTR4		ADCY10
CCNT2	CALCR
PKN1	ADM2
ACOX1	ANO6
PLIN1	ADCY2
CXCR4	RLN2
GPSM1	IKBKB
CDK9	GPR176
KBTBD13	GNG3
DNTT	C2CD5
GNAI1	EGR4
GPR18	DRD5
ITPR2	PIGR
OXER1	CRHR2
TAS2R13	GNB2
GNG5	KISS1
RHOA	HIF1A
RELA	NPY4R
LPAR2	IL12RB1
PHF2	ADCY5
PRKACG	HCAR2
AK9	GNAT3
NADK2	HTR7
CXCL2	GIPR
CREB1	HDAC3
KCNMA1	CACNA2D4
IFT140	TMSB4X
TAS2R1	ADCY9
STMN1	OPRL1
LPAR1	GHRHR
ADRA2C	HCRTR2
S1PR3	NRCAM
PYY	ADM
MTOR	EDN1
TAS2R50	PPP3CA
LPAR3	CXCL1
HCAR3	MMP17
S1PR5	MC2R
TAS2R38	PABPC1
NPW	GNGT2
OPRM1	GLDC
CTGF	MYC
ADCY5	GPNMB
GNG4	RIPK4
GNG12	MC4R
DRD2	NSMAF
CXCL1	SP1
TIMELESS	SNCA
HRH3	CXCL2
GNAT3	GSK3B
GRM7
SAA1
CCL20
NPBWR1
GRM8
NPY4R
NPY5R
HTR1B
HCAR2
NPY1R
WDR19
MED12L
CXCL12
CHRM4
NPY2R
HOMER1
PIK3CG
PTEN
PAX5
BRCA1
RXFP3
AGTR2
PPP2R5D
FPR3
INPP5K
RBBP4
PIP4K2C
GRM2
RXFP4
TAS2R30
CASR
IKBKB
TLE1
HDAC1
CKAP5
QRSL1
GPR150
TOP2A
RIMKLB
POLR2J3
PIK3CD
RAD51B
TAS2R42
GALR2
UBE2D2
ENTPD1
GNG10
ITPR3
CNOT8
MTMR2
GNG7
PUM1
OCRL
CCNY
MEF2C
INPP5E
PAN3
TTF1
CDK1
