# Supplementary material for: Interpreting Functional Impact of Genetic Variations by Network QTL for Genotype–Phenotype Association Study
Source: Front Cell Dev Biol. 2022 Jan 26;9:720321. doi: 10.3389/fcell.2021.720321 (PMC8826544; doi:10.3389/fcell.2021.720321)
Supplement: Supplementary file 2 [file DataSheet2.ZIP › SI-table/Table S8 eqtls.xlsx]

## Sheet: Table S7 eqtls
	snps	gene	statistic	pvalue	FDR
1	rs1131017	ENSG00000197728	2475.75	2.64079e-44	1.3222e-34
2	rs11171739	ENSG00000197728	2475.75	2.64079e-44	1.3222e-34
3	rs7297175	ENSG00000197728	2475.75	2.64079e-44	1.3222e-34
4	rs2271194	ENSG00000197728	2475.75	2.64079e-44	1.3222e-34
5	rs10876870	ENSG00000197728	2475.75	2.64079e-44	1.3222e-34
6	rs7971751	ENSG00000197728	2475.75	2.64079e-44	1.3222e-34
7	rs104664	ENSG00000100376	297.815	1.55698e-25	9.35466e-17
8	rs2142552	ENSG00000100376	297.815	1.55698e-25	9.35466e-17
9	rs7285172	ENSG00000100376	297.815	1.55698e-25	9.35466e-17
10	rs6007595	ENSG00000100376	297.815	1.55698e-25	9.35466e-17
11	rs2350629	ENSG00000100376	297.815	1.55698e-25	9.35466e-17
12	rs738177	ENSG00000100376	297.815	1.55698e-25	9.35466e-17
13	rs2205659	ENSG00000100376	297.815	1.55698e-25	9.35466e-17
14	rs2205660	ENSG00000100376	297.815	1.55698e-25	9.35466e-17
15	rs3827393	ENSG00000100376	297.815	1.55698e-25	9.35466e-17
16	rs2350630	ENSG00000100376	297.815	1.55698e-25	9.35466e-17
17	rs6007602	ENSG00000100376	297.815	1.55698e-25	9.35466e-17
18	rs3747240	ENSG00000100376	297.815	1.55698e-25	9.35466e-17
19	rs9614647	ENSG00000100376	297.815	1.55698e-25	9.35466e-17
20	rs6006992	ENSG00000100376	297.815	1.55698e-25	9.35466e-17
21	rs6519844	ENSG00000100376	297.815	1.55698e-25	9.35466e-17
22	rs6006993	ENSG00000100376	297.815	1.55698e-25	9.35466e-17
23	rs8136319	ENSG00000100376	297.815	1.55698e-25	9.35466e-17
24	rs5765271	ENSG00000100376	297.815	1.55698e-25	9.35466e-17
25	rs5765272	ENSG00000100376	297.815	1.55698e-25	9.35466e-17
26	rs5765276	ENSG00000100376	297.815	1.55698e-25	9.35466e-17
27	rs1569413	ENSG00000100376	297.815	1.55698e-25	9.35466e-17
28	rs5764704	ENSG00000100376	297.815	1.55698e-25	9.35466e-17
29	rs136564	ENSG00000100376	297.815	1.55698e-25	9.35466e-17
30	rs136567	ENSG00000100376	297.815	1.55698e-25	9.35466e-17
31	rs136568	ENSG00000100376	297.815	1.55698e-25	9.35466e-17
32	rs470062	ENSG00000100376	297.815	1.55698e-25	9.35466e-17
33	rs136579	ENSG00000100376	297.815	1.55698e-25	9.35466e-17
34	rs5765304	ENSG00000100376	297.815	1.55698e-25	9.35466e-17
35	rs136582	ENSG00000100376	297.815	1.55698e-25	9.35466e-17
36	rs136584	ENSG00000100376	297.815	1.55698e-25	9.35466e-17
37	rs136589	ENSG00000100376	297.815	1.55698e-25	9.35466e-17
38	rs136592	ENSG00000100376	297.815	1.55698e-25	9.35466e-17
39	rs5764719	ENSG00000100376	297.815	1.55698e-25	9.35466e-17
40	rs136599	ENSG00000100376	297.815	1.55698e-25	9.35466e-17
41	rs136601	ENSG00000100376	297.815	1.55698e-25	9.35466e-17
42	rs136604	ENSG00000100376	297.815	1.55698e-25	9.35466e-17
43	rs136606	ENSG00000100376	297.815	1.55698e-25	9.35466e-17
44	rs136608	ENSG00000100376	297.815	1.55698e-25	9.35466e-17
45	rs136610	ENSG00000100376	297.815	1.55698e-25	9.35466e-17
46	rs136611	ENSG00000100376	297.815	1.55698e-25	9.35466e-17
47	rs4605479	ENSG00000100376	297.815	1.55698e-25	9.35466e-17
48	rs5765327	ENSG00000100376	297.815	1.55698e-25	9.35466e-17
49	rs62231146	ENSG00000100376	297.815	1.55698e-25	9.35466e-17
50	rs12106522	ENSG00000100376	297.815	1.55698e-25	9.35466e-17
51	rs2301521	ENSG00000183172	212.666	1.06198e-22	3.54476e-14
52	rs133350	ENSG00000183172	212.666	1.06198e-22	3.54476e-14
53	rs5751204	ENSG00000183172	212.666	1.06198e-22	3.54476e-14
54	rs133352	ENSG00000183172	212.666	1.06198e-22	3.54476e-14
55	rs133353	ENSG00000183172	212.666	1.06198e-22	3.54476e-14
56	rs133355	ENSG00000183172	212.666	1.06198e-22	3.54476e-14
57	rs133356	ENSG00000183172	212.666	1.06198e-22	3.54476e-14
58	rs6002586	ENSG00000183172	212.666	1.06198e-22	3.54476e-14
59	rs5758559	ENSG00000183172	212.666	1.06198e-22	3.54476e-14
60	rs5758562	ENSG00000183172	212.666	1.06198e-22	3.54476e-14
61	rs5751209	ENSG00000183172	212.666	1.06198e-22	3.54476e-14
62	rs5758566	ENSG00000183172	212.666	1.06198e-22	3.54476e-14
63	rs2854837	ENSG00000183172	212.666	1.06198e-22	3.54476e-14
64	rs2413666	ENSG00000183172	212.666	1.06198e-22	3.54476e-14
65	rs133368	ENSG00000183172	212.666	1.06198e-22	3.54476e-14
66	rs133369	ENSG00000183172	212.666	1.06198e-22	3.54476e-14
67	rs133370	ENSG00000183172	212.666	1.06198e-22	3.54476e-14
68	rs133371	ENSG00000183172	212.666	1.06198e-22	3.54476e-14
69	rs133374	ENSG00000183172	212.666	1.06198e-22	3.54476e-14
70	rs133375	ENSG00000183172	212.666	1.06198e-22	3.54476e-14
71	rs133377	ENSG00000183172	212.666	1.06198e-22	3.54476e-14
72	rs2859438	ENSG00000183172	212.666	1.06198e-22	3.54476e-14
73	rs133378	ENSG00000183172	212.666	1.06198e-22	3.54476e-14
74	rs28605764	ENSG00000183172	212.666	1.06198e-22	3.54476e-14
75	rs133379	ENSG00000183172	212.666	1.06198e-22	3.54476e-14
76	rs133380	ENSG00000183172	212.666	1.06198e-22	3.54476e-14
77	rs13057094	ENSG00000183172	212.666	1.06198e-22	3.54476e-14
78	rs4822088	ENSG00000183172	212.666	1.06198e-22	3.54476e-14
79	rs133381	ENSG00000183172	212.666	1.06198e-22	3.54476e-14
80	rs133382	ENSG00000183172	212.666	1.06198e-22	3.54476e-14
81	rs1807494	ENSG00000183172	212.666	1.06198e-22	3.54476e-14
82	rs8135801	ENSG00000183172	212.666	1.06198e-22	3.54476e-14
83	rs2269524	ENSG00000183172	212.666	1.06198e-22	3.54476e-14
84	rs6002592	ENSG00000183172	212.666	1.06198e-22	3.54476e-14
85	rs2071711	ENSG00000183172	212.666	1.06198e-22	3.54476e-14
86	rs4147641	ENSG00000183172	212.666	1.06198e-22	3.54476e-14
87	rs6002596	ENSG00000183172	212.666	1.06198e-22	3.54476e-14
88	rs4147640	ENSG00000183172	212.666	1.06198e-22	3.54476e-14
89	rs1801311	ENSG00000183172	212.666	1.06198e-22	3.54476e-14
90	rs4147638	ENSG00000183172	212.666	1.06198e-22	3.54476e-14
91	rs10876864	ENSG00000197728	197.861	4.19814e-22	1.38589e-13
92	rs6002597	ENSG00000183172	156.284	3.504e-20	7.20985e-12
93	rs6002598	ENSG00000183172	156.284	3.504e-20	7.20985e-12
94	rs6002600	ENSG00000183172	156.284	3.504e-20	7.20985e-12
95	rs6002601	ENSG00000183172	156.284	3.504e-20	7.20985e-12
96	rs61527837	ENSG00000183172	156.284	3.504e-20	7.20985e-12
97	rs5996108	ENSG00000183172	156.284	3.504e-20	7.20985e-12
98	rs8138500	ENSG00000183172	156.284	3.504e-20	7.20985e-12
99	rs7292241	ENSG00000183172	156.284	3.504e-20	7.20985e-12
100	rs7291996	ENSG00000183172	156.284	3.504e-20	7.20985e-12
101	rs6002602	ENSG00000183172	156.284	3.504e-20	7.20985e-12
102	rs6002603	ENSG00000183172	156.284	3.504e-20	7.20985e-12
103	rs73421049	ENSG00000183172	156.284	3.504e-20	7.20985e-12
104	rs6002604	ENSG00000183172	156.284	3.504e-20	7.20985e-12
105	rs5996109	ENSG00000183172	156.284	3.504e-20	7.20985e-12
106	rs5996110	ENSG00000183172	156.284	3.504e-20	7.20985e-12
107	rs5996111	ENSG00000183172	156.284	3.504e-20	7.20985e-12
108	rs6002605	ENSG00000183172	156.284	3.504e-20	7.20985e-12
109	rs6002606	ENSG00000183172	156.284	3.504e-20	7.20985e-12
110	rs6002609	ENSG00000183172	156.284	3.504e-20	7.20985e-12
111	rs6002610	ENSG00000183172	156.284	3.504e-20	7.20985e-12
112	rs12157818	ENSG00000183172	156.284	3.504e-20	7.20985e-12
113	rs9620026	ENSG00000183172	156.284	3.504e-20	7.20985e-12
114	rs28817600	ENSG00000183172	156.284	3.504e-20	7.20985e-12
115	rs28791586	ENSG00000183172	156.284	3.504e-20	7.20985e-12
116	rs2839708	ENSG00000183172	156.284	3.504e-20	7.20985e-12
117	rs6519306	ENSG00000183172	156.284	3.504e-20	7.20985e-12
118	rs6002614	ENSG00000183172	156.284	3.504e-20	7.20985e-12
119	rs6002616	ENSG00000183172	156.284	3.504e-20	7.20985e-12
120	rs8141702	ENSG00000183172	156.284	3.504e-20	7.20985e-12
121	rs5996113	ENSG00000183172	156.284	3.504e-20	7.20985e-12
122	rs7364289	ENSG00000183172	156.284	3.504e-20	7.20985e-12
123	rs7364293	ENSG00000183172	156.284	3.504e-20	7.20985e-12
124	rs2413669	ENSG00000183172	156.284	3.504e-20	7.20985e-12
125	rs6002618	ENSG00000183172	156.284	3.504e-20	7.20985e-12
126	rs5996115	ENSG00000183172	156.284	3.504e-20	7.20985e-12
127	rs6002621	ENSG00000183172	156.284	3.504e-20	7.20985e-12
128	rs2839710	ENSG00000183172	156.284	3.504e-20	7.20985e-12
129	rs7286375	ENSG00000183172	156.284	3.504e-20	7.20985e-12
130	rs61665536	ENSG00000183172	156.284	3.504e-20	7.20985e-12
131	rs2413672	ENSG00000183172	156.284	3.504e-20	7.20985e-12
132	rs6002623	ENSG00000183172	156.284	3.504e-20	7.20985e-12
133	rs6002624	ENSG00000183172	156.284	3.504e-20	7.20985e-12
134	rs11090076	ENSG00000183172	156.284	3.504e-20	7.20985e-12
135	rs8143153	ENSG00000183172	156.284	3.504e-20	7.20985e-12
136	rs8138678	ENSG00000183172	156.284	3.504e-20	7.20985e-12
137	rs5996116	ENSG00000183172	156.284	3.504e-20	7.20985e-12
138	rs6002625	ENSG00000183172	156.284	3.504e-20	7.20985e-12
139	rs764481	ENSG00000183172	156.284	3.504e-20	7.20985e-12
140	rs116390392	ENSG00000183172	156.284	3.504e-20	7.20985e-12
141	rs16947	ENSG00000183172	156.284	3.504e-20	7.20985e-12
142	rs1080983	ENSG00000183172	156.284	3.504e-20	7.20985e-12
143	rs4993393	ENSG00000183172	156.284	3.504e-20	7.20985e-12
144	rs28515621	ENSG00000183172	156.284	3.504e-20	7.20985e-12
145	rs28570317	ENSG00000183172	156.284	3.504e-20	7.20985e-12
146	rs1058167	ENSG00000183172	156.284	3.504e-20	7.20985e-12
147	rs3773889	ENSG00000126709	141.009	2.32419e-19	4.62391e-11
148	rs6799300	ENSG00000126709	141.009	2.32419e-19	4.62391e-11
149	rs3773886	ENSG00000126709	141.009	2.32419e-19	4.62391e-11
150	rs3773884	ENSG00000126709	141.009	2.32419e-19	4.62391e-11
151	rs1436635	ENSG00000126709	141.009	2.32419e-19	4.62391e-11
152	rs75689157	ENSG00000126709	137.978	3.45547e-19	6.74063e-11
153	rs17384425	ENSG00000126709	137.978	3.45547e-19	6.74063e-11
154	rs10513470	ENSG00000126709	137.978	3.45547e-19	6.74063e-11
155	rs11158434	ENSG00000126709	136.304	4.31574e-19	8.31085e-11
156	rs4430672	ENSG00000126709	136.304	4.31574e-19	8.31085e-11
157	rs11852142	ENSG00000126709	134.95	5.17519e-19	8.40367e-11
158	rs1959847	ENSG00000126709	134.95	5.17519e-19	8.40367e-11
159	rs1489867	ENSG00000126709	134.95	5.17519e-19	8.40367e-11
160	rs2046811	ENSG00000126709	134.95	5.17519e-19	8.40367e-11
161	rs1387674	ENSG00000126709	134.95	5.17519e-19	8.40367e-11
162	rs1954347	ENSG00000126709	134.95	5.17519e-19	8.40367e-11
163	rs73267131	ENSG00000126709	134.95	5.17519e-19	8.40367e-11
164	rs11504634	ENSG00000126709	134.95	5.17519e-19	8.40367e-11
165	rs8006592	ENSG00000126709	134.95	5.17519e-19	8.40367e-11
166	rs28444887	ENSG00000126709	134.95	5.17519e-19	8.40367e-11
167	rs28484937	ENSG00000126709	134.95	5.17519e-19	8.40367e-11
168	rs28708581	ENSG00000126709	134.95	5.17519e-19	8.40367e-11
169	rs11158435	ENSG00000126709	134.95	5.17519e-19	8.40367e-11
170	rs1954348	ENSG00000126709	134.95	5.17519e-19	8.40367e-11
171	rs73267141	ENSG00000126709	134.95	5.17519e-19	8.40367e-11
172	rs10444729	ENSG00000126709	134.95	5.17519e-19	8.40367e-11
173	rs4144241	ENSG00000126709	134.95	5.17519e-19	8.40367e-11
174	rs11158437	ENSG00000126709	134.95	5.17519e-19	8.40367e-11
175	rs2130391	ENSG00000126709	134.95	5.17519e-19	8.40367e-11
176	rs61314374	ENSG00000126709	134.95	5.17519e-19	8.40367e-11
177	rs11158439	ENSG00000126709	134.95	5.17519e-19	8.40367e-11
178	rs12893984	ENSG00000126709	134.95	5.17519e-19	8.40367e-11
179	rs12587164	ENSG00000126709	134.95	5.17519e-19	8.40367e-11
180	rs10873157	ENSG00000126709	134.95	5.17519e-19	8.40367e-11
181	rs10873158	ENSG00000126709	134.95	5.17519e-19	8.40367e-11
182	rs7161549	ENSG00000126709	134.95	5.17519e-19	8.40367e-11
183	rs10147684	ENSG00000126709	134.95	5.17519e-19	8.40367e-11
184	rs12436404	ENSG00000126709	134.95	5.17519e-19	8.40367e-11
185	rs4902165	ENSG00000126709	134.95	5.17519e-19	8.40367e-11
186	rs67846882	ENSG00000126709	133.719	6.11203e-19	9.87158e-11
187	rs7220464	ENSG00000132507	132.094	7.62901e-19	1.21906e-10
188	rs11658072	ENSG00000132507	132.094	7.62901e-19	1.21906e-10
189	rs4902160	ENSG00000126709	131.311	8.49699e-19	1.35057e-10
190	rs7503161	ENSG00000132507	127.466	1.45355e-18	2.26249e-10
191	rs4796398	ENSG00000132507	127.466	1.45355e-18	2.26249e-10
192	rs28636077	ENSG00000132507	127.466	1.45355e-18	2.26249e-10
193	rs1054378	ENSG00000132507	127.466	1.45355e-18	2.26249e-10
194	rs28460562	ENSG00000126709	127.058	1.53998e-18	2.37244e-10
195	rs12885391	ENSG00000126709	127.058	1.53998e-18	2.37244e-10
196	rs7205227	ENSG00000126709	126.753	1.60831e-18	2.37776e-10
197	rs10154090	ENSG00000126709	125.198	2.00847e-18	2.37776e-10
198	rs9305745	ENSG00000126709	125.198	2.00847e-18	2.37776e-10
199	rs2838040	ENSG00000126709	125.198	2.00847e-18	2.37776e-10
200	rs3787947	ENSG00000126709	124.992	2.06862e-18	2.37776e-10
201	rs2298664	ENSG00000126709	124.992	2.06862e-18	2.37776e-10
202	rs11911394	ENSG00000126709	124.992	2.06862e-18	2.37776e-10
203	rs928871	ENSG00000126709	124.992	2.06862e-18	2.37776e-10
204	rs6517669	ENSG00000126709	124.992	2.06862e-18	2.37776e-10
205	rs55747202	ENSG00000269893	124.295	2.28725e-18	2.37776e-10
206	rs35789417	ENSG00000269893	124.295	2.28725e-18	2.37776e-10
207	rs17626497	ENSG00000269893	124.295	2.28725e-18	2.37776e-10
208	rs146465314	ENSG00000269893	124.295	2.28725e-18	2.37776e-10
209	rs78347803	ENSG00000269893	124.295	2.28725e-18	2.37776e-10
210	rs12506555	ENSG00000269893	124.295	2.28725e-18	2.37776e-10
211	rs633398	ENSG00000269893	124.295	2.28725e-18	2.37776e-10
212	rs788663	ENSG00000269893	124.295	2.28725e-18	2.37776e-10
213	rs662581	ENSG00000269893	124.295	2.28725e-18	2.37776e-10
214	rs611659	ENSG00000269893	124.295	2.28725e-18	2.37776e-10
215	rs640713	ENSG00000269893	124.295	2.28725e-18	2.37776e-10
216	rs617430	ENSG00000269893	124.295	2.28725e-18	2.37776e-10
217	rs687492	ENSG00000269893	124.295	2.28725e-18	2.37776e-10
218	rs673682	ENSG00000269893	124.295	2.28725e-18	2.37776e-10
219	rs609512	ENSG00000269893	124.295	2.28725e-18	2.37776e-10
220	rs3107483	ENSG00000269893	124.295	2.28725e-18	2.37776e-10
221	rs631271	ENSG00000269893	124.295	2.28725e-18	2.37776e-10
222	rs12509230	ENSG00000269893	124.295	2.28725e-18	2.37776e-10
223	rs35159999	ENSG00000269893	124.295	2.28725e-18	2.37776e-10
224	rs658642	ENSG00000269893	124.295	2.28725e-18	2.37776e-10
225	rs623035	ENSG00000269893	124.295	2.28725e-18	2.37776e-10
226	rs788666	ENSG00000269893	124.295	2.28725e-18	2.37776e-10
227	rs788667	ENSG00000269893	124.295	2.28725e-18	2.37776e-10
228	rs788646	ENSG00000269893	124.295	2.28725e-18	2.37776e-10
229	rs705837	ENSG00000269893	124.295	2.28725e-18	2.37776e-10
230	rs788649	ENSG00000269893	124.295	2.28725e-18	2.37776e-10
231	rs34251715	ENSG00000126709	124.073	2.36216e-18	2.37776e-10
232	rs7684178	ENSG00000132530	123.849	2.43996e-18	2.37776e-10
233	rs7235441	ENSG00000126709	123.272	2.65323e-18	2.37776e-10
234	rs402303	ENSG00000126709	123.095	2.72252e-18	2.37776e-10
235	rs422471	ENSG00000126709	123.065	2.73457e-18	2.37776e-10
236	rs386416	ENSG00000126709	123.065	2.73457e-18	2.37776e-10
237	rs11257216	ENSG00000126709	122.713	2.8787e-18	2.37776e-10
238	rs10905985	ENSG00000126709	122.713	2.8787e-18	2.37776e-10
239	rs11257224	ENSG00000126709	122.713	2.8787e-18	2.37776e-10
240	rs10737053	ENSG00000126709	122.713	2.8787e-18	2.37776e-10
241	rs10905986	ENSG00000126709	122.713	2.8787e-18	2.37776e-10
242	rs7101270	ENSG00000126709	122.54	2.95258e-18	2.37776e-10
243	rs11257231	ENSG00000126709	122.54	2.95258e-18	2.37776e-10
244	rs10905987	ENSG00000126709	122.54	2.95258e-18	2.37776e-10
245	rs11807871	ENSG00000126709	122.514	2.96372e-18	2.37776e-10
246	rs12739520	ENSG00000126709	122.514	2.96372e-18	2.37776e-10
247	rs12408393	ENSG00000126709	122.514	2.96372e-18	2.37776e-10
248	rs4316336	ENSG00000126709	122.514	2.96372e-18	2.37776e-10
249	rs35037617	ENSG00000126709	122.514	2.96372e-18	2.37776e-10
250	rs12741150	ENSG00000126709	122.514	2.96372e-18	2.37776e-10
251	rs12240208	ENSG00000126709	122.514	2.96372e-18	2.37776e-10
252	rs68013470	ENSG00000126709	122.514	2.96372e-18	2.37776e-10
253	rs12401692	ENSG00000126709	122.514	2.96372e-18	2.37776e-10
254	rs11802065	ENSG00000126709	122.514	2.96372e-18	2.37776e-10
255	rs13043116	ENSG00000126709	122.346	3.03738e-18	2.37776e-10
256	rs8126119	ENSG00000126709	122.346	3.03738e-18	2.37776e-10
257	rs6077953	ENSG00000126709	122.346	3.03738e-18	2.37776e-10
258	rs6077954	ENSG00000126709	122.346	3.03738e-18	2.37776e-10
259	rs763384	ENSG00000126709	122.346	3.03738e-18	2.37776e-10
260	rs6077956	ENSG00000126709	122.346	3.03738e-18	2.37776e-10
261	rs6074203	ENSG00000126709	122.346	3.03738e-18	2.37776e-10
262	rs6077957	ENSG00000126709	122.346	3.03738e-18	2.37776e-10
263	rs1327230	ENSG00000126709	122.346	3.03738e-18	2.37776e-10
264	rs61760398	ENSG00000126709	121.929	3.22929e-18	2.37776e-10
265	rs210761	ENSG00000126709	121.865	3.25935e-18	2.37776e-10
266	rs210769	ENSG00000126709	121.865	3.25935e-18	2.37776e-10
267	rs210748	ENSG00000126709	121.865	3.25935e-18	2.37776e-10
268	rs210751	ENSG00000126709	121.865	3.25935e-18	2.37776e-10
269	rs2110177	ENSG00000126709	121.865	3.25935e-18	2.37776e-10
270	rs17041493	ENSG00000126709	121.851	3.2661e-18	2.37776e-10
271	rs17786757	ENSG00000126709	121.851	3.2661e-18	2.37776e-10
272	rs12491098	ENSG00000126709	121.851	3.2661e-18	2.37776e-10
273	rs176391	ENSG00000126709	121.847	3.26821e-18	2.37776e-10
274	rs288622	ENSG00000126709	121.847	3.26821e-18	2.37776e-10
275	rs2911289	ENSG00000126709	121.847	3.26821e-18	2.37776e-10
276	rs432192	ENSG00000126709	121.847	3.26821e-18	2.37776e-10
277	rs420246	ENSG00000126709	121.847	3.26821e-18	2.37776e-10
278	rs453684	ENSG00000126709	121.847	3.26821e-18	2.37776e-10
279	rs389954	ENSG00000126709	121.847	3.26821e-18	2.37776e-10
280	rs288629	ENSG00000126709	121.847	3.26821e-18	2.37776e-10
281	rs288637	ENSG00000126709	121.847	3.26821e-18	2.37776e-10
282	rs288638	ENSG00000126709	121.847	3.26821e-18	2.37776e-10
283	rs288639	ENSG00000126709	121.847	3.26821e-18	2.37776e-10
284	rs288641	ENSG00000126709	121.847	3.26821e-18	2.37776e-10
285	rs288642	ENSG00000126709	121.847	3.26821e-18	2.37776e-10
286	rs288645	ENSG00000126709	121.847	3.26821e-18	2.37776e-10
287	rs2911291	ENSG00000126709	121.847	3.26821e-18	2.37776e-10
288	rs1035551	ENSG00000126709	121.847	3.26821e-18	2.37776e-10
289	rs1035553	ENSG00000126709	121.847	3.26821e-18	2.37776e-10
290	rs1035555	ENSG00000126709	121.847	3.26821e-18	2.37776e-10
291	rs2408166	ENSG00000126709	121.847	3.26821e-18	2.37776e-10
292	rs9997074	ENSG00000126709	121.814	3.28425e-18	2.37776e-10
293	rs7797455	ENSG00000126709	121.633	3.37279e-18	2.37776e-10
294	rs7825794	ENSG00000126709	121.619	3.3798e-18	2.37776e-10
295	rs16903109	ENSG00000126709	121.619	3.3798e-18	2.37776e-10
296	rs7621440	ENSG00000126709	121.517	3.43081e-18	2.37776e-10
297	rs12968557	ENSG00000126709	121.457	3.46129e-18	2.37776e-10
298	rs9988895	ENSG00000126709	121.088	3.65514e-18	2.37776e-10
299	rs10769744	ENSG00000126709	121.088	3.65514e-18	2.37776e-10
300	rs10769745	ENSG00000126709	121.088	3.65514e-18	2.37776e-10
301	rs10769746	ENSG00000126709	121.088	3.65514e-18	2.37776e-10
302	rs113734621	ENSG00000126709	121.073	3.66343e-18	2.37776e-10
303	rs16903108	ENSG00000126709	121.073	3.66343e-18	2.37776e-10
304	rs35787907	ENSG00000126709	121.061	3.66963e-18	2.37776e-10
305	rs34403589	ENSG00000126709	121.061	3.66963e-18	2.37776e-10
306	rs35460329	ENSG00000126709	121.061	3.66963e-18	2.37776e-10
307	rs13246263	ENSG00000126709	121.061	3.66963e-18	2.37776e-10
308	rs75364394	ENSG00000126709	120.95	3.7305e-18	2.37776e-10
309	rs12756527	ENSG00000126709	120.739	3.84855e-18	2.37776e-10
310	rs6699673	ENSG00000126709	120.739	3.84855e-18	2.37776e-10
311	rs12723602	ENSG00000126709	120.739	3.84855e-18	2.37776e-10
312	rs10795876	ENSG00000126709	120.697	3.87295e-18	2.37776e-10
313	rs12265836	ENSG00000126709	120.697	3.87295e-18	2.37776e-10
314	rs6871429	ENSG00000126709	120.65	3.89973e-18	2.37776e-10
315	rs7566205	ENSG00000126709	120.427	4.03134e-18	2.37776e-10
316	rs58718550	ENSG00000126709	120.427	4.03134e-18	2.37776e-10
317	rs13028657	ENSG00000126709	120.427	4.03134e-18	2.37776e-10
318	rs11895884	ENSG00000126709	120.427	4.03134e-18	2.37776e-10
319	rs7603769	ENSG00000126709	120.427	4.03134e-18	2.37776e-10
320	rs11901389	ENSG00000126709	120.427	4.03134e-18	2.37776e-10
321	rs11901407	ENSG00000126709	120.427	4.03134e-18	2.37776e-10
322	rs11890870	ENSG00000126709	120.427	4.03134e-18	2.37776e-10
323	rs11677816	ENSG00000126709	120.427	4.03134e-18	2.37776e-10
324	rs7562456	ENSG00000126709	120.427	4.03134e-18	2.37776e-10
325	rs6433138	ENSG00000126709	120.427	4.03134e-18	2.37776e-10
326	rs6718951	ENSG00000126709	120.427	4.03134e-18	2.37776e-10
327	rs13020808	ENSG00000126709	120.427	4.03134e-18	2.37776e-10
328	rs72891403	ENSG00000126709	120.427	4.03134e-18	2.37776e-10
329	rs113164940	ENSG00000126709	120.427	4.03134e-18	2.37776e-10
330	rs9287919	ENSG00000126709	120.426	4.03182e-18	2.37776e-10
331	rs2790433	ENSG00000126709	120.406	4.04349e-18	2.37776e-10
332	rs2790459	ENSG00000126709	120.406	4.04349e-18	2.37776e-10
333	rs80323815	ENSG00000126709	120.321	4.09536e-18	2.37776e-10
334	rs138642774	ENSG00000126709	120.321	4.09536e-18	2.37776e-10
335	rs6602831	ENSG00000126709	120.321	4.09536e-18	2.37776e-10
336	rs17358413	ENSG00000126709	120.321	4.09536e-18	2.37776e-10
337	rs74962910	ENSG00000126709	120.321	4.09536e-18	2.37776e-10
338	rs2233334	ENSG00000126709	119.833	4.40347e-18	2.37776e-10
339	rs9495384	ENSG00000126709	119.821	4.4115e-18	2.37776e-10
340	rs9879495	ENSG00000126709	119.715	4.48198e-18	2.37776e-10
341	rs35105034	ENSG00000126709	119.715	4.48198e-18	2.37776e-10
342	rs6444628	ENSG00000126709	119.715	4.48198e-18	2.37776e-10
343	rs12534434	ENSG00000126709	119.578	4.57474e-18	2.37776e-10
344	rs58169826	ENSG00000126709	119.51	4.62136e-18	2.37776e-10
345	rs58998285	ENSG00000126709	119.51	4.62136e-18	2.37776e-10
346	rs9864561	ENSG00000126709	119.51	4.62136e-18	2.37776e-10
347	rs9864586	ENSG00000126709	119.51	4.62136e-18	2.37776e-10
348	rs9879893	ENSG00000126709	119.51	4.62136e-18	2.37776e-10
349	rs9881004	ENSG00000126709	119.51	4.62136e-18	2.37776e-10
350	rs1844851	ENSG00000126709	119.51	4.62136e-18	2.37776e-10
351	rs1602516	ENSG00000126709	119.51	4.62136e-18	2.37776e-10
352	rs6444619	ENSG00000126709	119.51	4.62136e-18	2.37776e-10
353	rs6804114	ENSG00000126709	119.51	4.62136e-18	2.37776e-10
354	rs6804979	ENSG00000126709	119.51	4.62136e-18	2.37776e-10
355	rs9291011	ENSG00000126709	119.51	4.62136e-18	2.37776e-10
356	rs9291013	ENSG00000126709	119.51	4.62136e-18	2.37776e-10
357	rs2366247	ENSG00000126709	119.51	4.62136e-18	2.37776e-10
358	rs2366246	ENSG00000126709	119.51	4.62136e-18	2.37776e-10
359	rs2366245	ENSG00000126709	119.51	4.62136e-18	2.37776e-10
360	rs2366244	ENSG00000126709	119.51	4.62136e-18	2.37776e-10
361	rs2366243	ENSG00000126709	119.51	4.62136e-18	2.37776e-10
362	rs2366242	ENSG00000126709	119.51	4.62136e-18	2.37776e-10
363	rs6769307	ENSG00000126709	119.51	4.62136e-18	2.37776e-10
364	rs6444622	ENSG00000126709	119.51	4.62136e-18	2.37776e-10
365	rs6444623	ENSG00000126709	119.51	4.62136e-18	2.37776e-10
366	rs7640806	ENSG00000126709	119.51	4.62136e-18	2.37776e-10
367	rs62288706	ENSG00000126709	119.51	4.62136e-18	2.37776e-10
368	rs6776056	ENSG00000126709	119.51	4.62136e-18	2.37776e-10
369	rs6778712	ENSG00000126709	119.51	4.62136e-18	2.37776e-10
370	rs6778718	ENSG00000126709	119.51	4.62136e-18	2.37776e-10
371	rs4687281	ENSG00000126709	119.51	4.62136e-18	2.37776e-10
372	rs4687282	ENSG00000126709	119.51	4.62136e-18	2.37776e-10
373	rs4687283	ENSG00000126709	119.51	4.62136e-18	2.37776e-10
374	rs4687284	ENSG00000126709	119.51	4.62136e-18	2.37776e-10
375	rs4687285	ENSG00000126709	119.51	4.62136e-18	2.37776e-10
376	rs1021407	ENSG00000126709	119.51	4.62136e-18	2.37776e-10
377	rs1021408	ENSG00000126709	119.51	4.62136e-18	2.37776e-10
378	rs6650905	ENSG00000126709	119.51	4.62136e-18	2.37776e-10
379	rs9878402	ENSG00000126709	119.51	4.62136e-18	2.37776e-10
380	rs9841514	ENSG00000126709	119.51	4.62136e-18	2.37776e-10
381	rs9845289	ENSG00000126709	119.51	4.62136e-18	2.37776e-10
382	rs12127418	ENSG00000126709	119.484	4.63902e-18	2.37776e-10
383	rs12405993	ENSG00000126709	119.484	4.63902e-18	2.37776e-10
384	rs10799583	ENSG00000126709	119.484	4.63902e-18	2.37776e-10
385	rs12059740	ENSG00000126709	119.484	4.63902e-18	2.37776e-10
386	rs11884538	ENSG00000126709	119.232	4.81743e-18	2.37776e-10
387	rs7605017	ENSG00000126709	119.232	4.81743e-18	2.37776e-10
388	rs7578968	ENSG00000126709	119.232	4.81743e-18	2.37776e-10
389	rs13029108	ENSG00000126709	119.232	4.81743e-18	2.37776e-10
390	rs66557587	ENSG00000126709	119.232	4.81743e-18	2.37776e-10
391	rs6433137	ENSG00000126709	119.232	4.81743e-18	2.37776e-10
392	rs7247005	ENSG00000126709	119.18	4.85509e-18	2.37776e-10
393	rs13018385	ENSG00000126709	118.959	5.01838e-18	2.37776e-10
394	rs4933974	ENSG00000126709	118.936	5.03605e-18	2.37776e-10
395	rs10056397	ENSG00000126709	118.878	5.0804e-18	2.37776e-10
396	rs4513700	ENSG00000126709	118.878	5.0804e-18	2.37776e-10
397	rs10079950	ENSG00000126709	118.878	5.0804e-18	2.37776e-10
398	rs7701772	ENSG00000126709	118.878	5.0804e-18	2.37776e-10
399	rs10069125	ENSG00000126709	118.878	5.0804e-18	2.37776e-10
400	rs34611034	ENSG00000126709	118.878	5.0804e-18	2.37776e-10
401	rs60423816	ENSG00000126709	118.878	5.0804e-18	2.37776e-10
402	rs10053204	ENSG00000126709	118.878	5.0804e-18	2.37776e-10
403	rs6859050	ENSG00000126709	118.878	5.0804e-18	2.37776e-10
404	rs10079822	ENSG00000126709	118.878	5.0804e-18	2.37776e-10
405	rs4426917	ENSG00000126709	118.878	5.0804e-18	2.37776e-10
406	rs6563851	ENSG00000126709	118.66	5.24925e-18	2.37776e-10
407	rs7993017	ENSG00000126709	118.66	5.24925e-18	2.37776e-10
408	rs9549302	ENSG00000126709	118.66	5.24925e-18	2.37776e-10
409	rs9532593	ENSG00000126709	118.66	5.24925e-18	2.37776e-10
410	rs4941995	ENSG00000126709	118.66	5.24925e-18	2.37776e-10
411	rs11616901	ENSG00000126709	118.66	5.24925e-18	2.37776e-10
412	rs7981092	ENSG00000126709	118.66	5.24925e-18	2.37776e-10
413	rs9525397	ENSG00000126709	118.66	5.24925e-18	2.37776e-10
414	rs9566582	ENSG00000126709	118.66	5.24925e-18	2.37776e-10
415	rs9315789	ENSG00000126709	118.66	5.24925e-18	2.37776e-10
416	rs9532595	ENSG00000126709	118.66	5.24925e-18	2.37776e-10
417	rs7327018	ENSG00000126709	118.66	5.24925e-18	2.37776e-10
418	rs7327315	ENSG00000126709	118.66	5.24925e-18	2.37776e-10
419	rs7327059	ENSG00000126709	118.66	5.24925e-18	2.37776e-10
420	rs9594433	ENSG00000126709	118.66	5.24925e-18	2.37776e-10
421	rs9525401	ENSG00000126709	118.66	5.24925e-18	2.37776e-10
422	rs9525402	ENSG00000126709	118.66	5.24925e-18	2.37776e-10
423	rs9532596	ENSG00000126709	118.66	5.24925e-18	2.37776e-10
424	rs9532597	ENSG00000126709	118.66	5.24925e-18	2.37776e-10
425	rs9525403	ENSG00000126709	118.66	5.24925e-18	2.37776e-10
426	rs2149570	ENSG00000126709	118.66	5.24925e-18	2.37776e-10
427	rs7318768	ENSG00000126709	118.66	5.24925e-18	2.37776e-10
428	rs4941996	ENSG00000126709	118.66	5.24925e-18	2.37776e-10
429	rs4941997	ENSG00000126709	118.66	5.24925e-18	2.37776e-10
430	rs4941999	ENSG00000126709	118.66	5.24925e-18	2.37776e-10
431	rs4942000	ENSG00000126709	118.66	5.24925e-18	2.37776e-10
432	rs9525406	ENSG00000126709	118.66	5.24925e-18	2.37776e-10
433	rs7350658	ENSG00000126709	118.66	5.24925e-18	2.37776e-10
434	rs2183144	ENSG00000126709	118.66	5.24925e-18	2.37776e-10
435	rs7328139	ENSG00000126709	118.66	5.24925e-18	2.37776e-10
436	rs7328145	ENSG00000126709	118.66	5.24925e-18	2.37776e-10
437	rs7331435	ENSG00000126709	118.66	5.24925e-18	2.37776e-10
438	rs7333274	ENSG00000126709	118.66	5.24925e-18	2.37776e-10
439	rs2324737	ENSG00000126709	118.66	5.24925e-18	2.37776e-10
440	rs4942001	ENSG00000126709	118.66	5.24925e-18	2.37776e-10
441	rs4942002	ENSG00000126709	118.66	5.24925e-18	2.37776e-10
442	rs4942003	ENSG00000126709	118.66	5.24925e-18	2.37776e-10
443	rs4942004	ENSG00000126709	118.66	5.24925e-18	2.37776e-10
444	rs9315790	ENSG00000126709	118.66	5.24925e-18	2.37776e-10
445	rs7339089	ENSG00000126709	118.66	5.24925e-18	2.37776e-10
446	rs9315791	ENSG00000126709	118.66	5.24925e-18	2.37776e-10
447	rs9315792	ENSG00000126709	118.66	5.24925e-18	2.37776e-10
448	rs7139788	ENSG00000126709	118.66	5.24925e-18	2.37776e-10
449	rs7338617	ENSG00000126709	118.66	5.24925e-18	2.37776e-10
450	rs6560961	ENSG00000126709	118.66	5.24925e-18	2.37776e-10
451	rs6560962	ENSG00000126709	118.66	5.24925e-18	2.37776e-10
452	rs6560963	ENSG00000126709	118.66	5.24925e-18	2.37776e-10
453	rs6560964	ENSG00000126709	118.66	5.24925e-18	2.37776e-10
454	rs1055588	ENSG00000126709	118.66	5.24925e-18	2.37776e-10
455	rs3610	ENSG00000126709	118.66	5.24925e-18	2.37776e-10
456	rs4942005	ENSG00000126709	118.66	5.24925e-18	2.37776e-10
457	rs4942006	ENSG00000126709	118.66	5.24925e-18	2.37776e-10
458	rs4942007	ENSG00000126709	118.66	5.24925e-18	2.37776e-10
459	rs4942008	ENSG00000126709	118.66	5.24925e-18	2.37776e-10
460	rs2039118	ENSG00000126709	118.66	5.24925e-18	2.37776e-10
461	rs2039119	ENSG00000126709	118.66	5.24925e-18	2.37776e-10
462	rs4356347	ENSG00000126709	118.66	5.24925e-18	2.37776e-10
463	rs61963160	ENSG00000126709	118.66	5.24925e-18	2.37776e-10
464	rs12863179	ENSG00000126709	118.66	5.24925e-18	2.37776e-10
465	rs12865032	ENSG00000126709	118.66	5.24925e-18	2.37776e-10
466	rs34123829	ENSG00000126709	118.66	5.24925e-18	2.37776e-10
467	rs4488324	ENSG00000126709	118.66	5.24925e-18	2.37776e-10
468	rs4288867	ENSG00000126709	118.66	5.24925e-18	2.37776e-10
469	rs4415896	ENSG00000126709	118.66	5.24925e-18	2.37776e-10
470	rs4415897	ENSG00000126709	118.66	5.24925e-18	2.37776e-10
471	rs4356344	ENSG00000126709	118.66	5.24925e-18	2.37776e-10
472	rs4389021	ENSG00000126709	118.66	5.24925e-18	2.37776e-10
473	rs4628828	ENSG00000126709	118.66	5.24925e-18	2.37776e-10
474	rs9532627	ENSG00000126709	118.66	5.24925e-18	2.37776e-10
475	rs9594445	ENSG00000126709	118.66	5.24925e-18	2.37776e-10
476	rs9594446	ENSG00000126709	118.66	5.24925e-18	2.37776e-10
477	rs4402423	ENSG00000126709	118.66	5.24925e-18	2.37776e-10
478	rs9532628	ENSG00000126709	118.66	5.24925e-18	2.37776e-10
479	rs9532629	ENSG00000126709	118.66	5.24925e-18	2.37776e-10
480	rs7491149	ENSG00000126709	118.66	5.24925e-18	2.37776e-10
481	rs9532630	ENSG00000126709	118.66	5.24925e-18	2.37776e-10
482	rs4306385	ENSG00000126709	118.66	5.24925e-18	2.37776e-10
483	rs4406939	ENSG00000126709	118.66	5.24925e-18	2.37776e-10
484	rs4628824	ENSG00000126709	118.66	5.24925e-18	2.37776e-10
485	rs9532632	ENSG00000126709	118.66	5.24925e-18	2.37776e-10
486	rs9532633	ENSG00000126709	118.66	5.24925e-18	2.37776e-10
487	rs9532634	ENSG00000126709	118.66	5.24925e-18	2.37776e-10
488	rs9532635	ENSG00000126709	118.66	5.24925e-18	2.37776e-10
489	rs12428966	ENSG00000126709	118.66	5.24925e-18	2.37776e-10
490	rs12428959	ENSG00000126709	118.66	5.24925e-18	2.37776e-10
491	rs74207969	ENSG00000126709	118.66	5.24925e-18	2.37776e-10
492	rs4942009	ENSG00000126709	118.66	5.24925e-18	2.37776e-10
493	rs4334153	ENSG00000126709	118.66	5.24925e-18	2.37776e-10
494	rs4309270	ENSG00000126709	118.66	5.24925e-18	2.37776e-10
495	rs4270044	ENSG00000126709	118.66	5.24925e-18	2.37776e-10
496	rs11147823	ENSG00000126709	118.66	5.24925e-18	2.37776e-10
497	rs11147824	ENSG00000126709	118.66	5.24925e-18	2.37776e-10
498	rs9525417	ENSG00000126709	118.66	5.24925e-18	2.37776e-10
499	rs9532638	ENSG00000126709	118.66	5.24925e-18	2.37776e-10
500	rs7997536	ENSG00000126709	118.66	5.24925e-18	2.37776e-10
501	rs7997560	ENSG00000126709	118.66	5.24925e-18	2.37776e-10
502	rs9525418	ENSG00000126709	118.66	5.24925e-18	2.37776e-10
503	rs4254182	ENSG00000126709	118.66	5.24925e-18	2.37776e-10
504	rs4600337	ENSG00000126709	118.66	5.24925e-18	2.37776e-10
505	rs4555012	ENSG00000126709	118.66	5.24925e-18	2.37776e-10
506	rs11619117	ENSG00000126709	118.66	5.24925e-18	2.37776e-10
507	rs12871420	ENSG00000126709	118.66	5.24925e-18	2.37776e-10
508	rs9594450	ENSG00000126709	118.66	5.24925e-18	2.37776e-10
509	rs12871735	ENSG00000126709	118.66	5.24925e-18	2.37776e-10
510	rs12871895	ENSG00000126709	118.66	5.24925e-18	2.37776e-10
511	rs12872288	ENSG00000126709	118.66	5.24925e-18	2.37776e-10
512	rs9532640	ENSG00000126709	118.66	5.24925e-18	2.37776e-10
513	rs9532641	ENSG00000126709	118.66	5.24925e-18	2.37776e-10
514	rs9532643	ENSG00000126709	118.66	5.24925e-18	2.37776e-10
515	rs9532644	ENSG00000126709	118.66	5.24925e-18	2.37776e-10
516	rs9532645	ENSG00000126709	118.66	5.24925e-18	2.37776e-10
517	rs9532646	ENSG00000126709	118.66	5.24925e-18	2.37776e-10
518	rs9525419	ENSG00000126709	118.66	5.24925e-18	2.37776e-10
519	rs12430400	ENSG00000126709	118.66	5.24925e-18	2.37776e-10
520	rs9532647	ENSG00000126709	118.66	5.24925e-18	2.37776e-10
521	rs9525420	ENSG00000126709	118.66	5.24925e-18	2.37776e-10
522	rs7324383	ENSG00000126709	118.66	5.24925e-18	2.37776e-10
523	rs9532648	ENSG00000126709	118.66	5.24925e-18	2.37776e-10
524	rs4942010	ENSG00000126709	118.66	5.24925e-18	2.37776e-10
525	rs4942011	ENSG00000126709	118.66	5.24925e-18	2.37776e-10
526	rs9532649	ENSG00000126709	118.66	5.24925e-18	2.37776e-10
527	rs7320344	ENSG00000126709	118.66	5.24925e-18	2.37776e-10
528	rs7981826	ENSG00000126709	118.66	5.24925e-18	2.37776e-10
529	rs9532650	ENSG00000126709	118.66	5.24925e-18	2.37776e-10
530	rs9532654	ENSG00000126709	118.66	5.24925e-18	2.37776e-10
531	rs1989252	ENSG00000126709	118.66	5.24925e-18	2.37776e-10
532	rs7333447	ENSG00000126709	118.66	5.24925e-18	2.37776e-10
533	rs11147827	ENSG00000126709	118.66	5.24925e-18	2.37776e-10
534	rs9525427	ENSG00000126709	118.66	5.24925e-18	2.37776e-10
535	rs9532656	ENSG00000126709	118.66	5.24925e-18	2.37776e-10
536	rs9532657	ENSG00000126709	118.66	5.24925e-18	2.37776e-10
537	rs9590561	ENSG00000126709	118.66	5.24925e-18	2.37776e-10
538	rs9562237	ENSG00000126709	118.66	5.24925e-18	2.37776e-10
539	rs2324742	ENSG00000126709	118.66	5.24925e-18	2.37776e-10
540	rs9594455	ENSG00000126709	118.66	5.24925e-18	2.37776e-10
541	rs11839431	ENSG00000126709	118.66	5.24925e-18	2.37776e-10
542	rs11843633	ENSG00000126709	118.66	5.24925e-18	2.37776e-10
543	rs12873193	ENSG00000126709	118.66	5.24925e-18	2.37776e-10
544	rs6440881	ENSG00000126709	118.586	5.30805e-18	2.37776e-10
545	rs115383245	ENSG00000126709	118.554	5.33369e-18	2.37776e-10
546	rs3010850	ENSG00000126709	118.492	5.38362e-18	2.37776e-10
547	rs10190728	ENSG00000126709	118.491	5.38448e-18	2.37776e-10
548	rs57346975	ENSG00000126709	118.476	5.39668e-18	2.37776e-10
549	rs6437300	ENSG00000126709	118.473	5.39872e-18	2.37776e-10
550	rs7601106	ENSG00000126709	118.473	5.39872e-18	2.37776e-10
551	rs11889928	ENSG00000126709	118.473	5.39872e-18	2.37776e-10
552	rs10933575	ENSG00000126709	118.473	5.39872e-18	2.37776e-10
553	rs4853988	ENSG00000126709	118.473	5.39872e-18	2.37776e-10
554	rs4853987	ENSG00000126709	118.473	5.39872e-18	2.37776e-10
555	rs67949567	ENSG00000126709	118.473	5.39872e-18	2.37776e-10
556	rs11683977	ENSG00000126709	118.473	5.39872e-18	2.37776e-10
557	rs11677496	ENSG00000126709	118.473	5.39872e-18	2.37776e-10
558	rs6752104	ENSG00000126709	118.473	5.39872e-18	2.37776e-10
559	rs59074802	ENSG00000126709	118.473	5.39872e-18	2.37776e-10
560	rs66549553	ENSG00000126709	118.473	5.39872e-18	2.37776e-10
561	rs4854102	ENSG00000126709	118.473	5.39872e-18	2.37776e-10
562	rs78216489	ENSG00000126709	118.473	5.39872e-18	2.37776e-10
563	rs35761589	ENSG00000126709	118.473	5.39872e-18	2.37776e-10
564	rs35319801	ENSG00000126709	118.473	5.39872e-18	2.37776e-10
565	rs36020357	ENSG00000126709	118.473	5.39872e-18	2.37776e-10
566	rs6711008	ENSG00000126709	118.473	5.39872e-18	2.37776e-10
567	rs6716829	ENSG00000126709	118.473	5.39872e-18	2.37776e-10
568	rs4854100	ENSG00000126709	118.473	5.39872e-18	2.37776e-10
569	rs10755058	ENSG00000126709	118.473	5.39872e-18	2.37776e-10
570	rs4854099	ENSG00000126709	118.473	5.39872e-18	2.37776e-10
571	rs4854098	ENSG00000126709	118.473	5.39872e-18	2.37776e-10
572	rs4854097	ENSG00000126709	118.473	5.39872e-18	2.37776e-10
573	rs4854096	ENSG00000126709	118.473	5.39872e-18	2.37776e-10
574	rs4241309	ENSG00000126709	118.473	5.39872e-18	2.37776e-10
575	rs10181436	ENSG00000126709	118.473	5.39872e-18	2.37776e-10
576	rs10195541	ENSG00000126709	118.473	5.39872e-18	2.37776e-10
577	rs10933576	ENSG00000126709	118.473	5.39872e-18	2.37776e-10
578	rs12474941	ENSG00000126709	118.473	5.39872e-18	2.37776e-10
579	rs869953	ENSG00000126709	118.473	5.39872e-18	2.37776e-10
580	rs80244422	ENSG00000126709	118.422	5.44096e-18	2.37776e-10
581	rs12683735	ENSG00000126709	118.353	5.49735e-18	2.37776e-10
582	rs35645263	ENSG00000126709	118.329	5.51745e-18	2.37776e-10
583	rs6768185	ENSG00000126709	118.321	5.52391e-18	2.37776e-10
584	rs4800319	ENSG00000126709	118.265	5.5711e-18	2.37776e-10
585	rs12185332	ENSG00000126709	118.265	5.5711e-18	2.37776e-10
586	rs13052869	ENSG00000126709	118.208	5.61936e-18	2.37776e-10
587	rs76858021	ENSG00000126709	118.208	5.61936e-18	2.37776e-10
588	rs11924336	ENSG00000126709	118.202	5.62384e-18	2.37776e-10
589	rs4404485	ENSG00000126709	118.202	5.62384e-18	2.37776e-10
590	rs4334682	ENSG00000126709	118.202	5.62384e-18	2.37776e-10
591	rs62288675	ENSG00000126709	118.14	5.67733e-18	2.37776e-10
592	rs6797858	ENSG00000126709	118.14	5.67733e-18	2.37776e-10
593	rs10755147	ENSG00000126709	118.14	5.67733e-18	2.37776e-10
594	rs4936115	ENSG00000126709	118.132	5.68351e-18	2.37776e-10
595	rs71481756	ENSG00000126709	118.114	5.69963e-18	2.37776e-10
596	rs10837146	ENSG00000126709	118.08	5.72858e-18	2.37776e-10
597	rs17115016	ENSG00000126709	118.015	5.78522e-18	2.37776e-10
598	rs17115095	ENSG00000126709	118.015	5.78522e-18	2.37776e-10
599	rs9853164	ENSG00000126709	118.014	5.78561e-18	2.37776e-10
600	rs12054158	ENSG00000126709	118.014	5.78561e-18	2.37776e-10
601	rs12053855	ENSG00000126709	118.014	5.78561e-18	2.37776e-10
602	rs13062814	ENSG00000126709	118.014	5.78561e-18	2.37776e-10
603	rs55659511	ENSG00000126709	118	5.7986e-18	2.37776e-10
604	rs67381378	ENSG00000126709	117.93	5.85974e-18	2.37776e-10
605	rs2801016	ENSG00000126709	117.83	5.9492e-18	2.37776e-10
606	rs2174746	ENSG00000126709	117.792	5.98376e-18	2.37776e-10
607	rs10937524	ENSG00000126709	117.785	5.99002e-18	2.37776e-10
608	rs3783164	ENSG00000126709	117.771	6.00252e-18	2.37776e-10
609	rs9596215	ENSG00000126709	117.766	6.00718e-18	2.37776e-10
610	rs9568363	ENSG00000126709	117.766	6.00718e-18	2.37776e-10
611	rs9568364	ENSG00000126709	117.766	6.00718e-18	2.37776e-10
612	rs4942901	ENSG00000126709	117.766	6.00718e-18	2.37776e-10
613	rs9596219	ENSG00000126709	117.766	6.00718e-18	2.37776e-10
614	rs9596220	ENSG00000126709	117.766	6.00718e-18	2.37776e-10
615	rs2803839	ENSG00000126709	117.766	6.00718e-18	2.37776e-10
616	rs2997624	ENSG00000126709	117.766	6.00718e-18	2.37776e-10
617	rs2066549	ENSG00000126709	117.766	6.00718e-18	2.37776e-10
618	rs2760914	ENSG00000126709	117.766	6.00718e-18	2.37776e-10
619	rs2066558	ENSG00000126709	117.766	6.00718e-18	2.37776e-10
620	rs2740544	ENSG00000126709	117.766	6.00718e-18	2.37776e-10
621	rs2740545	ENSG00000126709	117.766	6.00718e-18	2.37776e-10
622	rs2066572	ENSG00000126709	117.766	6.00718e-18	2.37776e-10
623	rs2242482	ENSG00000126709	117.766	6.00718e-18	2.37776e-10
624	rs2066575	ENSG00000126709	117.766	6.00718e-18	2.37776e-10
625	rs2066585	ENSG00000126709	117.766	6.00718e-18	2.37776e-10
626	rs2740508	ENSG00000126709	117.766	6.00718e-18	2.37776e-10
627	rs10894246	ENSG00000126709	117.76	6.01248e-18	2.37776e-10
628	rs4245095	ENSG00000126709	117.76	6.01248e-18	2.37776e-10
629	rs7128694	ENSG00000126709	117.76	6.01248e-18	2.37776e-10
630	rs4937569	ENSG00000126709	117.76	6.01248e-18	2.37776e-10
631	rs7940967	ENSG00000126709	117.76	6.01248e-18	2.37776e-10
632	rs10894253	ENSG00000126709	117.76	6.01248e-18	2.37776e-10
633	rs10791094	ENSG00000126709	117.76	6.01248e-18	2.37776e-10
634	rs10791095	ENSG00000126709	117.76	6.01248e-18	2.37776e-10
635	rs10894254	ENSG00000126709	117.76	6.01248e-18	2.37776e-10
636	rs7123842	ENSG00000126709	117.76	6.01248e-18	2.37776e-10
637	rs4937570	ENSG00000126709	117.76	6.01248e-18	2.37776e-10
638	rs4937571	ENSG00000126709	117.76	6.01248e-18	2.37776e-10
639	rs4937572	ENSG00000126709	117.76	6.01248e-18	2.37776e-10
640	rs9292925	ENSG00000126709	117.749	6.02242e-18	2.37776e-10
641	rs10046009	ENSG00000126709	117.749	6.02242e-18	2.37776e-10
642	rs6870586	ENSG00000126709	117.749	6.02242e-18	2.37776e-10
643	rs13186576	ENSG00000126709	117.749	6.02242e-18	2.37776e-10
644	rs10078676	ENSG00000126709	117.749	6.02242e-18	2.37776e-10
645	rs10045715	ENSG00000126709	117.749	6.02242e-18	2.37776e-10
646	rs10037745	ENSG00000126709	117.749	6.02242e-18	2.37776e-10
647	rs28739449	ENSG00000126709	117.749	6.02242e-18	2.37776e-10
648	rs9292926	ENSG00000126709	117.749	6.02242e-18	2.37776e-10
649	rs4526107	ENSG00000126709	117.749	6.02242e-18	2.37776e-10
650	rs10473391	ENSG00000126709	117.749	6.02242e-18	2.37776e-10
651	rs10064822	ENSG00000126709	117.749	6.02242e-18	2.37776e-10
652	rs4435868	ENSG00000126709	117.749	6.02242e-18	2.37776e-10
653	rs10066788	ENSG00000126709	117.749	6.02242e-18	2.37776e-10
654	rs10071262	ENSG00000126709	117.749	6.02242e-18	2.37776e-10
655	rs10061989	ENSG00000126709	117.749	6.02242e-18	2.37776e-10
656	rs10054722	ENSG00000126709	117.749	6.02242e-18	2.37776e-10
657	rs10070476	ENSG00000126709	117.749	6.02242e-18	2.37776e-10
658	rs10473393	ENSG00000126709	117.749	6.02242e-18	2.37776e-10
659	rs10073450	ENSG00000126709	117.749	6.02242e-18	2.37776e-10
660	rs68051826	ENSG00000126709	117.749	6.02242e-18	2.37776e-10
661	rs1911822	ENSG00000126709	117.749	6.02242e-18	2.37776e-10
662	rs62006106	ENSG00000126709	117.687	6.07919e-18	2.37776e-10
663	rs7194426	ENSG00000126709	117.612	6.14912e-18	2.37776e-10
664	rs7200084	ENSG00000126709	117.612	6.14912e-18	2.37776e-10
665	rs10442597	ENSG00000126709	117.594	6.16561e-18	2.37776e-10
666	rs76655668	ENSG00000126709	117.592	6.16736e-18	2.37776e-10
667	rs10432407	ENSG00000126709	117.582	6.17662e-18	2.37776e-10
668	rs78246413	ENSG00000126709	117.573	6.18527e-18	2.37776e-10
669	rs7746756	ENSG00000126709	117.573	6.18527e-18	2.37776e-10
670	rs111987196	ENSG00000126709	117.573	6.18527e-18	2.37776e-10
671	rs78255039	ENSG00000126709	117.553	6.20383e-18	2.37776e-10
672	rs9532659	ENSG00000126709	117.553	6.20383e-18	2.37776e-10
673	rs9594457	ENSG00000126709	117.553	6.20383e-18	2.37776e-10
674	rs9594458	ENSG00000126709	117.553	6.20383e-18	2.37776e-10
675	rs9590562	ENSG00000126709	117.553	6.20383e-18	2.37776e-10
676	rs12857052	ENSG00000126709	117.553	6.20383e-18	2.37776e-10
677	rs9532660	ENSG00000126709	117.553	6.20383e-18	2.37776e-10
678	rs9566607	ENSG00000126709	117.553	6.20383e-18	2.37776e-10
679	rs9562238	ENSG00000126709	117.553	6.20383e-18	2.37776e-10
680	rs4600338	ENSG00000126709	117.553	6.20383e-18	2.37776e-10
681	rs2324738	ENSG00000126709	117.553	6.20383e-18	2.37776e-10
682	rs2324739	ENSG00000126709	117.553	6.20383e-18	2.37776e-10
683	rs9532662	ENSG00000126709	117.553	6.20383e-18	2.37776e-10
684	rs12864313	ENSG00000126709	117.553	6.20383e-18	2.37776e-10
685	rs9532663	ENSG00000126709	117.553	6.20383e-18	2.37776e-10
686	rs9532664	ENSG00000126709	117.553	6.20383e-18	2.37776e-10
687	rs9532668	ENSG00000126709	117.553	6.20383e-18	2.37776e-10
688	rs9532670	ENSG00000126709	117.553	6.20383e-18	2.37776e-10
689	rs9532671	ENSG00000126709	117.553	6.20383e-18	2.37776e-10
690	rs9532672	ENSG00000126709	117.553	6.20383e-18	2.37776e-10
691	rs7324625	ENSG00000126709	117.553	6.20383e-18	2.37776e-10
692	rs4454835	ENSG00000126709	117.553	6.20383e-18	2.37776e-10
693	rs1571116	ENSG00000126709	117.553	6.20383e-18	2.37776e-10
694	rs9532673	ENSG00000126709	117.553	6.20383e-18	2.37776e-10
695	rs9532674	ENSG00000126709	117.553	6.20383e-18	2.37776e-10
696	rs11147828	ENSG00000126709	117.553	6.20383e-18	2.37776e-10
697	rs1056835	ENSG00000126709	117.553	6.20383e-18	2.37776e-10
698	rs1056824	ENSG00000126709	117.553	6.20383e-18	2.37776e-10
699	rs9532676	ENSG00000126709	117.553	6.20383e-18	2.37776e-10
700	rs9525432	ENSG00000126709	117.553	6.20383e-18	2.37776e-10
701	rs2875421	ENSG00000126709	117.553	6.20383e-18	2.37776e-10
702	rs7989531	ENSG00000126709	117.553	6.20383e-18	2.37776e-10
703	rs7326520	ENSG00000126709	117.553	6.20383e-18	2.37776e-10
704	rs7327836	ENSG00000126709	117.553	6.20383e-18	2.37776e-10
705	rs4942012	ENSG00000126709	117.553	6.20383e-18	2.37776e-10
706	rs9315794	ENSG00000126709	117.553	6.20383e-18	2.37776e-10
707	rs4941391	ENSG00000126709	117.553	6.20383e-18	2.37776e-10
708	rs4343141	ENSG00000126709	117.553	6.20383e-18	2.37776e-10
709	rs3887418	ENSG00000126709	117.553	6.20383e-18	2.37776e-10
710	rs1056820	ENSG00000126709	117.553	6.20383e-18	2.37776e-10
711	rs9532678	ENSG00000126709	117.553	6.20383e-18	2.37776e-10
712	rs9315795	ENSG00000126709	117.553	6.20383e-18	2.37776e-10
713	rs3764056	ENSG00000126709	117.553	6.20383e-18	2.37776e-10
714	rs9525434	ENSG00000126709	117.553	6.20383e-18	2.37776e-10
715	rs7989303	ENSG00000126709	117.553	6.20383e-18	2.37776e-10
716	rs3736953	ENSG00000126709	117.553	6.20383e-18	2.37776e-10
717	rs9532681	ENSG00000126709	117.553	6.20383e-18	2.37776e-10
718	rs4516083	ENSG00000126709	117.553	6.20383e-18	2.37776e-10
719	rs7322399	ENSG00000126709	117.553	6.20383e-18	2.37776e-10
720	rs7322097	ENSG00000126709	117.553	6.20383e-18	2.37776e-10
721	rs9315796	ENSG00000126709	117.553	6.20383e-18	2.37776e-10
722	rs10502522	ENSG00000126709	117.518	6.23693e-18	2.37776e-10
723	rs1833422	ENSG00000126709	117.518	6.23693e-18	2.37776e-10
724	rs1833421	ENSG00000126709	117.518	6.23693e-18	2.37776e-10
725	rs12104241	ENSG00000126709	117.514	6.24108e-18	2.37776e-10
726	rs950249	ENSG00000126709	117.505	6.2489e-18	2.37776e-10
727	rs11718369	ENSG00000126709	117.505	6.2489e-18	2.37776e-10
728	rs1918394	ENSG00000126709	117.505	6.2489e-18	2.37776e-10
729	rs9310304	ENSG00000126709	117.505	6.2489e-18	2.37776e-10
730	rs4254695	ENSG00000126709	117.505	6.2489e-18	2.37776e-10
731	rs7616540	ENSG00000126709	117.505	6.2489e-18	2.37776e-10
732	rs4349538	ENSG00000126709	117.505	6.2489e-18	2.37776e-10
733	rs7618920	ENSG00000126709	117.505	6.2489e-18	2.37776e-10
734	rs6774188	ENSG00000126709	117.505	6.2489e-18	2.37776e-10
735	rs12629852	ENSG00000126709	117.505	6.2489e-18	2.37776e-10
736	rs7430615	ENSG00000126709	117.505	6.2489e-18	2.37776e-10
737	rs4266230	ENSG00000126709	117.505	6.2489e-18	2.37776e-10
738	rs4496524	ENSG00000126709	117.505	6.2489e-18	2.37776e-10
739	rs6549670	ENSG00000126709	117.505	6.2489e-18	2.37776e-10
740	rs4554004	ENSG00000126709	117.505	6.2489e-18	2.37776e-10
741	rs6769591	ENSG00000126709	117.505	6.2489e-18	2.37776e-10
742	rs4600850	ENSG00000126709	117.505	6.2489e-18	2.37776e-10
743	rs9810635	ENSG00000126709	117.505	6.2489e-18	2.37776e-10
744	rs9749589	ENSG00000126709	117.48	6.27272e-18	2.37776e-10
745	rs4776058	ENSG00000126709	117.464	6.28871e-18	2.37776e-10
746	rs12902679	ENSG00000126709	117.464	6.28871e-18	2.37776e-10
747	rs2414161	ENSG00000126709	117.464	6.28871e-18	2.37776e-10
748	rs2288271	ENSG00000126709	117.464	6.28871e-18	2.37776e-10
749	rs2414163	ENSG00000126709	117.464	6.28871e-18	2.37776e-10
750	rs12898644	ENSG00000126709	117.464	6.28871e-18	2.37776e-10
751	rs11853917	ENSG00000126709	117.464	6.28871e-18	2.37776e-10
752	rs11857150	ENSG00000126709	117.464	6.28871e-18	2.37776e-10
753	rs11070907	ENSG00000126709	117.464	6.28871e-18	2.37776e-10
754	rs4776065	ENSG00000126709	117.464	6.28871e-18	2.37776e-10
755	rs4776066	ENSG00000126709	117.464	6.28871e-18	2.37776e-10
756	rs8026800	ENSG00000126709	117.464	6.28871e-18	2.37776e-10
757	rs11858743	ENSG00000126709	117.464	6.28871e-18	2.37776e-10
758	rs933860	ENSG00000126709	117.464	6.28871e-18	2.37776e-10
759	rs4774636	ENSG00000126709	117.464	6.28871e-18	2.37776e-10
760	rs13379728	ENSG00000126709	117.376	6.37231e-18	2.37776e-10
761	rs11257243	ENSG00000126709	117.354	6.39447e-18	2.37776e-10
762	rs7069846	ENSG00000126709	117.342	6.40568e-18	2.37776e-10
763	rs58488568	ENSG00000126709	117.326	6.42133e-18	2.37776e-10
764	rs7338055	ENSG00000126709	117.321	6.42645e-18	2.37776e-10
765	rs4942899	ENSG00000126709	117.321	6.42645e-18	2.37776e-10
766	rs9391051	ENSG00000126709	117.319	6.42859e-18	2.37776e-10
767	rs12493533	ENSG00000126709	117.31	6.43697e-18	2.37776e-10
768	rs13075684	ENSG00000126709	117.31	6.43697e-18	2.37776e-10
769	rs9880401	ENSG00000126709	117.31	6.43697e-18	2.37776e-10
770	rs4677430	ENSG00000126709	117.31	6.43697e-18	2.37776e-10
771	rs6778549	ENSG00000126709	117.31	6.43697e-18	2.37776e-10
772	rs484659	ENSG00000126709	117.292	6.45487e-18	2.37776e-10
773	rs542429	ENSG00000126709	117.292	6.45487e-18	2.37776e-10
774	rs7973518	ENSG00000126709	117.292	6.45487e-18	2.37776e-10
775	rs55898150	ENSG00000126709	117.292	6.45487e-18	2.37776e-10
776	rs13233326	ENSG00000126709	117.289	6.45751e-18	2.37776e-10
777	rs1551418	ENSG00000126709	117.269	6.47756e-18	2.37776e-10
778	rs6077966	ENSG00000126709	117.224	6.52147e-18	2.37776e-10
779	rs6077967	ENSG00000126709	117.224	6.52147e-18	2.37776e-10
780	rs62187878	ENSG00000126709	117.224	6.52147e-18	2.37776e-10
781	rs1108849	ENSG00000126709	117.224	6.52147e-18	2.37776e-10
782	rs12903617	ENSG00000126709	117.182	6.56284e-18	2.37776e-10
783	rs17614559	ENSG00000126709	117.182	6.56284e-18	2.37776e-10
784	rs35372377	ENSG00000126709	117.182	6.56284e-18	2.37776e-10
785	rs4776059	ENSG00000126709	117.182	6.56284e-18	2.37776e-10
786	rs35505902	ENSG00000126709	117.182	6.56284e-18	2.37776e-10
787	rs62023352	ENSG00000126709	117.182	6.56284e-18	2.37776e-10
788	rs12915981	ENSG00000126709	117.182	6.56284e-18	2.37776e-10
789	rs3751614	ENSG00000126709	117.182	6.56284e-18	2.37776e-10
790	rs2414166	ENSG00000126709	117.182	6.56284e-18	2.37776e-10
791	rs12914502	ENSG00000126709	117.182	6.56284e-18	2.37776e-10
792	rs11070908	ENSG00000126709	117.182	6.56284e-18	2.37776e-10
793	rs11070909	ENSG00000126709	117.182	6.56284e-18	2.37776e-10
794	rs34431049	ENSG00000126709	117.182	6.56284e-18	2.37776e-10
795	rs4548810	ENSG00000126709	117.182	6.56284e-18	2.37776e-10
796	rs4776068	ENSG00000126709	117.182	6.56284e-18	2.37776e-10
797	rs1863512	ENSG00000126709	117.182	6.56284e-18	2.37776e-10
798	rs12914047	ENSG00000126709	117.182	6.56284e-18	2.37776e-10
799	rs10913622	ENSG00000126709	117.174	6.57102e-18	2.37776e-10
800	rs2163189	ENSG00000126709	117.17	6.57545e-18	2.37776e-10
801	rs11630665	ENSG00000126709	117.165	6.58005e-18	2.37776e-10
802	rs35903979	ENSG00000126709	117.153	6.59271e-18	2.37776e-10
803	rs34768061	ENSG00000126709	117.153	6.59271e-18	2.37776e-10
804	rs12697475	ENSG00000126709	117.146	6.5989e-18	2.37776e-10
805	rs10036233	ENSG00000126709	117.146	6.5989e-18	2.37776e-10
806	rs1546448	ENSG00000126709	117.146	6.5989e-18	2.37776e-10
807	rs10060817	ENSG00000126709	117.146	6.5989e-18	2.37776e-10
808	rs7704215	ENSG00000126709	117.146	6.5989e-18	2.37776e-10
809	rs10035916	ENSG00000126709	117.146	6.5989e-18	2.37776e-10
810	rs10036785	ENSG00000126709	117.146	6.5989e-18	2.37776e-10
811	rs4242069	ENSG00000126709	117.146	6.5989e-18	2.37776e-10
812	rs2388420	ENSG00000126709	117.146	6.5989e-18	2.37776e-10
813	rs10077608	ENSG00000126709	117.146	6.5989e-18	2.37776e-10
814	rs10057173	ENSG00000126709	117.146	6.5989e-18	2.37776e-10
815	rs7723030	ENSG00000126709	117.146	6.5989e-18	2.37776e-10
816	rs10039914	ENSG00000126709	117.146	6.5989e-18	2.37776e-10
817	rs76500191	ENSG00000126709	117.119	6.62632e-18	2.37776e-10
818	rs637307	ENSG00000126709	117.082	6.66358e-18	2.37776e-10
819	rs1876395	ENSG00000126709	117.071	6.675e-18	2.37776e-10
820	rs9396802	ENSG00000126709	117.06	6.68589e-18	2.37776e-10
821	rs72651595	ENSG00000126709	117.024	6.72322e-18	2.37776e-10
822	rs72651596	ENSG00000126709	117.024	6.72322e-18	2.37776e-10
823	rs1880968	ENSG00000126709	117.022	6.72534e-18	2.37776e-10
824	rs1880970	ENSG00000126709	117.022	6.72534e-18	2.37776e-10
825	rs7634401	ENSG00000126709	117.022	6.72534e-18	2.37776e-10
826	rs4677429	ENSG00000126709	117.022	6.72534e-18	2.37776e-10
827	rs1527525	ENSG00000126709	117.022	6.72534e-18	2.37776e-10
828	rs6549665	ENSG00000126709	117.022	6.72534e-18	2.37776e-10
829	rs1918395	ENSG00000126709	117.022	6.72534e-18	2.37776e-10
830	rs13063605	ENSG00000126709	117.022	6.72534e-18	2.37776e-10
831	rs9848552	ENSG00000126709	117.022	6.72534e-18	2.37776e-10
832	rs56195857	ENSG00000126709	117.022	6.72534e-18	2.37776e-10
833	rs4511937	ENSG00000126709	117.022	6.72534e-18	2.37776e-10
834	rs13099862	ENSG00000126709	117.022	6.72534e-18	2.37776e-10
835	rs9817859	ENSG00000126709	117.022	6.72534e-18	2.37776e-10
836	rs4261917	ENSG00000126709	117.022	6.72534e-18	2.37776e-10
837	rs9872407	ENSG00000126709	117.022	6.72534e-18	2.37776e-10
838	rs11707156	ENSG00000126709	117.022	6.72534e-18	2.37776e-10
839	rs11706644	ENSG00000126709	117.022	6.72534e-18	2.37776e-10
840	rs4331704	ENSG00000126709	117.022	6.72534e-18	2.37776e-10
841	rs6788443	ENSG00000126709	117.022	6.72534e-18	2.37776e-10
842	rs9829039	ENSG00000126709	117.022	6.72534e-18	2.37776e-10
843	rs6790277	ENSG00000126709	117.022	6.72534e-18	2.37776e-10
844	rs6801354	ENSG00000126709	117.022	6.72534e-18	2.37776e-10
845	rs60820638	ENSG00000126709	117.014	6.73349e-18	2.37776e-10
846	rs13092285	ENSG00000126709	117.013	6.73389e-18	2.37776e-10
847	rs2147316	ENSG00000126709	116.999	6.74857e-18	2.37776e-10
848	rs4543050	ENSG00000126709	116.995	6.75294e-18	2.37776e-10
849	rs11890420	ENSG00000126709	116.978	6.77047e-18	2.37776e-10
850	rs61279572	ENSG00000126709	116.972	6.77664e-18	2.37776e-10
851	rs57876564	ENSG00000126709	116.972	6.77664e-18	2.37776e-10
852	rs11712680	ENSG00000126709	116.972	6.77664e-18	2.37776e-10
853	rs62266828	ENSG00000126709	116.972	6.77664e-18	2.37776e-10
854	rs62258879	ENSG00000126709	116.972	6.77664e-18	2.37776e-10
855	rs9310318	ENSG00000126709	116.972	6.77664e-18	2.37776e-10
856	rs6440871	ENSG00000126709	116.968	6.78086e-18	2.37776e-10
857	rs62569046	ENSG00000126709	116.959	6.78977e-18	2.37776e-10
858	rs28657519	ENSG00000126709	116.958	6.7911e-18	2.37776e-10
859	rs153002	ENSG00000132530	116.291	7.51863e-18	2.62942e-10
860	rs11667194	ENSG00000132530	111.192	1.66467e-17	5.81494e-10
861	rs1590784	ENSG00000132530	110.246	1.93543e-17	6.70615e-10
862	rs1590786	ENSG00000132530	110.246	1.93543e-17	6.70615e-10
863	rs6425569	ENSG00000132530	110.246	1.93543e-17	6.70615e-10
864	rs10798683	ENSG00000132530	110.246	1.93543e-17	6.70615e-10
865	rs12117685	ENSG00000132530	110.246	1.93543e-17	6.70615e-10
866	rs10913801	ENSG00000132530	110.246	1.93543e-17	6.70615e-10
867	rs4651038	ENSG00000132530	110.246	1.93543e-17	6.70615e-10
868	rs8131782	ENSG00000132530	108.869	2.41529e-17	8.3592e-10
869	rs9388175	ENSG00000132530	108.622	2.51403e-17	8.69089e-10
870	rs9372735	ENSG00000132530	107.134	3.20382e-17	1.10247e-09
871	rs4631310	ENSG00000132530	107.134	3.20382e-17	1.10247e-09
872	rs4403278	ENSG00000132530	107.134	3.20382e-17	1.10247e-09
873	rs7757286	ENSG00000132530	107.134	3.20382e-17	1.10247e-09
874	rs7940505	ENSG00000132530	107.099	3.22189e-17	1.1049e-09
875	rs7940634	ENSG00000132530	107.099	3.22189e-17	1.1049e-09
876	rs7927484	ENSG00000132530	107.099	3.22189e-17	1.1049e-09
877	rs55868816	ENSG00000132530	106.844	3.35995e-17	1.15093e-09
878	rs10892983	ENSG00000132530	106.233	3.71514e-17	1.2697e-09
879	rs11600907	ENSG00000132530	106.233	3.71514e-17	1.2697e-09
880	rs705699	ENSG00000197728	105.91	3.91947e-17	1.33497e-09
881	rs705700	ENSG00000197728	105.91	3.91947e-17	1.33497e-09
882	rs1081975	ENSG00000197728	105.91	3.91947e-17	1.33497e-09
883	rs4132916	ENSG00000132530	105.655	4.08848e-17	1.39096e-09
884	rs10832990	ENSG00000132530	105.568	4.14796e-17	1.40801e-09
885	rs12277219	ENSG00000132530	105.568	4.14796e-17	1.40801e-09
886	rs112423147	ENSG00000132530	105.272	4.35694e-17	1.47728e-09
887	rs2037161	ENSG00000132530	104.921	4.61871e-17	1.56203e-09
888	rs7957244	ENSG00000132530	104.916	4.62251e-17	1.56203e-09
889	rs7960199	ENSG00000132530	104.916	4.62251e-17	1.56203e-09
890	rs2834645	ENSG00000132530	104.686	4.80374e-17	1.61819e-09
891	rs733594	ENSG00000132530	104.658	4.82639e-17	1.61819e-09
892	rs7821259	ENSG00000132530	104.658	4.82639e-17	1.61819e-09
893	rs12546578	ENSG00000132530	104.658	4.82639e-17	1.61819e-09
894	rs2196617	ENSG00000132530	104.658	4.82639e-17	1.61819e-09
895	rs2196618	ENSG00000132530	104.658	4.82639e-17	1.61819e-09
896	rs6473528	ENSG00000132530	104.658	4.82639e-17	1.61819e-09
897	rs6458232	ENSG00000132530	104.526	4.93381e-17	1.63904e-09
898	rs10110064	ENSG00000132530	104.522	4.93768e-17	1.63904e-09
899	rs2033732	ENSG00000132530	104.522	4.93768e-17	1.63904e-09
900	rs2033731	ENSG00000132530	104.522	4.93768e-17	1.63904e-09
901	rs1465809	ENSG00000132530	104.522	4.93768e-17	1.63904e-09
902	rs2118320	ENSG00000132530	104.522	4.93768e-17	1.63904e-09
903	rs10808859	ENSG00000132530	104.522	4.93768e-17	1.63904e-09
904	rs1550215	ENSG00000132530	104.522	4.93768e-17	1.63904e-09
905	rs7815593	ENSG00000132530	104.522	4.93768e-17	1.63904e-09
906	rs9388175	ENSG00000177409	100.704	9.44547e-17	3.13191e-09
907	rs7684178	ENSG00000138642	100.258	1.02024e-16	3.37916e-09
908	rs28514673	ENSG00000183172	99.9104	1.08361e-16	3.58509e-09
909	rs28369142	ENSG00000183172	99.0999	1.24799e-16	4.1244e-09
910	rs55868816	ENSG00000177409	96.1107	2.11875e-16	6.99443e-09
911	rs9372735	ENSG00000177409	95.9002	2.20031e-16	7.23191e-09
912	rs4631310	ENSG00000177409	95.9002	2.20031e-16	7.23191e-09
913	rs4403278	ENSG00000177409	95.9002	2.20031e-16	7.23191e-09
914	rs7757286	ENSG00000177409	95.9002	2.20031e-16	7.23191e-09
915	rs7684178	ENSG00000089127	95.0283	2.57489e-16	8.45381e-09
916	rs8131782	ENSG00000177409	94.9605	2.60672e-16	8.54895e-09
917	rs9388175	ENSG00000138642	94.8262	2.67091e-16	8.74991e-09
918	rs55868816	ENSG00000089127	94.5946	2.78559e-16	9.11567e-09
919	rs7684178	ENSG00000177409	94.4365	2.86682e-16	9.37129e-09
920	rs7940505	ENSG00000089127	92.8621	3.82507e-16	1.2463e-08
921	rs7940634	ENSG00000089127	92.8621	3.82507e-16	1.2463e-08
922	rs7927484	ENSG00000089127	92.8621	3.82507e-16	1.2463e-08
923	rs4132916	ENSG00000138642	92.6563	3.97323e-16	1.29317e-08
924	rs9372735	ENSG00000138642	92.4765	4.10752e-16	1.33111e-08
925	rs4631310	ENSG00000138642	92.4765	4.10752e-16	1.33111e-08
926	rs4403278	ENSG00000138642	92.4765	4.10752e-16	1.33111e-08
927	rs7757286	ENSG00000138642	92.4765	4.10752e-16	1.33111e-08
928	rs112423147	ENSG00000177409	91.6224	4.81375e-16	1.5583e-08
929	rs11667194	ENSG00000177409	91.5911	4.84193e-16	1.56573e-08
930	rs10110064	ENSG00000177409	91.0113	5.39644e-16	1.73014e-08
931	rs2033732	ENSG00000177409	91.0113	5.39644e-16	1.73014e-08
932	rs2033731	ENSG00000177409	91.0113	5.39644e-16	1.73014e-08
933	rs1465809	ENSG00000177409	91.0113	5.39644e-16	1.73014e-08
934	rs2118320	ENSG00000177409	91.0113	5.39644e-16	1.73014e-08
935	rs10808859	ENSG00000177409	91.0113	5.39644e-16	1.73014e-08
936	rs1550215	ENSG00000177409	91.0113	5.39644e-16	1.73014e-08
937	rs7815593	ENSG00000177409	91.0113	5.39644e-16	1.73014e-08
938	rs7957244	ENSG00000177409	90.9133	5.49658e-16	1.7585e-08
939	rs7960199	ENSG00000177409	90.9133	5.49658e-16	1.7585e-08
940	rs10892983	ENSG00000177409	90.8694	5.542e-16	1.76926e-08
941	rs11600907	ENSG00000177409	90.8694	5.542e-16	1.76926e-08
942	rs733594	ENSG00000177409	90.2647	6.21016e-16	1.97001e-08
943	rs7821259	ENSG00000177409	90.2647	6.21016e-16	1.97001e-08
944	rs12546578	ENSG00000177409	90.2647	6.21016e-16	1.97001e-08
945	rs2196617	ENSG00000177409	90.2647	6.21016e-16	1.97001e-08
946	rs2196618	ENSG00000177409	90.2647	6.21016e-16	1.97001e-08
947	rs6473528	ENSG00000177409	90.2647	6.21016e-16	1.97001e-08
948	rs153002	ENSG00000177409	90.2097	6.27496e-16	1.98846e-08
949	rs10832990	ENSG00000177409	89.8337	6.7375e-16	2.13054e-08
950	rs12277219	ENSG00000177409	89.8337	6.7375e-16	2.13054e-08
951	rs3773889	ENSG00000137959	89.6614	6.96126e-16	2.18977e-08
952	rs6799300	ENSG00000137959	89.6614	6.96126e-16	2.18977e-08
953	rs3773886	ENSG00000137959	89.6614	6.96126e-16	2.18977e-08
954	rs3773884	ENSG00000137959	89.6614	6.96126e-16	2.18977e-08
955	rs1436635	ENSG00000137959	89.6614	6.96126e-16	2.18977e-08
956	rs153002	ENSG00000089127	89.6365	6.99425e-16	2.19785e-08
957	rs6458232	ENSG00000177409	88.7452	8.28917e-16	2.60204e-08
958	rs11667194	ENSG00000138642	88.7204	8.3286e-16	2.61168e-08
959	rs2834645	ENSG00000177409	88.5833	8.55013e-16	2.66119e-08
960	rs1590784	ENSG00000138642	88.5789	8.55734e-16	2.66119e-08
961	rs1590786	ENSG00000138642	88.5789	8.55734e-16	2.66119e-08
962	rs6425569	ENSG00000138642	88.5789	8.55734e-16	2.66119e-08
963	rs10798683	ENSG00000138642	88.5789	8.55734e-16	2.66119e-08
964	rs12117685	ENSG00000138642	88.5789	8.55734e-16	2.66119e-08
965	rs10913801	ENSG00000138642	88.5789	8.55734e-16	2.66119e-08
966	rs4651038	ENSG00000138642	88.5789	8.55734e-16	2.66119e-08
967	rs4132916	ENSG00000177409	88.3962	8.86255e-16	2.75326e-08
968	rs2037161	ENSG00000177409	88.3797	8.89059e-16	2.75911e-08
969	rs7940505	ENSG00000177409	88.3232	8.98767e-16	2.78062e-08
970	rs7940634	ENSG00000177409	88.3232	8.98767e-16	2.78062e-08
971	rs7927484	ENSG00000177409	88.3232	8.98767e-16	2.78062e-08
972	rs1590784	ENSG00000177409	88.0069	9.55153e-16	2.93392e-08
973	rs1590786	ENSG00000177409	88.0069	9.55153e-16	2.93392e-08
974	rs6425569	ENSG00000177409	88.0069	9.55153e-16	2.93392e-08
975	rs10798683	ENSG00000177409	88.0069	9.55153e-16	2.93392e-08
976	rs12117685	ENSG00000177409	88.0069	9.55153e-16	2.93392e-08
977	rs10913801	ENSG00000177409	88.0069	9.55153e-16	2.93392e-08
978	rs4651038	ENSG00000177409	88.0069	9.55153e-16	2.93392e-08
979	rs153002	ENSG00000138642	87.8047	9.9312e-16	3.04743e-08
