# Supplementary material for: Interpreting Functional Impact of Genetic Variations by Network QTL for Genotype–Phenotype Association Study
Source: Front Cell Dev Biol. 2022 Jan 26;9:720321. doi: 10.3389/fcell.2021.720321 (PMC8826544; doi:10.3389/fcell.2021.720321)
Supplement: Supplementary file 2 [file DataSheet2.ZIP › SI-table/Table S9 nqtls.xlsx]

## Sheet: Table S8 nqtls
	snps	gene-pair	statistic	pvalue	FDR
1	rs73376156	RPL29_RPL27A	1246.97	3.99e-38	2.65e-28
2	rs113440718	RPL29_RPL27A	1246.97	3.99e-38	2.65e-28
3	rs74482733	RPL29_RPL27A	1246.97	3.99e-38	2.65e-28
4	rs16958835	RPL29_RPL27A	1246.97	3.99e-38	2.65e-28
5	rs76244829	RPL29_RPL27A	1246.97	3.99e-38	2.65e-28
6	rs16958836	RPL29_RPL27A	1246.97	3.99e-38	2.65e-28
7	rs73376168	RPL29_RPL27A	1246.97	3.99e-38	2.65e-28
8	rs7166360	RPL29_RPL27A	1246.97	3.99e-38	2.65e-28
9	rs56936283	RPL29_RPL27A	1246.97	3.99e-38	2.65e-28
10	rs59611916	RPL29_RPL27A	1246.97	3.99e-38	2.65e-28
11	rs73376178	RPL29_RPL27A	1246.97	3.99e-38	2.65e-28
12	rs73376181	RPL29_RPL27A	1246.97	3.99e-38	2.65e-28
13	rs57715967	RPL29_RPL27A	1246.97	3.99e-38	2.65e-28
14	rs6495558	RPL29_RPL27A	1246.97	3.99e-38	2.65e-28
15	rs73376192	RPL29_RPL27A	1246.97	3.99e-38	2.65e-28
16	rs73376193	RPL29_RPL27A	1246.97	3.99e-38	2.65e-28
17	rs73376196	RPL29_RPL27A	1246.97	3.99e-38	2.65e-28
18	rs113038820	RPL29_RPL27A	1246.97	3.99e-38	2.65e-28
19	rs7172480	RPL29_RPL27A	1246.97	3.99e-38	2.65e-28
20	rs148028239	RPL29_RPL27A	1246.97	3.99e-38	2.65e-28
21	rs8036791	RPL29_RPL27A	1246.97	3.99e-38	2.65e-28
22	rs57699120	RPL29_RPL27A	1246.97	3.99e-38	2.65e-28
23	rs73378126	RPL29_RPL27A	1246.97	3.99e-38	2.65e-28
24	rs76875145	RPL29_RPL27A	1246.97	3.99e-38	2.65e-28
25	rs73378144	RPL29_RPL27A	1246.97	3.99e-38	2.65e-28
26	rs73380107	RPL29_RPL27A	1246.97	3.99e-38	2.65e-28
27	rs9944206	RPL29_RPL27A	1246.97	3.99e-38	2.65e-28
28	rs79745542	RPL29_RPL27A	1246.97	3.99e-38	2.65e-28
29	rs60905714	RPL29_RPL27A	1246.97	3.99e-38	2.65e-28
30	rs73380126	RPL29_RPL27A	1246.97	3.99e-38	2.65e-28
31	rs7178002	RPL29_RPL27A	1246.97	3.99e-38	2.65e-28
32	rs73380135	RPL29_RPL27A	1246.97	3.99e-38	2.65e-28
33	rs73380141	RPL29_RPL27A	1246.97	3.99e-38	2.65e-28
34	rs28375867	RPL29_RPL27A	1246.97	3.99e-38	2.65e-28
35	rs28418847	RPL29_RPL27A	1246.97	3.99e-38	2.65e-28
36	rs7173618	RPL29_RPL27A	1246.97	3.99e-38	2.65e-28
37	rs112274443	RPL29_RPL27A	1246.97	3.99e-38	2.65e-28
38	rs73380157	RPL29_RPL27A	1246.97	3.99e-38	2.65e-28
39	rs57834992	RPL29_RPL27A	1246.97	3.99e-38	2.65e-28
40	rs9920902	RPL29_RPL27A	1246.97	3.99e-38	2.65e-28
41	rs7180920	RPL29_RPL27A	1226.05	5.66e-38	2.77e-28
42	rs12592460	RPL29_RPL27A	1226.05	5.66e-38	2.77e-28
43	rs4722381	RPL29_RPL27A	1214.59	6.87e-38	2.77e-28
44	rs12700543	RPL29_RPL27A	1214.59	6.87e-38	2.77e-28
45	rs6949212	RPL29_RPL27A	1214.59	6.87e-38	2.77e-28
46	rs7801254	RPL29_RPL27A	1214.59	6.87e-38	2.77e-28
47	rs7792757	RPL29_RPL27A	1214.59	6.87e-38	2.77e-28
48	rs73044327	RPL29_RPL27A	1214.59	6.87e-38	2.77e-28
49	rs747248	RPL29_RPL27A	1214.59	6.87e-38	2.77e-28
50	rs10895531	RPL29_RPL27A	1208.48	7.63e-38	2.77e-28
51	rs7976831	RPL29_RPL27A	1188.48	1.08e-37	2.77e-28
52	rs7960249	RPL29_RPL27A	1188.48	1.08e-37	2.77e-28
53	rs7971726	RPL29_RPL27A	1188.48	1.08e-37	2.77e-28
54	rs7971837	RPL29_RPL27A	1188.48	1.08e-37	2.77e-28
55	rs2398413	RPL29_RPL27A	1188.48	1.08e-37	2.77e-28
56	rs7809283	RPL29_RPL27A	1185.12	1.14e-37	2.77e-28
57	rs73050289	RPL29_RPL27A	1185.12	1.14e-37	2.77e-28
58	rs73033516	RPL29_RPL27A	1185.12	1.14e-37	2.77e-28
59	rs6968867	RPL29_RPL27A	1185.12	1.14e-37	2.77e-28
60	rs7796358	RPL29_RPL27A	1177.21	1.31e-37	2.77e-28
61	rs12137669	RPL29_RPL27A	1174.06	1.38e-37	2.77e-28
62	rs57566662	RPL29_RPL27A	1174.06	1.38e-37	2.77e-28
63	rs7811825	RPL29_RPL27A	1156.89	1.88e-37	2.77e-28
64	rs111425552	RPL29_RPL27A	1156.89	1.88e-37	2.77e-28
65	rs111621532	RPL29_RPL27A	1156.89	1.88e-37	2.77e-28
66	rs4722398	RPL29_RPL27A	1156.89	1.88e-37	2.77e-28
67	rs58906322	RPL29_RPL27A	1146.86	2.25e-37	2.77e-28
68	rs12405838	RPL29_RPL27A	1146.86	2.25e-37	2.77e-28
69	rs7793674	RPL29_RPL27A	1145.74	2.29e-37	2.77e-28
70	rs2396962	RPL29_RPL27A	1145.67	2.29e-37	2.77e-28
71	rs4921756	RPL29_RPL27A	1143.23	2.4e-37	2.77e-28
72	rs4921757	RPL29_RPL27A	1143.23	2.4e-37	2.77e-28
73	rs1989757	RPL29_RPL27A	1143.23	2.4e-37	2.77e-28
74	rs1989758	RPL29_RPL27A	1143.23	2.4e-37	2.77e-28
75	rs17587547	RPL29_RPL27A	1143.23	2.4e-37	2.77e-28
76	rs17503097	RPL29_RPL27A	1143.23	2.4e-37	2.77e-28
77	rs7812432	RPL29_RPL27A	1143.23	2.4e-37	2.77e-28
78	rs1115809	RPL29_RPL27A	1143.23	2.4e-37	2.77e-28
79	rs7838388	RPL29_RPL27A	1143.23	2.4e-37	2.77e-28
80	rs2410519	RPL29_RPL27A	1143.23	2.4e-37	2.77e-28
81	rs1024355	RPL29_RPL27A	1143.23	2.4e-37	2.77e-28
82	rs2410523	RPL29_RPL27A	1143.23	2.4e-37	2.77e-28
83	rs4921763	RPL29_RPL27A	1143.23	2.4e-37	2.77e-28
84	rs4921765	RPL29_RPL27A	1143.23	2.4e-37	2.77e-28
85	rs867615	RPL29_RPL27A	1142.67	2.42e-37	2.77e-28
86	rs10771088	RPL29_RPL27A	1142.67	2.42e-37	2.77e-28
87	rs4262802	RPL29_RPL27A	1142.67	2.42e-37	2.77e-28
88	rs1846608	RPL29_RPL27A	1141.87	2.46e-37	2.77e-28
89	rs62024454	RPL29_RPL27A	1140.77	2.51e-37	2.77e-28
90	rs17581764	RPL29_RPL27A	1136.05	2.73e-37	2.77e-28
91	rs17853066	RPL29_RPL27A	1136.05	2.73e-37	2.77e-28
92	rs59181113	RPL29_RPL27A	1136.05	2.73e-37	2.77e-28
93	rs113789803	RPL29_RPL27A	1134.55	2.81e-37	2.77e-28
94	rs73050253	RPL29_RPL27A	1134.55	2.81e-37	2.77e-28
95	rs73050254	RPL29_RPL27A	1134.55	2.81e-37	2.77e-28
96	rs17239772	RPL29_RPL27A	1134.55	2.81e-37	2.77e-28
97	rs10499320	RPL29_RPL27A	1134.55	2.81e-37	2.77e-28
98	rs73050272	RPL29_RPL27A	1134.55	2.81e-37	2.77e-28
99	rs73050273	RPL29_RPL27A	1134.55	2.81e-37	2.77e-28
100	rs1011189	RPL29_RPL27A	1134.55	2.81e-37	2.77e-28
101	rs6971695	RPL29_RPL27A	1134.55	2.81e-37	2.77e-28
102	rs34187931	RPL29_RPL27A	1132.32	2.92e-37	2.77e-28
103	rs62404508	RPL29_RPL27A	1131.26	2.98e-37	2.77e-28
104	rs11630666	RPL29_RPL27A	1129.65	3.07e-37	2.77e-28
105	rs9927076	RPL29_RPL27A	1127.15	3.21e-37	2.77e-28
106	rs2049631	RPL29_RPL27A	1126.65	3.24e-37	2.77e-28
107	rs71557054	RPL29_RPL27A	1126.42	3.25e-37	2.77e-28
108	rs11613701	RPL29_RPL27A	1122.7	3.48e-37	2.77e-28
109	rs1052967	RPL29_RPL27A	1122.7	3.48e-37	2.77e-28
110	rs10849390	RPL29_RPL27A	1122.7	3.48e-37	2.77e-28
111	rs11614126	RPL29_RPL27A	1122.7	3.48e-37	2.77e-28
112	rs12303868	RPL29_RPL27A	1122.7	3.48e-37	2.77e-28
113	rs12301300	RPL29_RPL27A	1122.7	3.48e-37	2.77e-28
114	rs76914074	RPL29_RPL27A	1122.7	3.48e-37	2.77e-28
115	rs12307171	RPL29_RPL27A	1122.7	3.48e-37	2.77e-28
116	rs11064120	RPL29_RPL27A	1122.7	3.48e-37	2.77e-28
117	rs11064121	RPL29_RPL27A	1122.7	3.48e-37	2.77e-28
118	rs11064122	RPL29_RPL27A	1122.7	3.48e-37	2.77e-28
119	rs11610339	RPL29_RPL27A	1122.7	3.48e-37	2.77e-28
120	rs11608764	RPL29_RPL27A	1122.7	3.48e-37	2.77e-28
121	rs12579728	RPL29_RPL27A	1122.7	3.48e-37	2.77e-28
122	rs12579736	RPL29_RPL27A	1122.7	3.48e-37	2.77e-28
123	rs11064128	RPL29_RPL27A	1122.7	3.48e-37	2.77e-28
124	rs11612275	RPL29_RPL27A	1122.7	3.48e-37	2.77e-28
125	rs11064129	RPL29_RPL27A	1122.7	3.48e-37	2.77e-28
126	rs148058854	RPL29_RPL27A	1121.26	3.58e-37	2.77e-28
127	rs141807399	RPL29_RPL27A	1121.26	3.58e-37	2.77e-28
128	rs143858443	RPL29_RPL27A	1121.26	3.58e-37	2.77e-28
129	rs4423188	RPL29_RPL27A	1121.26	3.58e-37	2.77e-28
130	rs56182543	RPL29_RPL27A	1121.26	3.58e-37	2.77e-28
131	rs71490347	RPL29_RPL27A	1121.26	3.58e-37	2.77e-28
132	rs12223045	RPL29_RPL27A	1119.33	3.71e-37	2.77e-28
133	rs721346	RPL29_RPL27A	1119.33	3.71e-37	2.77e-28
134	rs79335799	RPL29_RPL27A	1118.84	3.74e-37	2.77e-28
135	rs112037035	RPL29_RPL27A	1118.83	3.74e-37	2.77e-28
136	rs34914463	RPL29_RPL27A	1117.8	3.81e-37	2.77e-28
137	rs10434875	RPL29_RPL27A	1116.2	3.93e-37	2.77e-28
138	rs9374251	RPL29_RPL27A	1116.2	3.93e-37	2.77e-28
139	rs4082794	RPL29_RPL27A	1116.2	3.93e-37	2.77e-28
140	rs11752263	RPL29_RPL27A	1116.2	3.93e-37	2.77e-28
141	rs12055451	RPL29_RPL27A	1116.2	3.93e-37	2.77e-28
142	rs2222973	RPL29_RPL27A	1113.43	4.13e-37	2.77e-28
143	rs7409930	RPL29_RPL27A	1113.43	4.13e-37	2.77e-28
144	rs7174014	RPL29_RPL27A	1110.12	4.39e-37	2.77e-28
145	rs6932702	RPL29_RPL27A	1106.49	4.7e-37	2.77e-28
146	rs17835633	RPL29_RPL27A	1106.49	4.7e-37	2.77e-28
147	rs11535970	RPL29_RPL27A	1105.9	4.75e-37	2.77e-28
148	rs11534741	RPL29_RPL27A	1105.9	4.75e-37	2.77e-28
149	rs62024448	RPL29_RPL27A	1105.51	4.79e-37	2.77e-28
150	rs836991	RPL29_RPL27A	1101.93	5.12e-37	2.77e-28
151	rs836986	RPL29_RPL27A	1101.93	5.12e-37	2.77e-28
152	rs6499680	RPL29_RPL27A	1101.93	5.12e-37	2.77e-28
153	rs13250042	RPL29_RPL27A	1097.09	5.61e-37	2.77e-28
154	rs17587400	RPL29_RPL27A	1097.09	5.61e-37	2.77e-28
155	rs13259354	RPL29_RPL27A	1097.09	5.61e-37	2.77e-28
156	rs2106019	RPL29_RPL27A	1097.09	5.61e-37	2.77e-28
157	rs13251449	RPL29_RPL27A	1097.09	5.61e-37	2.77e-28
158	rs1548354	RPL29_RPL27A	1097.09	5.61e-37	2.77e-28
159	rs2285290	RPL29_RPL27A	1097.09	5.61e-37	2.77e-28
160	rs4921758	RPL29_RPL27A	1097.09	5.61e-37	2.77e-28
161	rs4921543	RPL29_RPL27A	1097.09	5.61e-37	2.77e-28
162	rs4921759	RPL29_RPL27A	1097.09	5.61e-37	2.77e-28
163	rs10086660	RPL29_RPL27A	1097.09	5.61e-37	2.77e-28
164	rs35902092	RPL29_RPL27A	1097.09	5.61e-37	2.77e-28
165	rs1989760	RPL29_RPL27A	1097.09	5.61e-37	2.77e-28
166	rs4921760	RPL29_RPL27A	1097.09	5.61e-37	2.77e-28
167	rs17587617	RPL29_RPL27A	1097.09	5.61e-37	2.77e-28
168	rs4431626	RPL29_RPL27A	1097.09	5.61e-37	2.77e-28
169	rs16927597	RPL29_RPL27A	1096.9	5.63e-37	2.77e-28
170	rs7802299	RPL29_RPL27A	1096.67	5.65e-37	2.77e-28
171	rs7805429	RPL29_RPL27A	1096.67	5.65e-37	2.77e-28
172	rs2410527	RPL29_RPL27A	1093.81	5.96e-37	2.77e-28
173	rs13274187	RPL29_RPL27A	1093.81	5.96e-37	2.77e-28
174	rs9987041	RPL29_RPL27A	1093.48	6e-37	2.77e-28
175	rs4696075	RPL29_RPL27A	1091.25	6.26e-37	2.77e-28
176	rs2028536	RPL29_RPL27A	1091.25	6.26e-37	2.77e-28
177	rs6495620	RPL29_RPL27A	1087.91	6.67e-37	2.77e-28
178	rs17077901	RPL29_RPL27A	1087.34	6.74e-37	2.77e-28
179	rs4818133	RPL29_RPL27A	1085.16	7.02e-37	2.77e-28
180	rs4818134	RPL29_RPL27A	1085.16	7.02e-37	2.77e-28
181	rs4818135	RPL29_RPL27A	1085.16	7.02e-37	2.77e-28
182	rs6990248	RPL29_RPL27A	1084.56	7.1e-37	2.77e-28
183	rs75514703	RPL29_RPL27A	1084.56	7.1e-37	2.77e-28
184	rs7822353	RPL29_RPL27A	1084.56	7.1e-37	2.77e-28
185	rs10113421	RPL29_RPL27A	1084.56	7.1e-37	2.77e-28
186	rs10088861	RPL29_RPL27A	1084.56	7.1e-37	2.77e-28
187	rs7780014	RPL29_RPL27A	1080.19	7.72e-37	2.77e-28
188	rs36089315	RPL29_RPL27A	1077.3	8.16e-37	2.77e-28
189	rs6461824	RPL29_RPL27A	1076.31	8.31e-37	2.77e-28
190	rs12894919	RPL29_RPL27A	1075.42	8.45e-37	2.77e-28
191	rs245979	RPL29_RPL27A	1073.33	8.8e-37	2.77e-28
192	rs245982	RPL29_RPL27A	1073.33	8.8e-37	2.77e-28
193	rs10152393	RPL29_RPL27A	1071.07	9.19e-37	2.77e-28
194	rs2028537	RPL29_RPL27A	1070.8	9.24e-37	2.77e-28
195	rs4626352	RPL29_RPL27A	1069.91	9.4e-37	2.77e-28
196	rs4419608	RPL29_RPL27A	1069.91	9.4e-37	2.77e-28
197	rs12187838	RPL29_RPL27A	1069.91	9.4e-37	2.77e-28
198	rs1951636	RPL29_RPL27A	1069.9	9.4e-37	2.77e-28
199	rs245989	RPL29_RPL27A	1069.62	9.45e-37	2.77e-28
200	rs245993	RPL29_RPL27A	1069.62	9.45e-37	2.77e-28
201	rs112986157	RPL29_RPL27A	1069.48	9.48e-37	2.77e-28
202	rs4963758	RPL29_RPL27A	1069.36	9.5e-37	2.77e-28
203	rs6498201	RPL29_RPL27A	1068.98	9.57e-37	2.77e-28
204	rs73031058	RPL29_RPL27A	1068.73	9.61e-37	2.77e-28
205	rs77709427	RPL29_RPL27A	1067.95	9.76e-37	2.77e-28
206	rs79502317	RPL29_RPL27A	1067.95	9.76e-37	2.77e-28
207	rs17633020	RPL29_RPL27A	1067.95	9.76e-37	2.77e-28
208	rs17185574	RPL29_RPL27A	1067.95	9.76e-37	2.77e-28
209	rs71490344	RPL29_RPL27A	1067.95	9.76e-37	2.77e-28
210	rs7815308	RPL29_RPL27A	1067.77	9.79e-37	2.77e-28
211	rs4625004	RPL29_RPL27A	1067.77	9.79e-37	2.77e-28
212	rs7812943	RPL29_RPL27A	1067.77	9.79e-37	2.77e-28
213	rs75878520	RPL29_RPL27A	1067.77	9.79e-37	2.77e-28
214	rs80135138	RPL29_RPL27A	1067.77	9.79e-37	2.77e-28
215	rs10108000	RPL29_RPL27A	1067.77	9.79e-37	2.77e-28
216	rs143016665	RPL29_RPL27A	1067.77	9.79e-37	2.77e-28
217	rs7008054	RPL29_RPL27A	1067.77	9.79e-37	2.77e-28
218	rs57934624	RPL29_RPL27A	1067.77	9.79e-37	2.77e-28
219	rs36105861	RPL29_RPL27A	1067.77	9.79e-37	2.77e-28
220	rs75093208	RPL29_RPL27A	1067.77	9.79e-37	2.77e-28
221	rs12114549	RPL29_RPL27A	1067.77	9.79e-37	2.77e-28
222	rs10771087	RPL29_RPL27A	1067.32	9.88e-37	2.77e-28
223	rs11132894	RPL29_RPL27A	1066.14	1.01e-36	2.77e-28
224	rs7698510	RPL29_RPL27A	1066.14	1.01e-36	2.77e-28
225	rs1979928	RPL29_RPL27A	1066.14	1.01e-36	2.77e-28
226	rs333766	RPL29_RPL27A	1066.14	1.01e-36	2.77e-28
227	rs11560177	RPL29_RPL27A	1066.14	1.01e-36	2.77e-28
228	rs12500439	RPL29_RPL27A	1066.14	1.01e-36	2.77e-28
229	rs13148279	RPL29_RPL27A	1066.14	1.01e-36	2.77e-28
230	rs6818814	RPL29_RPL27A	1066.14	1.01e-36	2.77e-28
231	rs11772425	RPL29_RPL27A	1066.13	1.01e-36	2.77e-28
232	rs36050129	RPL29_RPL27A	1066.1	1.01e-36	2.77e-28
233	rs6813519	RPL29_RPL27A	1066.1	1.01e-36	2.77e-28
234	rs13148518	RPL29_RPL27A	1066.1	1.01e-36	2.77e-28
235	rs6825078	RPL29_RPL27A	1066.1	1.01e-36	2.77e-28
236	rs73238629	RPL29_RPL27A	1066.1	1.01e-36	2.77e-28
237	rs6849926	RPL29_RPL27A	1066.1	1.01e-36	2.77e-28
238	rs61762931	RPL29_RPL27A	1066.1	1.01e-36	2.77e-28
239	rs71614008	RPL29_RPL27A	1066.1	1.01e-36	2.77e-28
240	rs144776713	RPL29_RPL27A	1065.36	1.03e-36	2.77e-28
241	rs10029046	RPL29_RPL27A	1061.93	1.1e-36	2.77e-28
242	rs1899390	RPL29_RPL27A	1061.93	1.1e-36	2.77e-28
243	rs2119789	RPL29_RPL27A	1061.93	1.1e-36	2.77e-28
244	rs12645814	RPL29_RPL27A	1061.93	1.1e-36	2.77e-28
245	rs11723762	RPL29_RPL27A	1061.93	1.1e-36	2.77e-28
246	rs13116998	RPL29_RPL27A	1061.93	1.1e-36	2.77e-28
247	rs13123569	RPL29_RPL27A	1061.93	1.1e-36	2.77e-28
248	rs1442158	RPL29_RPL27A	1061.93	1.1e-36	2.77e-28
249	rs7673260	RPL29_RPL27A	1061.93	1.1e-36	2.77e-28
250	rs7673462	RPL29_RPL27A	1061.93	1.1e-36	2.77e-28
251	rs7699342	RPL29_RPL27A	1061.93	1.1e-36	2.77e-28
252	rs6836022	RPL29_RPL27A	1061.93	1.1e-36	2.77e-28
253	rs13118414	RPL29_RPL27A	1061.93	1.1e-36	2.77e-28
254	rs6419984	RPL29_RPL27A	1061.93	1.1e-36	2.77e-28
255	rs12509449	RPL29_RPL27A	1061.93	1.1e-36	2.77e-28
256	rs4295238	RPL29_RPL27A	1061.93	1.1e-36	2.77e-28
257	rs4317180	RPL29_RPL27A	1061.93	1.1e-36	2.77e-28
258	rs4437229	RPL29_RPL27A	1061.93	1.1e-36	2.77e-28
259	rs4323083	RPL29_RPL27A	1061.93	1.1e-36	2.77e-28
260	rs4599392	RPL29_RPL27A	1061.93	1.1e-36	2.77e-28
261	rs2028539	RPL29_RPL27A	1061.93	1.1e-36	2.77e-28
262	rs2028540	RPL29_RPL27A	1061.93	1.1e-36	2.77e-28
263	rs68102909	RPL29_RPL27A	1061.93	1.1e-36	2.77e-28
264	rs1822219	RPL29_RPL27A	1061.93	1.1e-36	2.77e-28
265	rs11735235	RPL29_RPL27A	1061.93	1.1e-36	2.77e-28
266	rs1319302	RPL29_RPL27A	1061.93	1.1e-36	2.77e-28
267	rs6823218	RPL29_RPL27A	1061.93	1.1e-36	2.77e-28
268	rs6834440	RPL29_RPL27A	1061.93	1.1e-36	2.77e-28
269	rs5009173	RPL29_RPL27A	1061.93	1.1e-36	2.77e-28
270	rs4146859	RPL29_RPL27A	1061.93	1.1e-36	2.77e-28
271	rs4146858	RPL29_RPL27A	1061.93	1.1e-36	2.77e-28
272	rs10520259	RPL29_RPL27A	1061.93	1.1e-36	2.77e-28
273	rs1031061	RPL29_RPL27A	1061.93	1.1e-36	2.77e-28
274	rs4496557	RPL29_RPL27A	1061.93	1.1e-36	2.77e-28
275	rs241434	RPL29_RPL27A	1060.98	1.12e-36	2.77e-28
276	rs183585	RPL29_RPL27A	1060.98	1.12e-36	2.77e-28
277	rs2228397	RPL29_RPL27A	1060.98	1.12e-36	2.77e-28
278	rs28593669	RPL29_RPL27A	1060.59	1.13e-36	2.77e-28
279	rs2106021	RPL29_RPL27A	1060.3	1.13e-36	2.77e-28
280	rs77414572	RPL29_RPL27A	1054.63	1.26e-36	2.77e-28
281	rs2637788	RPL29_RPL27A	1054.63	1.26e-36	2.77e-28
282	rs334327	RPL29_RPL27A	1054.63	1.26e-36	2.77e-28
283	rs334339	RPL29_RPL27A	1054.63	1.26e-36	2.77e-28
284	rs334340	RPL29_RPL27A	1054.63	1.26e-36	2.77e-28
285	rs333761	RPL29_RPL27A	1054.63	1.26e-36	2.77e-28
286	rs333755	RPL29_RPL27A	1054.63	1.26e-36	2.77e-28
287	rs333752	RPL29_RPL27A	1054.63	1.26e-36	2.77e-28
288	rs333751	RPL29_RPL27A	1054.63	1.26e-36	2.77e-28
289	rs162836	RPL29_RPL27A	1054.63	1.26e-36	2.77e-28
290	rs35193150	RPL29_RPL27A	1054.63	1.26e-36	2.77e-28
291	rs2637792	RPL29_RPL27A	1054.63	1.26e-36	2.77e-28
292	rs62108409	RPL29_RPL27A	1054.31	1.27e-36	2.77e-28
293	rs11003383	RPL29_RPL27A	1053.97	1.28e-36	2.77e-28
294	rs11003387	RPL29_RPL27A	1053.97	1.28e-36	2.77e-28
295	rs73044771	RPL29_RPL27A	1053.18	1.3e-36	2.77e-28
296	rs61439384	RPL29_RPL27A	1053.18	1.3e-36	2.77e-28
297	rs62252607	RPL29_RPL27A	1053.18	1.3e-36	2.77e-28
298	rs62252608	RPL29_RPL27A	1053.18	1.3e-36	2.77e-28
299	rs12631826	RPL29_RPL27A	1053.18	1.3e-36	2.77e-28
300	rs79608446	RPL29_RPL27A	1051.24	1.35e-36	2.77e-28
301	rs77227533	RPL29_RPL27A	1051.24	1.35e-36	2.77e-28
302	rs73031062	RPL29_RPL27A	1050.97	1.36e-36	2.77e-28
303	rs10945769	RPL29_RPL27A	1050.97	1.36e-36	2.77e-28
304	rs6540614	RPL29_RPL27A	1050.67	1.37e-36	2.77e-28
305	rs72842819	RPL29_RPL27A	1050.47	1.37e-36	2.77e-28
306	rs34618084	RPL29_RPL27A	1050.43	1.37e-36	2.77e-28
307	rs13127907	RPL29_RPL27A	1050.43	1.37e-36	2.77e-28
308	rs17155943	RPL29_RPL27A	1048.77	1.42e-36	2.77e-28
309	rs62451077	RPL29_RPL27A	1048.77	1.42e-36	2.77e-28
310	rs62451079	RPL29_RPL27A	1048.77	1.42e-36	2.77e-28
311	rs17150570	RPL29_RPL27A	1048.77	1.42e-36	2.77e-28
312	rs16874393	RPL29_RPL27A	1048.77	1.42e-36	2.77e-28
313	rs59454110	RPL29_RPL27A	1048.77	1.42e-36	2.77e-28
314	rs57246973	RPL29_RPL27A	1048.77	1.42e-36	2.77e-28
315	rs58753113	RPL29_RPL27A	1048.77	1.42e-36	2.77e-28
316	rs58526446	RPL29_RPL27A	1047.81	1.44e-36	2.77e-28
317	rs4421140	RPL29_RPL27A	1046.86	1.47e-36	2.77e-28
318	rs716424	RPL29_RPL27A	1045.42	1.51e-36	2.77e-28
319	rs2499766	RPL29_RPL27A	1045.13	1.52e-36	2.77e-28
320	rs2223568	RPL29_RPL27A	1044.26	1.55e-36	2.77e-28
321	rs6039586	RPL29_RPL27A	1044.26	1.55e-36	2.77e-28
322	rs6056891	RPL29_RPL27A	1044.26	1.55e-36	2.77e-28
323	rs10997107	RPL29_RPL27A	1043	1.59e-36	2.77e-28
324	rs12572342	RPL29_RPL27A	1043	1.59e-36	2.77e-28
325	rs12572348	RPL29_RPL27A	1043	1.59e-36	2.77e-28
326	rs13376967	RPL29_RPL27A	1043	1.59e-36	2.77e-28
327	rs13376837	RPL29_RPL27A	1043	1.59e-36	2.77e-28
328	rs13376842	RPL29_RPL27A	1043	1.59e-36	2.77e-28
329	rs12251169	RPL29_RPL27A	1043	1.59e-36	2.77e-28
330	rs12251548	RPL29_RPL27A	1043	1.59e-36	2.77e-28
331	rs12260942	RPL29_RPL27A	1043	1.59e-36	2.77e-28
332	rs12261047	RPL29_RPL27A	1043	1.59e-36	2.77e-28
333	rs12268035	RPL29_RPL27A	1043	1.59e-36	2.77e-28
334	rs1013680	RPL29_RPL27A	1042.79	1.59e-36	2.77e-28
335	rs7553433	RPL29_RPL27A	1042.79	1.59e-36	2.77e-28
336	rs1536161	RPL29_RPL27A	1042.79	1.59e-36	2.77e-28
337	rs787494	RPL29_RPL27A	1042.79	1.59e-36	2.77e-28
338	rs75852353	RPL29_RPL27A	1042.79	1.59e-36	2.77e-28
339	rs7520796	RPL29_RPL27A	1042.79	1.59e-36	2.77e-28
340	rs7532715	RPL29_RPL27A	1042.79	1.59e-36	2.77e-28
341	rs6690491	RPL29_RPL27A	1042.79	1.59e-36	2.77e-28
342	rs6693818	RPL29_RPL27A	1042.79	1.59e-36	2.77e-28
343	rs11643867	RPL29_RPL27A	1041.7	1.63e-36	2.77e-28
344	rs17277678	RPL29_RPL27A	1041.18	1.65e-36	2.77e-28
345	rs13245958	RPL29_RPL27A	1041.18	1.65e-36	2.77e-28
346	rs2214362	RPL29_RPL27A	1041.18	1.65e-36	2.77e-28
347	rs642572	RPL29_RPL27A	1041.18	1.65e-36	2.77e-28
348	rs612337	RPL29_RPL27A	1041.18	1.65e-36	2.77e-28
349	rs2189119	RPL29_RPL27A	1041.18	1.65e-36	2.77e-28
350	rs4732548	RPL29_RPL27A	1041.18	1.65e-36	2.77e-28
351	rs10954752	RPL29_RPL27A	1041.18	1.65e-36	2.77e-28
352	rs10954753	RPL29_RPL27A	1041.18	1.65e-36	2.77e-28
353	rs11972641	RPL29_RPL27A	1041.18	1.65e-36	2.77e-28
354	rs11973476	RPL29_RPL27A	1041.18	1.65e-36	2.77e-28
355	rs10236082	RPL29_RPL27A	1041.18	1.65e-36	2.77e-28
356	rs648653	RPL29_RPL27A	1041.18	1.65e-36	2.77e-28
357	rs560627	RPL29_RPL27A	1041.18	1.65e-36	2.77e-28
358	rs650395	RPL29_RPL27A	1041.18	1.65e-36	2.77e-28
359	rs13437801	RPL29_RPL27A	1041.18	1.65e-36	2.77e-28
360	rs79261980	RPL29_RPL27A	1041.18	1.65e-36	2.77e-28
361	rs2681435	RPL29_RPL27A	1041.18	1.65e-36	2.77e-28
362	rs613335	RPL29_RPL27A	1041.18	1.65e-36	2.77e-28
363	rs612856	RPL29_RPL27A	1041.18	1.65e-36	2.77e-28
364	rs549975	RPL29_RPL27A	1041.18	1.65e-36	2.77e-28
365	rs611503	RPL29_RPL27A	1041.18	1.65e-36	2.77e-28
366	rs611442	RPL29_RPL27A	1041.18	1.65e-36	2.77e-28
367	rs4732549	RPL29_RPL27A	1041.18	1.65e-36	2.77e-28
368	rs4728554	RPL29_RPL27A	1041.18	1.65e-36	2.77e-28
369	rs2522371	RPL29_RPL27A	1041.18	1.65e-36	2.77e-28
370	rs524301	RPL29_RPL27A	1041.18	1.65e-36	2.77e-28
371	rs623289	RPL29_RPL27A	1041.18	1.65e-36	2.77e-28
372	rs524163	RPL29_RPL27A	1041.18	1.65e-36	2.77e-28
373	rs521595	RPL29_RPL27A	1041.18	1.65e-36	2.77e-28
374	rs621903	RPL29_RPL27A	1041.18	1.65e-36	2.77e-28
375	rs519663	RPL29_RPL27A	1041.18	1.65e-36	2.77e-28
376	rs1974512	RPL29_RPL27A	1041.18	1.65e-36	2.77e-28
377	rs609308	RPL29_RPL27A	1041.18	1.65e-36	2.77e-28
378	rs13227369	RPL29_RPL27A	1041.18	1.65e-36	2.77e-28
379	rs608459	RPL29_RPL27A	1041.18	1.65e-36	2.77e-28
380	rs568973	RPL29_RPL27A	1041.18	1.65e-36	2.77e-28
381	rs607120	RPL29_RPL27A	1041.18	1.65e-36	2.77e-28
382	rs1987325	RPL29_RPL27A	1041.18	1.65e-36	2.77e-28
383	rs961201	RPL29_RPL27A	1041.18	1.65e-36	2.77e-28
384	rs540454	RPL29_RPL27A	1041.18	1.65e-36	2.77e-28
385	rs539643	RPL29_RPL27A	1041.18	1.65e-36	2.77e-28
386	rs538712	RPL29_RPL27A	1041.18	1.65e-36	2.77e-28
387	rs620892	RPL29_RPL27A	1041.18	1.65e-36	2.77e-28
388	rs633234	RPL29_RPL27A	1041.18	1.65e-36	2.77e-28
389	rs7808081	RPL29_RPL27A	1041.18	1.65e-36	2.77e-28
390	rs7789787	RPL29_RPL27A	1041.18	1.65e-36	2.77e-28
391	rs13238916	RPL29_RPL27A	1041.18	1.65e-36	2.77e-28
392	rs2372453	RPL29_RPL27A	1041.18	1.65e-36	2.77e-28
393	rs2372454	RPL29_RPL27A	1041.18	1.65e-36	2.77e-28
394	rs2888321	RPL29_RPL27A	1041.18	1.65e-36	2.77e-28
395	rs10255354	RPL29_RPL27A	1041.18	1.65e-36	2.77e-28
396	rs2158169	RPL29_RPL27A	1041.18	1.65e-36	2.77e-28
397	rs2106965	RPL29_RPL27A	1041.18	1.65e-36	2.77e-28
398	rs1557791	RPL29_RPL27A	1041.18	1.65e-36	2.77e-28
399	rs505758	RPL29_RPL27A	1041.18	1.65e-36	2.77e-28
400	rs577142	RPL29_RPL27A	1041.18	1.65e-36	2.77e-28
401	rs625480	RPL29_RPL27A	1041.18	1.65e-36	2.77e-28
402	rs1228874	RPL29_RPL27A	1041.18	1.65e-36	2.77e-28
403	rs1228871	RPL29_RPL27A	1041.18	1.65e-36	2.77e-28
404	rs561955	RPL29_RPL27A	1041.18	1.65e-36	2.77e-28
405	rs530698	RPL29_RPL27A	1041.18	1.65e-36	2.77e-28
406	rs1228868	RPL29_RPL27A	1041.18	1.65e-36	2.77e-28
407	rs1228866	RPL29_RPL27A	1041.18	1.65e-36	2.77e-28
408	rs554943	RPL29_RPL27A	1041.18	1.65e-36	2.77e-28
409	rs2905619	RPL29_RPL27A	1041.18	1.65e-36	2.77e-28
410	rs1634605	RPL29_RPL27A	1041.18	1.65e-36	2.77e-28
411	rs1228951	RPL29_RPL27A	1041.18	1.65e-36	2.77e-28
412	rs1228956	RPL29_RPL27A	1041.18	1.65e-36	2.77e-28
413	rs2428807	RPL29_RPL27A	1041.18	1.65e-36	2.77e-28
414	rs8180717	RPL29_RPL27A	1040.99	1.65e-36	2.77e-28
415	rs6965655	RPL29_RPL27A	1040.99	1.65e-36	2.77e-28
416	rs10951041	RPL29_RPL27A	1040.99	1.65e-36	2.77e-28
417	rs7179874	RPL29_RPL27A	1040.13	1.68e-36	2.77e-28
418	rs17631184	RPL29_RPL27A	1040.13	1.68e-36	2.77e-28
419	rs1000737	RPL29_RPL27A	1040.13	1.68e-36	2.77e-28
420	rs12194034	RPL29_RPL27A	1039.92	1.69e-36	2.77e-28
421	rs202564	RPL29_RPL27A	1039.92	1.69e-36	2.77e-28
422	rs202565	RPL29_RPL27A	1039.92	1.69e-36	2.77e-28
423	rs202566	RPL29_RPL27A	1039.92	1.69e-36	2.77e-28
424	rs12713246	RPL29_RPL27A	1039.91	1.69e-36	2.77e-28
425	rs35721361	RPL29_RPL27A	1039.48	1.7e-36	2.77e-28
426	rs12759485	RPL29_RPL27A	1039.48	1.7e-36	2.77e-28
427	rs57830061	RPL29_RPL27A	1039.11	1.71e-36	2.77e-28
428	rs59272399	RPL29_RPL27A	1039.11	1.71e-36	2.77e-28
429	rs62006699	RPL29_RPL27A	1039.11	1.71e-36	2.77e-28
430	rs62006700	RPL29_RPL27A	1039.11	1.71e-36	2.77e-28
431	rs57884824	RPL29_RPL27A	1039.11	1.71e-36	2.77e-28
432	rs9806756	RPL29_RPL27A	1039.11	1.71e-36	2.77e-28
433	rs11630706	RPL29_RPL27A	1039.11	1.71e-36	2.77e-28
434	rs1530286	RPL29_RPL27A	1039.11	1.71e-36	2.77e-28
435	rs4858595	RPL29_RPL27A	1038.19	1.75e-36	2.77e-28
436	rs55749236	RPL29_RPL27A	1037.58	1.77e-36	2.77e-28
437	rs28431129	RPL29_RPL27A	1037.58	1.77e-36	2.77e-28
438	rs245976	RPL29_RPL27A	1037.29	1.78e-36	2.77e-28
439	rs7000853	RPL29_RPL27A	1036.89	1.79e-36	2.77e-28
440	rs12680310	RPL29_RPL27A	1036.89	1.79e-36	2.77e-28
441	rs112958256	RPL29_RPL27A	1035.59	1.84e-36	2.77e-28
442	rs62059794	RPL29_RPL27A	1035.59	1.84e-36	2.77e-28
443	rs75560110	RPL29_RPL27A	1035.59	1.84e-36	2.77e-28
444	rs78009957	RPL29_RPL27A	1035.59	1.84e-36	2.77e-28
445	rs72827540	RPL29_RPL27A	1035.59	1.84e-36	2.77e-28
446	rs60855753	RPL29_RPL27A	1035.59	1.84e-36	2.77e-28
447	rs61416196	RPL29_RPL27A	1035.59	1.84e-36	2.77e-28
448	rs28583655	RPL29_RPL27A	1035.59	1.84e-36	2.77e-28
449	rs62059798	RPL29_RPL27A	1035.59	1.84e-36	2.77e-28
450	rs62059799	RPL29_RPL27A	1035.59	1.84e-36	2.77e-28
451	rs77713305	RPL29_RPL27A	1035.59	1.84e-36	2.77e-28
452	rs78002826	RPL29_RPL27A	1035.59	1.84e-36	2.77e-28
453	rs9899326	RPL29_RPL27A	1035.59	1.84e-36	2.77e-28
454	rs9907930	RPL29_RPL27A	1035.59	1.84e-36	2.77e-28
455	rs62059800	RPL29_RPL27A	1035.59	1.84e-36	2.77e-28
456	rs28723678	RPL29_RPL27A	1035.59	1.84e-36	2.77e-28
457	rs77711855	RPL29_RPL27A	1035.59	1.84e-36	2.77e-28
458	rs3803796	RPL29_RPL27A	1035.59	1.84e-36	2.77e-28
459	rs113924794	RPL29_RPL27A	1035.59	1.84e-36	2.77e-28
460	rs28362665	RPL29_RPL27A	1035.59	1.84e-36	2.77e-28
461	rs6832610	RPL29_RPL27A	1035.11	1.86e-36	2.77e-28
462	rs4695839	RPL29_RPL27A	1035.11	1.86e-36	2.77e-28
463	rs880962	RPL29_RPL27A	1035.11	1.86e-36	2.77e-28
464	rs880961	RPL29_RPL27A	1035.11	1.86e-36	2.77e-28
465	rs880960	RPL29_RPL27A	1035.11	1.86e-36	2.77e-28
466	rs11132986	RPL29_RPL27A	1035.11	1.86e-36	2.77e-28
467	rs7659018	RPL29_RPL27A	1035.11	1.86e-36	2.77e-28
468	rs73084339	RPL29_RPL27A	1035.1	1.86e-36	2.77e-28
469	rs6067572	RPL29_RPL27A	1034.69	1.87e-36	2.77e-28
470	rs6096131	RPL29_RPL27A	1034.69	1.87e-36	2.77e-28
471	rs2870019	RPL29_RPL27A	1034.69	1.87e-36	2.77e-28
472	rs2145690	RPL29_RPL27A	1034.69	1.87e-36	2.77e-28
473	rs10939835	RPL29_RPL27A	1034.6	1.88e-36	2.77e-28
474	rs12503603	RPL29_RPL27A	1034.6	1.88e-36	2.77e-28
475	rs116330755	RPL29_RPL27A	1033.72	1.91e-36	2.77e-28
476	rs9993005	RPL29_RPL27A	1032.92	1.94e-36	2.77e-28
477	rs61985039	RPL29_RPL27A	1032.21	1.97e-36	2.77e-28
478	rs4781099	RPL29_RPL27A	1031.87	1.98e-36	2.77e-28
479	rs28536584	RPL29_RPL27A	1031.82	1.98e-36	2.77e-28
480	rs9376744	RPL29_RPL27A	1031.53	1.99e-36	2.77e-28
481	rs2240314	RPL29_RPL27A	1031.49	2e-36	2.77e-28
482	rs2286043	RPL29_RPL27A	1031.49	2e-36	2.77e-28
483	rs2286044	RPL29_RPL27A	1031.49	2e-36	2.77e-28
484	rs7301660	RPL29_RPL27A	1031.49	2e-36	2.77e-28
485	rs2269940	RPL29_RPL27A	1031.49	2e-36	2.77e-28
486	rs2240315	RPL29_RPL27A	1031.49	2e-36	2.77e-28
487	rs3815210	RPL29_RPL27A	1031.49	2e-36	2.77e-28
488	rs2269941	RPL29_RPL27A	1031.49	2e-36	2.77e-28
489	rs2240317	RPL29_RPL27A	1031.49	2e-36	2.77e-28
490	rs2269942	RPL29_RPL27A	1031.49	2e-36	2.77e-28
491	rs2269943	RPL29_RPL27A	1031.49	2e-36	2.77e-28
492	rs2286045	RPL29_RPL27A	1031.49	2e-36	2.77e-28
493	rs11065035	RPL29_RPL27A	1031.49	2e-36	2.77e-28
494	rs12310433	RPL29_RPL27A	1031.49	2e-36	2.77e-28
495	rs7953741	RPL29_RPL27A	1031.49	2e-36	2.77e-28
496	rs12312562	RPL29_RPL27A	1031.49	2e-36	2.77e-28
497	rs2269944	RPL29_RPL27A	1031.49	2e-36	2.77e-28
498	rs2240318	RPL29_RPL27A	1031.49	2e-36	2.77e-28
499	rs2240319	RPL29_RPL27A	1031.49	2e-36	2.77e-28
500	rs2240320	RPL29_RPL27A	1031.49	2e-36	2.77e-28
501	rs2240321	RPL29_RPL27A	1031.49	2e-36	2.77e-28
502	rs2240322	RPL29_RPL27A	1031.49	2e-36	2.77e-28
503	rs2240323	RPL29_RPL27A	1031.49	2e-36	2.77e-28
504	rs2286049	RPL29_RPL27A	1031.49	2e-36	2.77e-28
505	rs57546423	RPL29_RPL27A	1031.49	2e-36	2.77e-28
506	rs60816382	RPL29_RPL27A	1031.49	2e-36	2.77e-28
507	rs57780521	RPL29_RPL27A	1031.49	2e-36	2.77e-28
508	rs59601514	RPL29_RPL27A	1031.49	2e-36	2.77e-28
509	rs78983971	RPL29_RPL27A	1031.49	2e-36	2.77e-28
510	rs7133235	RPL29_RPL27A	1031.49	2e-36	2.77e-28
511	rs2286050	RPL29_RPL27A	1031.49	2e-36	2.77e-28
512	rs9630281	RPL29_RPL27A	1031.49	2e-36	2.77e-28
513	rs7135914	RPL29_RPL27A	1031.49	2e-36	2.77e-28
514	rs2240325	RPL29_RPL27A	1031.49	2e-36	2.77e-28
515	rs2286051	RPL29_RPL27A	1031.49	2e-36	2.77e-28
516	rs2269945	RPL29_RPL27A	1031.49	2e-36	2.77e-28
517	rs7134706	RPL29_RPL27A	1031.49	2e-36	2.77e-28
518	rs12320253	RPL29_RPL27A	1031.49	2e-36	2.77e-28
519	rs4522230	RPL29_RPL27A	1031.49	2e-36	2.77e-28
520	rs9651914	RPL29_RPL27A	1031.49	2e-36	2.77e-28
521	rs11065036	RPL29_RPL27A	1031.49	2e-36	2.77e-28
522	rs12306075	RPL29_RPL27A	1031.49	2e-36	2.77e-28
523	rs12305184	RPL29_RPL27A	1031.49	2e-36	2.77e-28
524	rs7978061	RPL29_RPL27A	1031.49	2e-36	2.77e-28
525	rs7978175	RPL29_RPL27A	1031.49	2e-36	2.77e-28
526	rs11833158	RPL29_RPL27A	1031.49	2e-36	2.77e-28
527	rs60271600	RPL29_RPL27A	1031.49	2e-36	2.77e-28
528	rs7299429	RPL29_RPL27A	1031.49	2e-36	2.77e-28
529	rs3742040	RPL29_RPL27A	1031.49	2e-36	2.77e-28
530	rs2074540	RPL29_RPL27A	1031.49	2e-36	2.77e-28
531	rs11836049	RPL29_RPL27A	1031.49	2e-36	2.77e-28
532	rs10437836	RPL29_RPL27A	1031.49	2e-36	2.77e-28
533	rs111812499	RPL29_RPL27A	1031.49	2e-36	2.77e-28
534	rs2283362	RPL29_RPL27A	1031.49	2e-36	2.77e-28
535	rs2238155	RPL29_RPL27A	1031.49	2e-36	2.77e-28
536	rs2923929	RPL29_RPL27A	1031	2.02e-36	2.77e-28
537	rs705062	RPL29_RPL27A	1031	2.02e-36	2.77e-28
538	rs2247926	RPL29_RPL27A	1031	2.02e-36	2.77e-28
539	rs28620874	RPL29_RPL27A	1030.84	2.02e-36	2.77e-28
540	rs12171680	RPL29_RPL27A	1030.84	2.02e-36	2.77e-28
541	rs11204095	RPL29_RPL27A	1030.84	2.02e-36	2.77e-28
542	rs12548911	RPL29_RPL27A	1030.84	2.02e-36	2.77e-28
543	rs11723292	RPL29_RPL27A	1029.73	2.07e-36	2.77e-28
544	rs10516147	RPL29_RPL27A	1029.57	2.07e-36	2.77e-28
545	rs2058244	RPL29_RPL27A	1029.26	2.09e-36	2.77e-28
546	rs56103839	RPL29_RPL27A	1029.26	2.09e-36	2.77e-28
547	rs55838954	RPL29_RPL27A	1029.26	2.09e-36	2.77e-28
548	rs55892045	RPL29_RPL27A	1029.26	2.09e-36	2.77e-28
549	rs55724351	RPL29_RPL27A	1029.26	2.09e-36	2.77e-28
550	rs9668437	RPL29_RPL27A	1029.26	2.09e-36	2.77e-28
551	rs1441664	RPL29_RPL27A	1029.06	2.09e-36	2.77e-28
552	rs11726757	RPL29_RPL27A	1029.06	2.09e-36	2.77e-28
553	rs10996838	RPL29_RPL27A	1029.04	2.1e-36	2.77e-28
554	rs1941983	RPL29_RPL27A	1029.04	2.1e-36	2.77e-28
555	rs1941984	RPL29_RPL27A	1029.04	2.1e-36	2.77e-28
556	rs9645490	RPL29_RPL27A	1029.04	2.1e-36	2.77e-28
557	rs10996846	RPL29_RPL27A	1029.04	2.1e-36	2.77e-28
558	rs10996851	RPL29_RPL27A	1029.04	2.1e-36	2.77e-28
559	rs114750186	RPL29_RPL27A	1029.04	2.1e-36	2.77e-28
560	rs2105699	RPL29_RPL27A	1029.04	2.1e-36	2.77e-28
561	rs10996858	RPL29_RPL27A	1029.04	2.1e-36	2.77e-28
562	rs1228860	RPL29_RPL27A	1028.91	2.1e-36	2.77e-28
563	rs1228859	RPL29_RPL27A	1028.91	2.1e-36	2.77e-28
564	rs1234535	RPL29_RPL27A	1028.91	2.1e-36	2.77e-28
565	rs1733998	RPL29_RPL27A	1028.91	2.1e-36	2.77e-28
566	rs1733999	RPL29_RPL27A	1028.91	2.1e-36	2.77e-28
567	rs1228883	RPL29_RPL27A	1028.91	2.1e-36	2.77e-28
568	rs1228882	RPL29_RPL27A	1028.91	2.1e-36	2.77e-28
569	rs1228880	RPL29_RPL27A	1028.91	2.1e-36	2.77e-28
570	rs1228879	RPL29_RPL27A	1028.91	2.1e-36	2.77e-28
571	rs1228878	RPL29_RPL27A	1028.91	2.1e-36	2.77e-28
572	rs1228876	RPL29_RPL27A	1028.91	2.1e-36	2.77e-28
573	rs1228875	RPL29_RPL27A	1028.91	2.1e-36	2.77e-28
574	rs916865	RPL29_RPL27A	1028.91	2.1e-36	2.77e-28
575	rs1228873	RPL29_RPL27A	1028.91	2.1e-36	2.77e-28
576	rs1228872	RPL29_RPL27A	1028.91	2.1e-36	2.77e-28
577	rs1228870	RPL29_RPL27A	1028.91	2.1e-36	2.77e-28
578	rs1228867	RPL29_RPL27A	1028.91	2.1e-36	2.77e-28
579	rs141242445	RPL29_RPL27A	1028.91	2.1e-36	2.77e-28
580	rs138294231	RPL29_RPL27A	1028.91	2.1e-36	2.77e-28
581	rs1715510	RPL29_RPL27A	1028.91	2.1e-36	2.77e-28
582	rs1634614	RPL29_RPL27A	1028.91	2.1e-36	2.77e-28
583	rs1228952	RPL29_RPL27A	1028.91	2.1e-36	2.77e-28
584	rs1228953	RPL29_RPL27A	1028.91	2.1e-36	2.77e-28
585	rs1228954	RPL29_RPL27A	1028.91	2.1e-36	2.77e-28
586	rs1228958	RPL29_RPL27A	1028.91	2.1e-36	2.77e-28
587	rs1228959	RPL29_RPL27A	1028.91	2.1e-36	2.77e-28
588	rs1228961	RPL29_RPL27A	1028.91	2.1e-36	2.77e-28
589	rs1228963	RPL29_RPL27A	1028.91	2.1e-36	2.77e-28
590	rs2428808	RPL29_RPL27A	1028.91	2.1e-36	2.77e-28
591	rs1715509	RPL29_RPL27A	1028.91	2.1e-36	2.77e-28
592	rs1043731	RPL29_RPL27A	1028.52	2.12e-36	2.77e-28
593	rs39102	RPL29_RPL27A	1028.22	2.13e-36	2.77e-28
594	rs39103	RPL29_RPL27A	1028.22	2.13e-36	2.77e-28
595	rs79043318	RPL29_RPL27A	1027.69	2.15e-36	2.77e-28
596	rs77197403	RPL29_RPL27A	1027.69	2.15e-36	2.77e-28
597	rs79665490	RPL29_RPL27A	1027.69	2.15e-36	2.77e-28
598	rs74505555	RPL29_RPL27A	1027.69	2.15e-36	2.77e-28
599	rs79092526	RPL29_RPL27A	1027.69	2.15e-36	2.77e-28
600	rs11711958	RPL29_RPL27A	1027.69	2.15e-36	2.77e-28
601	rs112058982	RPL29_RPL27A	1027.69	2.15e-36	2.77e-28
602	rs11714333	RPL29_RPL27A	1027.69	2.15e-36	2.77e-28
603	rs75665620	RPL29_RPL27A	1027.69	2.15e-36	2.77e-28
604	rs7644206	RPL29_RPL27A	1027.69	2.15e-36	2.77e-28
605	rs142893248	RPL29_RPL27A	1027.69	2.15e-36	2.77e-28
606	rs76520144	RPL29_RPL27A	1027.69	2.15e-36	2.77e-28
607	rs79536445	RPL29_RPL27A	1027.69	2.15e-36	2.77e-28
608	rs78136769	RPL29_RPL27A	1027.69	2.15e-36	2.77e-28
609	rs77423019	RPL29_RPL27A	1027.69	2.15e-36	2.77e-28
610	rs6777327	RPL29_RPL27A	1027.69	2.15e-36	2.77e-28
611	rs79703222	RPL29_RPL27A	1027.69	2.15e-36	2.77e-28
612	rs79162033	RPL29_RPL27A	1027.69	2.15e-36	2.77e-28
613	rs76409638	RPL29_RPL27A	1027.69	2.15e-36	2.77e-28
614	rs77430638	RPL29_RPL27A	1027.69	2.15e-36	2.77e-28
615	rs79980275	RPL29_RPL27A	1027.69	2.15e-36	2.77e-28
616	rs6781630	RPL29_RPL27A	1027.69	2.15e-36	2.77e-28
617	rs6781771	RPL29_RPL27A	1027.69	2.15e-36	2.77e-28
618	rs6808581	RPL29_RPL27A	1027.69	2.15e-36	2.77e-28
619	rs7645444	RPL29_RPL27A	1027.69	2.15e-36	2.77e-28
620	rs17188371	RPL29_RPL27A	1027.69	2.15e-36	2.77e-28
621	rs2176995	RPL29_RPL27A	1027.69	2.15e-36	2.77e-28
622	rs79851144	RPL29_RPL27A	1027.69	2.15e-36	2.77e-28
623	rs79095185	RPL29_RPL27A	1027.69	2.15e-36	2.77e-28
624	rs11716761	RPL29_RPL27A	1027.69	2.15e-36	2.77e-28
625	rs11716822	RPL29_RPL27A	1027.69	2.15e-36	2.77e-28
626	rs74811019	RPL29_RPL27A	1027.69	2.15e-36	2.77e-28
627	rs1357069	RPL29_RPL27A	1027.69	2.15e-36	2.77e-28
628	rs1357070	RPL29_RPL27A	1027.69	2.15e-36	2.77e-28
629	rs1357071	RPL29_RPL27A	1027.69	2.15e-36	2.77e-28
630	rs11710283	RPL29_RPL27A	1027.69	2.15e-36	2.77e-28
631	rs11710249	RPL29_RPL27A	1027.69	2.15e-36	2.77e-28
632	rs34542402	RPL29_RPL27A	1027.69	2.15e-36	2.77e-28
633	rs112292883	RPL29_RPL27A	1027.69	2.15e-36	2.77e-28
634	rs75723544	RPL29_RPL27A	1027.69	2.15e-36	2.77e-28
635	rs79538950	RPL29_RPL27A	1027.69	2.15e-36	2.77e-28
636	rs17188722	RPL29_RPL27A	1027.69	2.15e-36	2.77e-28
637	rs78949477	RPL29_RPL27A	1027.69	2.15e-36	2.77e-28
638	rs78311346	RPL29_RPL27A	1027.69	2.15e-36	2.77e-28
639	rs80015488	RPL29_RPL27A	1027.69	2.15e-36	2.77e-28
640	rs79578250	RPL29_RPL27A	1027.69	2.15e-36	2.77e-28
641	rs76523651	RPL29_RPL27A	1027.69	2.15e-36	2.77e-28
642	rs78035937	RPL29_RPL27A	1027.69	2.15e-36	2.77e-28
643	rs77918877	RPL29_RPL27A	1027.69	2.15e-36	2.77e-28
644	rs78534045	RPL29_RPL27A	1027.69	2.15e-36	2.77e-28
645	rs12152345	RPL29_RPL27A	1027.69	2.15e-36	2.77e-28
646	rs12152364	RPL29_RPL27A	1027.69	2.15e-36	2.77e-28
647	rs78241250	RPL29_RPL27A	1027.69	2.15e-36	2.77e-28
648	rs77096578	RPL29_RPL27A	1027.69	2.15e-36	2.77e-28
649	rs76773989	RPL29_RPL27A	1027.69	2.15e-36	2.77e-28
650	rs77462589	RPL29_RPL27A	1027.69	2.15e-36	2.77e-28
651	rs76654949	RPL29_RPL27A	1027.69	2.15e-36	2.77e-28
652	rs11129723	RPL29_RPL27A	1027.69	2.15e-36	2.77e-28
653	rs12152301	RPL29_RPL27A	1027.69	2.15e-36	2.77e-28
654	rs12152348	RPL29_RPL27A	1027.69	2.15e-36	2.77e-28
655	rs76222625	RPL29_RPL27A	1027.69	2.15e-36	2.77e-28
656	rs76945102	RPL29_RPL27A	1027.69	2.15e-36	2.77e-28
657	rs74704450	RPL29_RPL27A	1027.69	2.15e-36	2.77e-28
658	rs79098464	RPL29_RPL27A	1027.69	2.15e-36	2.77e-28
659	rs11720278	RPL29_RPL27A	1027.69	2.15e-36	2.77e-28
660	rs11716101	RPL29_RPL27A	1027.69	2.15e-36	2.77e-28
661	rs4444664	RPL29_RPL27A	1027.69	2.15e-36	2.77e-28
662	rs113753205	RPL29_RPL27A	1027.69	2.15e-36	2.77e-28
663	rs113824827	RPL29_RPL27A	1027.69	2.15e-36	2.77e-28
664	rs1607941	RPL29_RPL27A	1027.69	2.15e-36	2.77e-28
665	rs11712850	RPL29_RPL27A	1027.69	2.15e-36	2.77e-28
666	rs77663606	RPL29_RPL27A	1027.69	2.15e-36	2.77e-28
667	rs144701601	RPL29_RPL27A	1027.69	2.15e-36	2.77e-28
668	rs113604561	RPL29_RPL27A	1027.69	2.15e-36	2.77e-28
669	rs74637973	RPL29_RPL27A	1027.69	2.15e-36	2.77e-28
670	rs79760440	RPL29_RPL27A	1027.69	2.15e-36	2.77e-28
671	rs78936921	RPL29_RPL27A	1027.69	2.15e-36	2.77e-28
672	rs11714226	RPL29_RPL27A	1027.69	2.15e-36	2.77e-28
673	rs4491850	RPL29_RPL27A	1027.69	2.15e-36	2.77e-28
674	rs4264677	RPL29_RPL27A	1027.69	2.15e-36	2.77e-28
675	rs11711400	RPL29_RPL27A	1027.69	2.15e-36	2.77e-28
676	rs11706476	RPL29_RPL27A	1027.69	2.15e-36	2.77e-28
677	rs74457764	RPL29_RPL27A	1027.69	2.15e-36	2.77e-28
678	rs75015150	RPL29_RPL27A	1027.69	2.15e-36	2.77e-28
679	rs116383816	RPL29_RPL27A	1027.69	2.15e-36	2.77e-28
680	rs115702396	RPL29_RPL27A	1027.69	2.15e-36	2.77e-28
681	rs7619047	RPL29_RPL27A	1027.69	2.15e-36	2.77e-28
682	rs56317980	RPL29_RPL27A	1027.69	2.15e-36	2.77e-28
683	rs11713288	RPL29_RPL27A	1027.69	2.15e-36	2.77e-28
684	rs7628713	RPL29_RPL27A	1027.69	2.15e-36	2.77e-28
685	rs79921767	RPL29_RPL27A	1027.69	2.15e-36	2.77e-28
686	rs79116920	RPL29_RPL27A	1027.69	2.15e-36	2.77e-28
687	rs80114173	RPL29_RPL27A	1027.69	2.15e-36	2.77e-28
688	rs79707160	RPL29_RPL27A	1027.69	2.15e-36	2.77e-28
689	rs1521268	RPL29_RPL27A	1027.69	2.15e-36	2.77e-28
690	rs1521269	RPL29_RPL27A	1027.69	2.15e-36	2.77e-28
691	rs1402563	RPL29_RPL27A	1027.69	2.15e-36	2.77e-28
692	rs11714086	RPL29_RPL27A	1027.69	2.15e-36	2.77e-28
693	rs76653256	RPL29_RPL27A	1027.69	2.15e-36	2.77e-28
694	rs76227883	RPL29_RPL27A	1027.69	2.15e-36	2.77e-28
695	rs74662299	RPL29_RPL27A	1027.69	2.15e-36	2.77e-28
696	rs78222609	RPL29_RPL27A	1027.69	2.15e-36	2.77e-28
697	rs55785141	RPL29_RPL27A	1027.69	2.15e-36	2.77e-28
698	rs56249318	RPL29_RPL27A	1027.69	2.15e-36	2.77e-28
699	rs78245996	RPL29_RPL27A	1027.69	2.15e-36	2.77e-28
700	rs17248831	RPL29_RPL27A	1027.69	2.15e-36	2.77e-28
701	rs17248873	RPL29_RPL27A	1027.69	2.15e-36	2.77e-28
702	rs7620160	RPL29_RPL27A	1027.69	2.15e-36	2.77e-28
703	rs11710168	RPL29_RPL27A	1027.69	2.15e-36	2.77e-28
704	rs79631994	RPL29_RPL27A	1027.69	2.15e-36	2.77e-28
705	rs17248901	RPL29_RPL27A	1027.69	2.15e-36	2.77e-28
706	rs17195706	RPL29_RPL27A	1027.69	2.15e-36	2.77e-28
707	rs17195741	RPL29_RPL27A	1027.69	2.15e-36	2.77e-28
708	rs11705862	RPL29_RPL27A	1027.69	2.15e-36	2.77e-28
709	rs55842080	RPL29_RPL27A	1027.69	2.15e-36	2.77e-28
710	rs55939156	RPL29_RPL27A	1027.69	2.15e-36	2.77e-28
711	rs7652184	RPL29_RPL27A	1027.69	2.15e-36	2.77e-28
712	rs7621934	RPL29_RPL27A	1027.69	2.15e-36	2.77e-28
713	rs80127705	RPL29_RPL27A	1027.69	2.15e-36	2.77e-28
714	rs75617874	RPL29_RPL27A	1027.69	2.15e-36	2.77e-28
715	rs75183380	RPL29_RPL27A	1027.69	2.15e-36	2.77e-28
716	rs79903697	RPL29_RPL27A	1027.69	2.15e-36	2.77e-28
717	rs78847244	RPL29_RPL27A	1027.69	2.15e-36	2.77e-28
718	rs77393104	RPL29_RPL27A	1027.69	2.15e-36	2.77e-28
719	rs7631826	RPL29_RPL27A	1027.69	2.15e-36	2.77e-28
720	rs7620214	RPL29_RPL27A	1027.69	2.15e-36	2.77e-28
721	rs72857662	RPL29_RPL27A	1027.69	2.15e-36	2.77e-28
722	rs74662997	RPL29_RPL27A	1027.69	2.15e-36	2.77e-28
723	rs78026053	RPL29_RPL27A	1027.69	2.15e-36	2.77e-28
724	rs11254257	RPL29_RPL27A	1027.56	2.16e-36	2.77e-28
725	rs11254270	RPL29_RPL27A	1027.56	2.16e-36	2.77e-28
726	rs11254272	RPL29_RPL27A	1027.56	2.16e-36	2.77e-28
727	rs17395064	RPL29_RPL27A	1027.56	2.16e-36	2.77e-28
728	rs7905668	RPL29_RPL27A	1027.56	2.16e-36	2.77e-28
729	rs58721791	RPL29_RPL27A	1027.44	2.16e-36	2.77e-28
730	rs17155969	RPL29_RPL27A	1027.44	2.16e-36	2.77e-28
731	rs17155971	RPL29_RPL27A	1027.44	2.16e-36	2.77e-28
732	rs10268884	RPL29_RPL27A	1027.4	2.17e-36	2.77e-28
733	rs10282696	RPL29_RPL27A	1027.4	2.17e-36	2.77e-28
734	rs4075632	RPL29_RPL27A	1027.4	2.17e-36	2.77e-28
735	rs4073704	RPL29_RPL27A	1027.4	2.17e-36	2.77e-28
736	rs4073188	RPL29_RPL27A	1027.4	2.17e-36	2.77e-28
737	rs72631206	RPL29_RPL27A	1027.26	2.17e-36	2.77e-28
738	rs12966392	RPL29_RPL27A	1026.5	2.2e-36	2.77e-28
739	rs6878552	RPL29_RPL27A	1026.22	2.22e-36	2.77e-28
740	rs3821839	RPL29_RPL27A	1024.65	2.29e-36	2.77e-28
741	rs2267921	RPL29_RPL27A	1024.65	2.29e-36	2.77e-28
742	rs12629472	RPL29_RPL27A	1024.65	2.29e-36	2.77e-28
743	rs55908294	RPL29_RPL27A	1024.36	2.3e-36	2.77e-28
744	rs3935641	RPL29_RPL27A	1023.82	2.33e-36	2.77e-28
745	rs7185296	RPL29_RPL27A	1023.34	2.35e-36	2.77e-28
746	rs12596441	RPL29_RPL27A	1023.34	2.35e-36	2.77e-28
747	rs73024493	RPL29_RPL27A	1022.66	2.38e-36	2.77e-28
748	rs73024494	RPL29_RPL27A	1022.66	2.38e-36	2.77e-28
749	rs73024496	RPL29_RPL27A	1022.66	2.38e-36	2.77e-28
750	rs58806053	RPL29_RPL27A	1022.29	2.4e-36	2.77e-28
751	rs11710098	RPL29_RPL27A	1022.24	2.4e-36	2.77e-28
752	rs12906883	RPL29_RPL27A	1022.15	2.41e-36	2.77e-28
753	rs3785159	RPL29_RPL27A	1022.04	2.41e-36	2.77e-28
754	rs2031357	RPL29_RPL27A	1021.95	2.42e-36	2.77e-28
755	rs6984968	RPL29_RPL27A	1021.93	2.42e-36	2.77e-28
756	rs57150164	RPL29_RPL27A	1021.65	2.43e-36	2.77e-28
757	rs6051420	RPL29_RPL27A	1020.94	2.47e-36	2.77e-28
758	rs10211786	RPL29_RPL27A	1020.94	2.47e-36	2.77e-28
759	rs4813618	RPL29_RPL27A	1020.94	2.47e-36	2.77e-28
760	rs10951184	RPL29_RPL27A	1020.55	2.49e-36	2.77e-28
761	rs9907408	RPL29_RPL27A	1020.39	2.49e-36	2.77e-28
762	rs17222415	RPL29_RPL27A	1019.98	2.51e-36	2.77e-28
763	rs72743722	RPL29_RPL27A	1019.98	2.51e-36	2.77e-28
764	rs7180817	RPL29_RPL27A	1019.74	2.53e-36	2.77e-28
765	rs17549449	RPL29_RPL27A	1019.74	2.53e-36	2.77e-28
766	rs17155950	RPL29_RPL27A	1019.68	2.53e-36	2.77e-28
767	rs3940270	RPL29_RPL27A	1019.68	2.53e-36	2.77e-28
768	rs7602068	RPL29_RPL27A	1019.67	2.53e-36	2.77e-28
769	rs12521965	RPL29_RPL27A	1019.44	2.54e-36	2.77e-28
770	rs10939610	RPL29_RPL27A	1019.4	2.54e-36	2.77e-28
771	rs36087223	RPL29_RPL27A	1018.94	2.57e-36	2.77e-28
772	rs28545513	RPL29_RPL27A	1018.89	2.57e-36	2.77e-28
773	rs6959427	RPL29_RPL27A	1018.41	2.59e-36	2.77e-28
774	rs73695642	RPL29_RPL27A	1018.41	2.59e-36	2.77e-28
775	rs73695660	RPL29_RPL27A	1018.41	2.59e-36	2.77e-28
776	rs56056130	RPL29_RPL27A	1018.41	2.59e-36	2.77e-28
777	rs11978591	RPL29_RPL27A	1018.41	2.59e-36	2.77e-28
778	rs73695663	RPL29_RPL27A	1018.41	2.59e-36	2.77e-28
779	rs1012728	RPL29_RPL27A	1017.81	2.63e-36	2.77e-28
780	rs313728	RPL29_RPL27A	1017.72	2.63e-36	2.77e-28
781	rs313722	RPL29_RPL27A	1017.72	2.63e-36	2.77e-28
782	rs6086378	RPL29_RPL27A	1017.47	2.64e-36	2.77e-28
783	rs6077335	RPL29_RPL27A	1017.47	2.64e-36	2.77e-28
784	rs6077337	RPL29_RPL27A	1017.47	2.64e-36	2.77e-28
785	rs6077338	RPL29_RPL27A	1017.47	2.64e-36	2.77e-28
786	rs6086379	RPL29_RPL27A	1017.47	2.64e-36	2.77e-28
787	rs6086381	RPL29_RPL27A	1017.47	2.64e-36	2.77e-28
788	rs12402499	RPL29_RPL27A	1017.44	2.65e-36	2.77e-28
789	rs2668046	RPL29_RPL27A	1017.36	2.65e-36	2.77e-28
790	rs7904473	RPL29_RPL27A	1016.7	2.69e-36	2.77e-28
791	rs7084328	RPL29_RPL27A	1016.7	2.69e-36	2.77e-28
792	rs6480325	RPL29_RPL27A	1016.7	2.69e-36	2.77e-28
793	rs35148638	RPL29_RPL27A	1016.37	2.7e-36	2.77e-28
794	rs1730768	RPL29_RPL27A	1016.3	2.71e-36	2.77e-28
795	rs7680029	RPL29_RPL27A	1016.3	2.71e-36	2.77e-28
796	rs6051423	RPL29_RPL27A	1016.29	2.71e-36	2.77e-28
797	rs35257284	RPL29_RPL27A	1016.28	2.71e-36	2.77e-28
798	rs28366	RPL29_RPL27A	1015.57	2.75e-36	2.77e-28
799	rs1316710	RPL29_RPL27A	1014.91	2.78e-36	2.77e-28
800	rs6950125	RPL29_RPL27A	1014.81	2.79e-36	2.77e-28
801	rs6950788	RPL29_RPL27A	1014.81	2.79e-36	2.77e-28
802	rs10246353	RPL29_RPL27A	1014.81	2.79e-36	2.77e-28
803	rs10275584	RPL29_RPL27A	1014.81	2.79e-36	2.77e-28
804	rs10246398	RPL29_RPL27A	1014.81	2.79e-36	2.77e-28
805	rs10261898	RPL29_RPL27A	1014.81	2.79e-36	2.77e-28
806	rs10278874	RPL29_RPL27A	1014.81	2.79e-36	2.77e-28
807	rs1833647	RPL29_RPL27A	1014.47	2.81e-36	2.77e-28
808	rs2080922	RPL29_RPL27A	1014.47	2.81e-36	2.77e-28
809	rs79612453	RPL29_RPL27A	1014.47	2.81e-36	2.77e-28
810	rs73275975	RPL29_RPL27A	1014.47	2.81e-36	2.77e-28
811	rs75214597	RPL29_RPL27A	1014.47	2.81e-36	2.77e-28
812	rs17101993	RPL29_RPL27A	1014.2	2.83e-36	2.77e-28
813	rs12524430	RPL29_RPL27A	1014.04	2.83e-36	2.77e-28
814	rs4870408	RPL29_RPL27A	1014.04	2.83e-36	2.77e-28
815	rs4591861	RPL29_RPL27A	1014.04	2.83e-36	2.77e-28
816	rs6893634	RPL29_RPL27A	1013.94	2.84e-36	2.77e-28
817	rs74872991	RPL29_RPL27A	1013.23	2.88e-36	2.77e-28
818	rs33982004	RPL29_RPL27A	1012.76	2.91e-36	2.77e-28
819	rs11589702	RPL29_RPL27A	1012.65	2.92e-36	2.77e-28
820	rs11590704	RPL29_RPL27A	1012.65	2.92e-36	2.77e-28
821	rs33592	RPL29_RPL27A	1012.6	2.92e-36	2.77e-28
822	rs33591	RPL29_RPL27A	1012.6	2.92e-36	2.77e-28
823	rs1189855	RPL29_RPL27A	1012.31	2.94e-36	2.77e-28
824	rs1189853	RPL29_RPL27A	1012.31	2.94e-36	2.77e-28
825	rs1189852	RPL29_RPL27A	1012.31	2.94e-36	2.77e-28
826	rs1189851	RPL29_RPL27A	1012.31	2.94e-36	2.77e-28
827	rs1189850	RPL29_RPL27A	1012.31	2.94e-36	2.77e-28
828	rs111618656	RPL29_RPL27A	1012.16	2.94e-36	2.77e-28
829	rs75200339	RPL29_RPL27A	1012.16	2.94e-36	2.77e-28
830	rs77488077	RPL29_RPL27A	1012.16	2.94e-36	2.77e-28
831	rs80074787	RPL29_RPL27A	1012.16	2.94e-36	2.77e-28
832	rs75487982	RPL29_RPL27A	1012.16	2.94e-36	2.77e-28
833	rs17553036	RPL29_RPL27A	1012.16	2.94e-36	2.77e-28
834	rs17133817	RPL29_RPL27A	1012.16	2.94e-36	2.77e-28
835	rs112041153	RPL29_RPL27A	1012.16	2.94e-36	2.77e-28
836	rs80287722	RPL29_RPL27A	1012.16	2.94e-36	2.77e-28
837	rs77826931	RPL29_RPL27A	1012.16	2.94e-36	2.77e-28
838	rs78405652	RPL29_RPL27A	1012.16	2.94e-36	2.77e-28
839	rs10499691	RPL29_RPL27A	1012.16	2.94e-36	2.77e-28
840	rs17634476	RPL29_RPL27A	1012.16	2.94e-36	2.77e-28
841	rs11976368	RPL29_RPL27A	1012.16	2.94e-36	2.77e-28
842	rs17133826	RPL29_RPL27A	1012.16	2.94e-36	2.77e-28
843	rs80085250	RPL29_RPL27A	1012.16	2.94e-36	2.77e-28
844	rs76464078	RPL29_RPL27A	1012.16	2.94e-36	2.77e-28
845	rs78281115	RPL29_RPL27A	1012.16	2.94e-36	2.77e-28
846	rs1037350	RPL29_RPL27A	1012.16	2.94e-36	2.77e-28
847	rs75456329	RPL29_RPL27A	1012.16	2.94e-36	2.77e-28
848	rs11575562	RPL29_RPL27A	1012.16	2.94e-36	2.77e-28
849	rs11575553	RPL29_RPL27A	1012.16	2.94e-36	2.77e-28
850	rs2242041	RPL29_RPL27A	1012.16	2.94e-36	2.77e-28
851	rs10505790	RPL29_RPL27A	1012.01	2.95e-36	2.77e-28
852	rs2134253	RPL29_RPL27A	1011.99	2.96e-36	2.77e-28
853	rs3859099	RPL29_RPL27A	1011.99	2.96e-36	2.77e-28
854	rs4106010	RPL29_RPL27A	1011.99	2.96e-36	2.77e-28
855	rs7500030	RPL29_RPL27A	1011.99	2.96e-36	2.77e-28
856	rs9929539	RPL29_RPL27A	1011.99	2.96e-36	2.77e-28
857	rs11867070	RPL29_RPL27A	1011.99	2.96e-36	2.77e-28
858	rs9921916	RPL29_RPL27A	1011.99	2.96e-36	2.77e-28
859	rs9788954	RPL29_RPL27A	1011.99	2.96e-36	2.77e-28
860	rs4784570	RPL29_RPL27A	1011.99	2.96e-36	2.77e-28
861	rs4767274	RPL29_RPL27A	1011.98	2.96e-36	2.77e-28
862	rs2992630	RPL29_RPL27A	1011.98	2.96e-36	2.77e-28
863	rs2992629	RPL29_RPL27A	1011.98	2.96e-36	2.77e-28
864	rs729198	RPL29_RPL27A	1011.66	2.97e-36	2.77e-28
865	rs2171689	RPL29_RPL27A	1011.66	2.97e-36	2.77e-28
866	rs2899685	RPL29_RPL27A	1011.66	2.97e-36	2.77e-28
867	rs11075087	RPL29_RPL27A	1011.45	2.99e-36	2.77e-28
868	rs3213481	RPL29_RPL27A	1011.45	2.99e-36	2.77e-28
869	rs7196897	RPL29_RPL27A	1011.45	2.99e-36	2.77e-28
870	rs2269445	RPL29_RPL27A	1011.45	2.99e-36	2.77e-28
871	rs2269446	RPL29_RPL27A	1011.45	2.99e-36	2.77e-28
872	rs2269447	RPL29_RPL27A	1011.45	2.99e-36	2.77e-28
873	rs12927840	RPL29_RPL27A	1011.45	2.99e-36	2.77e-28
874	rs2269448	RPL29_RPL27A	1011.45	2.99e-36	2.77e-28
875	rs1945477	RPL29_RPL27A	1011.28	3e-36	2.77e-28
876	rs66697473	RPL29_RPL27A	1010.88	3.02e-36	2.77e-28
877	rs62219335	RPL29_RPL27A	1010.88	3.02e-36	2.77e-28
878	rs68164451	RPL29_RPL27A	1010.88	3.02e-36	2.77e-28
879	rs3922457	RPL29_RPL27A	1010.88	3.02e-36	2.77e-28
880	rs10509259	RPL29_RPL27A	1010.52	3.04e-36	2.77e-28
881	rs6959091	RPL29_RPL27A	1010.35	3.06e-36	2.77e-28
882	rs6466354	RPL29_RPL27A	1010.35	3.06e-36	2.77e-28
883	rs112488203	RPL29_RPL27A	1010.19	3.07e-36	2.77e-28
884	rs72712255	RPL29_RPL27A	1010.19	3.07e-36	2.77e-28
885	rs58815239	RPL29_RPL27A	1009.78	3.09e-36	2.77e-28
886	rs57518391	RPL29_RPL27A	1009.78	3.09e-36	2.77e-28
887	rs72913108	RPL29_RPL27A	1009.78	3.09e-36	2.77e-28
888	rs72913117	RPL29_RPL27A	1009.78	3.09e-36	2.77e-28
889	rs57965641	RPL29_RPL27A	1009.78	3.09e-36	2.77e-28
890	rs34373154	RPL29_RPL27A	1009.54	3.11e-36	2.77e-28
891	rs12568162	RPL29_RPL27A	1009.43	3.11e-36	2.77e-28
892	rs61777766	RPL29_RPL27A	1009.43	3.11e-36	2.77e-28
893	rs2185241	RPL29_RPL27A	1009.43	3.11e-36	2.77e-28
894	rs7537825	RPL29_RPL27A	1009.43	3.11e-36	2.77e-28
895	rs55648013	RPL29_RPL27A	1009.35	3.12e-36	2.77e-28
896	rs72956277	RPL29_RPL27A	1009.35	3.12e-36	2.77e-28
897	rs72956281	RPL29_RPL27A	1009.35	3.12e-36	2.77e-28
898	rs72768872	RPL29_RPL27A	1009.29	3.12e-36	2.77e-28
899	rs72768874	RPL29_RPL27A	1009.29	3.12e-36	2.77e-28
900	rs4242734	RPL29_RPL27A	1009.29	3.12e-36	2.77e-28
901	rs12146220	RPL29_RPL27A	1009.29	3.12e-36	2.77e-28
902	rs11731209	RPL29_RPL27A	1009.28	3.12e-36	2.77e-28
903	rs62353495	RPL29_RPL27A	1009.28	3.12e-36	2.77e-28
904	rs62353496	RPL29_RPL27A	1009.28	3.12e-36	2.77e-28
905	rs6810810	RPL29_RPL27A	1009.28	3.12e-36	2.77e-28
906	rs62353498	RPL29_RPL27A	1009.28	3.12e-36	2.77e-28
907	rs62353499	RPL29_RPL27A	1009.28	3.12e-36	2.77e-28
908	rs62353500	RPL29_RPL27A	1009.28	3.12e-36	2.77e-28
909	rs62353501	RPL29_RPL27A	1009.28	3.12e-36	2.77e-28
910	rs62353503	RPL29_RPL27A	1009.28	3.12e-36	2.77e-28
911	rs7435850	RPL29_RPL27A	1009.28	3.12e-36	2.77e-28
912	rs11734676	RPL29_RPL27A	1009.28	3.12e-36	2.77e-28
913	rs35812469	RPL29_RPL27A	1009.28	3.12e-36	2.77e-28
914	rs62353506	RPL29_RPL27A	1009.28	3.12e-36	2.77e-28
915	rs72631207	RPL29_RPL27A	1009.15	3.13e-36	2.77e-28
916	rs17819536	RPL29_RPL27A	1009.15	3.13e-36	2.77e-28
917	rs3911534	RPL29_RPL27A	1009.15	3.13e-36	2.77e-28
918	rs6903827	RPL29_RPL27A	1009.04	3.14e-36	2.77e-28
919	rs35647471	RPL29_RPL27A	1009.03	3.14e-36	2.77e-28
920	rs6440041	RPL29_RPL27A	1009.03	3.14e-36	2.77e-28
921	rs7258382	RPL29_RPL27A	1008.8	3.15e-36	2.77e-28
922	rs12985940	RPL29_RPL27A	1008.8	3.15e-36	2.77e-28
923	rs4254494	RPL29_RPL27A	1008.32	3.18e-36	2.77e-28
924	rs10171015	RPL29_RPL27A	1008.32	3.18e-36	2.77e-28
925	rs4234033	RPL29_RPL27A	1008.32	3.18e-36	2.77e-28
926	rs7604915	RPL29_RPL27A	1008.32	3.18e-36	2.77e-28
927	rs10193962	RPL29_RPL27A	1008.32	3.18e-36	2.77e-28
928	rs60487192	RPL29_RPL27A	1008.32	3.18e-36	2.77e-28
929	rs10153713	RPL29_RPL27A	1008.32	3.18e-36	2.77e-28
930	rs114050909	RPL29_RPL27A	1008.32	3.18e-36	2.77e-28
931	rs34248924	RPL29_RPL27A	1008.32	3.18e-36	2.77e-28
932	rs34081779	RPL29_RPL27A	1008.32	3.18e-36	2.77e-28
933	rs10200987	RPL29_RPL27A	1008.32	3.18e-36	2.77e-28
934	rs4618036	RPL29_RPL27A	1008.32	3.18e-36	2.77e-28
935	rs6745886	RPL29_RPL27A	1008.32	3.18e-36	2.77e-28
936	rs11888884	RPL29_RPL27A	1008.32	3.18e-36	2.77e-28
937	rs4674538	RPL29_RPL27A	1008.32	3.18e-36	2.77e-28
938	rs13425650	RPL29_RPL27A	1008.32	3.18e-36	2.77e-28
939	rs12623312	RPL29_RPL27A	1008.32	3.18e-36	2.77e-28
940	rs4146094	RPL29_RPL27A	1008.32	3.18e-36	2.77e-28
941	rs10190039	RPL29_RPL27A	1008.32	3.18e-36	2.77e-28
942	rs10180439	RPL29_RPL27A	1008.32	3.18e-36	2.77e-28
943	rs73994352	RPL29_RPL27A	1008.32	3.18e-36	2.77e-28
944	rs11688702	RPL29_RPL27A	1008.32	3.18e-36	2.77e-28
945	rs10054106	RPL29_RPL27A	1008.28	3.19e-36	2.77e-28
946	rs9293140	RPL29_RPL27A	1008.28	3.19e-36	2.77e-28
947	rs9293141	RPL29_RPL27A	1008.28	3.19e-36	2.77e-28
948	rs9293144	RPL29_RPL27A	1008.28	3.19e-36	2.77e-28
949	rs16900407	RPL29_RPL27A	1008.25	3.19e-36	2.77e-28
950	rs10942327	RPL29_RPL27A	1008.25	3.19e-36	2.77e-28
951	rs12658776	RPL29_RPL27A	1008.25	3.19e-36	2.77e-28
952	rs7713968	RPL29_RPL27A	1008.25	3.19e-36	2.77e-28
953	rs12521977	RPL29_RPL27A	1008.25	3.19e-36	2.77e-28
954	rs10942328	RPL29_RPL27A	1008.25	3.19e-36	2.77e-28
955	rs10942329	RPL29_RPL27A	1008.25	3.19e-36	2.77e-28
956	rs16900412	RPL29_RPL27A	1008.25	3.19e-36	2.77e-28
957	rs12186974	RPL29_RPL27A	1008.25	3.19e-36	2.77e-28
958	rs4088298	RPL29_RPL27A	1008.25	3.19e-36	2.77e-28
959	rs151191811	RPL29_RPL27A	1008.25	3.19e-36	2.77e-28
960	rs6881885	RPL29_RPL27A	1008.25	3.19e-36	2.77e-28
961	rs10075889	RPL29_RPL27A	1008.25	3.19e-36	2.77e-28
962	rs74678720	RPL29_RPL27A	1008.25	3.19e-36	2.77e-28
963	rs77050045	RPL29_RPL27A	1008.25	3.19e-36	2.77e-28
964	rs1783139	RPL29_RPL27A	1008.17	3.19e-36	2.77e-28
965	rs9552597	RPL29_RPL27A	1008.03	3.2e-36	2.77e-28
966	rs12871430	RPL29_RPL27A	1008.03	3.2e-36	2.77e-28
967	rs1383363	RPL29_RPL27A	1007.95	3.21e-36	2.77e-28
968	rs57823393	RPL29_RPL27A	1007.89	3.21e-36	2.77e-28
969	rs9939893	RPL29_RPL27A	1007.66	3.23e-36	2.77e-28
970	rs12432894	RPL29_RPL27A	1007.5	3.24e-36	2.77e-28
971	rs12432901	RPL29_RPL27A	1007.5	3.24e-36	2.77e-28
972	rs72706112	RPL29_RPL27A	1007.46	3.24e-36	2.77e-28
973	rs8051748	RPL29_RPL27A	1007.45	3.24e-36	2.77e-28
974	rs72752233	RPL29_RPL27A	1007.43	3.24e-36	2.77e-28
975	rs75307154	RPL29_RPL27A	1007.17	3.26e-36	2.77e-28
976	rs72732258	RPL29_RPL27A	1007.12	3.26e-36	2.77e-28
977	rs62369352	RPL29_RPL27A	1007.12	3.26e-36	2.77e-28
978	rs4949549	RPL29_RPL27A	1007.08	3.27e-36	2.77e-28
979	rs75208356	RPL29_RPL27A	1007	3.27e-36	2.77e-28
980	rs10996825	RPL29_RPL27A	1007	3.27e-36	2.77e-28
981	rs10996827	RPL29_RPL27A	1007	3.27e-36	2.77e-28
982	rs10996828	RPL29_RPL27A	1007	3.27e-36	2.77e-28
983	rs398650	RPL29_RPL27A	1006.69	3.29e-36	2.77e-28
984	rs12545707	RPL29_RPL27A	1006.63	3.3e-36	2.77e-28
985	rs10102779	RPL29_RPL27A	1006.63	3.3e-36	2.77e-28
986	rs7185474	RPL29_RPL27A	1006.52	3.3e-36	2.77e-28
987	rs11643255	RPL29_RPL27A	1006.52	3.3e-36	2.77e-28
988	rs7199731	RPL29_RPL27A	1006.52	3.3e-36	2.77e-28
989	rs7199449	RPL29_RPL27A	1006.43	3.31e-36	2.77e-28
990	rs744780	RPL29_RPL27A	1006.09	3.33e-36	2.77e-28
991	rs1450478	RPL29_RPL27A	1006.06	3.34e-36	2.77e-28
992	rs127430	RPL29_RPL27A	1005.97	3.34e-36	2.77e-28
993	rs1012510	RPL29_RPL27A	1005.94	3.34e-36	2.77e-28
994	rs11153794	RPL29_RPL27A	1005.94	3.34e-36	2.77e-28
995	rs11153795	RPL29_RPL27A	1005.94	3.34e-36	2.77e-28
996	rs3734384	RPL29_RPL27A	1005.94	3.34e-36	2.77e-28
997	rs2142888	RPL29_RPL27A	1005.94	3.34e-36	2.77e-28
998	rs1008471	RPL29_RPL27A	1005.94	3.34e-36	2.77e-28
999	rs1008472	RPL29_RPL27A	1005.94	3.34e-36	2.77e-28
1000	rs2072888	RPL29_RPL27A	1005.94	3.34e-36	2.77e-28
1001	rs2072889	RPL29_RPL27A	1005.94	3.34e-36	2.77e-28
1002	rs2072890	RPL29_RPL27A	1005.94	3.34e-36	2.77e-28
1003	rs6569055	RPL29_RPL27A	1005.94	3.34e-36	2.77e-28
1004	rs2072891	RPL29_RPL27A	1005.94	3.34e-36	2.77e-28
1005	rs2072892	RPL29_RPL27A	1005.94	3.34e-36	2.77e-28
1006	rs2072893	RPL29_RPL27A	1005.94	3.34e-36	2.77e-28
1007	rs2281124	RPL29_RPL27A	1005.94	3.34e-36	2.77e-28
1008	rs6927044	RPL29_RPL27A	1005.94	3.34e-36	2.77e-28
1009	rs1008473	RPL29_RPL27A	1005.94	3.34e-36	2.77e-28
1010	rs2299873	RPL29_RPL27A	1005.94	3.34e-36	2.77e-28
1011	rs2299874	RPL29_RPL27A	1005.94	3.34e-36	2.77e-28
1012	rs4946402	RPL29_RPL27A	1005.94	3.34e-36	2.77e-28
1013	rs4946403	RPL29_RPL27A	1005.94	3.34e-36	2.77e-28
1014	rs9372524	RPL29_RPL27A	1005.94	3.34e-36	2.77e-28
1015	rs13200504	RPL29_RPL27A	1005.94	3.34e-36	2.77e-28
1016	rs726727	RPL29_RPL27A	1005.94	3.34e-36	2.77e-28
1017	rs1918704	RPL29_RPL27A	1005.64	3.36e-36	2.77e-28
1018	rs6432104	RPL29_RPL27A	1005.64	3.36e-36	2.77e-28
1019	rs6778382	RPL29_RPL27A	1005.07	3.4e-36	2.77e-28
1020	rs12569970	RPL29_RPL27A	1004.83	3.42e-36	2.77e-28
1021	rs6911639	RPL29_RPL27A	1004.73	3.43e-36	2.77e-28
1022	rs9276982	RPL29_RPL27A	1004.73	3.43e-36	2.77e-28
1023	rs2292745	RPL29_RPL27A	1004.72	3.43e-36	2.77e-28
1024	rs12442156	RPL29_RPL27A	1004.72	3.43e-36	2.77e-28
1025	rs74252349	RPL29_RPL27A	1004.58	3.44e-36	2.77e-28
1026	rs74252350	RPL29_RPL27A	1004.58	3.44e-36	2.77e-28
1027	rs78686810	RPL29_RPL27A	1004.33	3.46e-36	2.77e-28
1028	rs11715775	RPL29_RPL27A	1004.29	3.46e-36	2.77e-28
1029	rs2495982	RPL29_RPL27A	1004.01	3.48e-36	2.77e-28
1030	rs2495985	RPL29_RPL27A	1004.01	3.48e-36	2.77e-28
1031	rs1934225	RPL29_RPL27A	1003.55	3.51e-36	2.77e-28
1032	rs6929576	RPL29_RPL27A	1003.55	3.51e-36	2.77e-28
1033	rs13037787	RPL29_RPL27A	1003.36	3.52e-36	2.77e-28
1034	rs13037663	RPL29_RPL27A	1003.36	3.52e-36	2.77e-28
1035	rs2405127	RPL29_RPL27A	1003.36	3.52e-36	2.77e-28
1036	rs2424560	RPL29_RPL27A	1003.36	3.52e-36	2.77e-28
1037	rs12912109	RPL29_RPL27A	1003.35	3.53e-36	2.77e-28
1038	rs11073328	RPL29_RPL27A	1003.35	3.53e-36	2.77e-28
1039	rs3936122	RPL29_RPL27A	1003.35	3.53e-36	2.77e-28
1040	rs258653	RPL29_RPL27A	1002.71	3.57e-36	2.77e-28
1041	rs4468690	RPL29_RPL27A	1002.56	3.58e-36	2.77e-28
1042	rs55815886	RPL29_RPL27A	1002.55	3.58e-36	2.77e-28
1043	rs7145426	RPL29_RPL27A	1002.26	3.6e-36	2.77e-28
1044	rs13083006	RPL29_RPL27A	1002.26	3.61e-36	2.77e-28
1045	rs13083031	RPL29_RPL27A	1002.26	3.61e-36	2.77e-28
1046	rs6765675	RPL29_RPL27A	1002.26	3.61e-36	2.77e-28
1047	rs9648741	RPL29_RPL27A	1002.22	3.61e-36	2.77e-28
1048	rs9648742	RPL29_RPL27A	1002.22	3.61e-36	2.77e-28
1049	rs11765612	RPL29_RPL27A	1002.22	3.61e-36	2.77e-28
1050	rs7792271	RPL29_RPL27A	1002.22	3.61e-36	2.77e-28
1051	rs7811290	RPL29_RPL27A	1002.22	3.61e-36	2.77e-28
1052	rs17475060	RPL29_RPL27A	1002.22	3.61e-36	2.77e-28
1053	rs1977199	RPL29_RPL27A	1002.1	3.62e-36	2.77e-28
1054	rs1977200	RPL29_RPL27A	1002.1	3.62e-36	2.77e-28
1055	rs9651838	RPL29_RPL27A	1001.94	3.63e-36	2.77e-28
1056	rs9300183	RPL29_RPL27A	1001.94	3.63e-36	2.77e-28
1057	rs9823835	RPL29_RPL27A	1001.79	3.64e-36	2.77e-28
1058	rs9855655	RPL29_RPL27A	1001.79	3.64e-36	2.77e-28
1059	rs13324550	RPL29_RPL27A	1001.79	3.64e-36	2.77e-28
1060	rs9309910	RPL29_RPL27A	1001.79	3.64e-36	2.77e-28
1061	rs35868010	RPL29_RPL27A	1001.79	3.64e-36	2.77e-28
1062	rs35776399	RPL29_RPL27A	1001.79	3.64e-36	2.77e-28
1063	rs9309913	RPL29_RPL27A	1001.79	3.64e-36	2.77e-28
1064	rs9863702	RPL29_RPL27A	1001.79	3.64e-36	2.77e-28
1065	rs76787818	RPL29_RPL27A	1001.68	3.65e-36	2.77e-28
1066	rs79218278	RPL29_RPL27A	1001.68	3.65e-36	2.77e-28
1067	rs76928113	RPL29_RPL27A	1001.68	3.65e-36	2.77e-28
1068	rs78275431	RPL29_RPL27A	1001.68	3.65e-36	2.77e-28
1069	rs77644639	RPL29_RPL27A	1001.68	3.65e-36	2.77e-28
1070	rs77845633	RPL29_RPL27A	1001.68	3.65e-36	2.77e-28
1071	rs79236153	RPL29_RPL27A	1001.68	3.65e-36	2.77e-28
1072	rs80038167	RPL29_RPL27A	1001.68	3.65e-36	2.77e-28
1073	rs75213539	RPL29_RPL27A	1001.68	3.65e-36	2.77e-28
1074	rs74884604	RPL29_RPL27A	1001.68	3.65e-36	2.77e-28
1075	rs79708709	RPL29_RPL27A	1001.68	3.65e-36	2.77e-28
1076	rs60820465	RPL29_RPL27A	1001.68	3.65e-36	2.77e-28
1077	rs4244450	RPL29_RPL27A	1001.68	3.65e-36	2.77e-28
1078	rs77108577	RPL29_RPL27A	1001.68	3.65e-36	2.77e-28
1079	rs80231667	RPL29_RPL27A	1001.68	3.65e-36	2.77e-28
1080	rs114798455	RPL29_RPL27A	1001.68	3.65e-36	2.77e-28
1081	rs57243659	RPL29_RPL27A	1001.68	3.65e-36	2.77e-28
1082	rs78477377	RPL29_RPL27A	1001.68	3.65e-36	2.77e-28
1083	rs73594686	RPL29_RPL27A	1001.68	3.65e-36	2.77e-28
1084	rs73596652	RPL29_RPL27A	1001.68	3.65e-36	2.77e-28
1085	rs76589725	RPL29_RPL27A	1001.68	3.65e-36	2.77e-28
1086	rs142243235	RPL29_RPL27A	1001.68	3.65e-36	2.77e-28
1087	rs79971821	RPL29_RPL27A	1001.68	3.65e-36	2.77e-28
1088	rs56768160	RPL29_RPL27A	1001.68	3.65e-36	2.77e-28
1089	rs61203870	RPL29_RPL27A	1001.68	3.65e-36	2.77e-28
1090	rs17384956	RPL29_RPL27A	1001.68	3.65e-36	2.77e-28
1091	rs17469510	RPL29_RPL27A	1001.68	3.65e-36	2.77e-28
1092	rs118159240	RPL29_RPL27A	1001.68	3.65e-36	2.77e-28
1093	rs117200464	RPL29_RPL27A	1001.68	3.65e-36	2.77e-28
1094	rs1828134	RPL29_RPL27A	1001.47	3.66e-36	2.77e-28
1095	rs11047437	RPL29_RPL27A	1001.47	3.66e-36	2.77e-28
1096	rs12331838	RPL29_RPL27A	1001.24	3.68e-36	2.77e-28
1097	rs9884114	RPL29_RPL27A	1001.24	3.68e-36	2.77e-28
1098	rs9884595	RPL29_RPL27A	1001.24	3.68e-36	2.77e-28
1099	rs28416287	RPL29_RPL27A	1001.24	3.68e-36	2.77e-28
1100	rs28505549	RPL29_RPL27A	1001.24	3.68e-36	2.77e-28
1101	rs28612633	RPL29_RPL27A	1001.24	3.68e-36	2.77e-28
1102	rs12948741	RPL29_RPL27A	1000.99	3.7e-36	2.77e-28
1103	rs890131	RPL29_RPL27A	1000.87	3.71e-36	2.77e-28
1104	rs72763648	RPL29_RPL27A	1000.84	3.71e-36	2.77e-28
1105	rs62498208	RPL29_RPL27A	1000.47	3.74e-36	2.77e-28
1106	rs12547375	RPL29_RPL27A	1000.47	3.74e-36	2.77e-28
1107	rs13268842	RPL29_RPL27A	1000.47	3.74e-36	2.77e-28
1108	rs11204096	RPL29_RPL27A	1000.47	3.74e-36	2.77e-28
1109	rs11204097	RPL29_RPL27A	1000.47	3.74e-36	2.77e-28
1110	rs11204098	RPL29_RPL27A	1000.47	3.74e-36	2.77e-28
1111	rs6914610	RPL29_RPL27A	1000.21	3.76e-36	2.77e-28
1112	rs72881379	RPL29_RPL27A	1000.09	3.77e-36	2.77e-28
1113	rs273272	RPL29_RPL27A	999.961	3.78e-36	2.77e-28
1114	rs759289	RPL29_RPL27A	999.961	3.78e-36	2.77e-28
1115	rs273269	RPL29_RPL27A	999.961	3.78e-36	2.77e-28
1116	rs11966360	RPL29_RPL27A	999.9	3.78e-36	2.77e-28
1117	rs2393667	RPL29_RPL27A	999.9	3.78e-36	2.77e-28
1118	rs2076030	RPL29_RPL27A	999.9	3.78e-36	2.77e-28
1119	rs2235251	RPL29_RPL27A	999.9	3.78e-36	2.77e-28
1120	rs9366656	RPL29_RPL27A	999.9	3.78e-36	2.77e-28
1121	rs9379875	RPL29_RPL27A	999.9	3.78e-36	2.77e-28
1122	rs35942482	RPL29_RPL27A	999.9	3.78e-36	2.77e-28
1123	rs16891725	RPL29_RPL27A	999.9	3.78e-36	2.77e-28
1124	rs9348721	RPL29_RPL27A	999.9	3.78e-36	2.77e-28
1125	rs6900665	RPL29_RPL27A	999.9	3.78e-36	2.77e-28
1126	rs16891727	RPL29_RPL27A	999.9	3.78e-36	2.77e-28
1127	rs6920256	RPL29_RPL27A	999.9	3.78e-36	2.77e-28
1128	rs9393735	RPL29_RPL27A	999.9	3.78e-36	2.77e-28
1129	rs795302	RPL29_RPL27A	999.897	3.78e-36	2.77e-28
1130	rs2893964	RPL29_RPL27A	999.879	3.79e-36	2.77e-28
1131	rs721378	RPL29_RPL27A	999.879	3.79e-36	2.77e-28
1132	rs113061322	RPL29_RPL27A	999.879	3.79e-36	2.77e-28
1133	rs725935	RPL29_RPL27A	999.879	3.79e-36	2.77e-28
1134	rs10159974	RPL29_RPL27A	999.879	3.79e-36	2.77e-28
1135	rs10160189	RPL29_RPL27A	999.879	3.79e-36	2.77e-28
1136	rs72805954	RPL29_RPL27A	999.879	3.79e-36	2.77e-28
1137	rs12243719	RPL29_RPL27A	999.879	3.79e-36	2.77e-28
1138	rs76001965	RPL29_RPL27A	999.748	3.8e-36	2.77e-28
1139	rs115136982	RPL29_RPL27A	999.748	3.8e-36	2.77e-28
1140	rs76257555	RPL29_RPL27A	999.511	3.81e-36	2.77e-28
1141	rs16874395	RPL29_RPL27A	999.478	3.82e-36	2.77e-28
1142	rs62351959	RPL29_RPL27A	999.425	3.82e-36	2.77e-28
1143	rs62086216	RPL29_RPL27A	999.118	3.85e-36	2.77e-28
1144	rs141662214	RPL29_RPL27A	999.118	3.85e-36	2.77e-28
1145	rs141804621	RPL29_RPL27A	999.118	3.85e-36	2.77e-28
1146	rs17568408	RPL29_RPL27A	999.118	3.85e-36	2.77e-28
1147	rs114062227	RPL29_RPL27A	999.118	3.85e-36	2.77e-28
1148	rs11770464	RPL29_RPL27A	998.767	3.87e-36	2.77e-28
1149	rs1076219	RPL29_RPL27A	998.767	3.87e-36	2.77e-28
1150	rs12516944	RPL29_RPL27A	998.691	3.88e-36	2.77e-28
1151	rs7703319	RPL29_RPL27A	998.495	3.9e-36	2.77e-28
1152	rs75934119	RPL29_RPL27A	998.495	3.9e-36	2.77e-28
1153	rs6051421	RPL29_RPL27A	998.157	3.92e-36	2.77e-28
1154	rs3746689	RPL29_RPL27A	998.157	3.92e-36	2.77e-28
1155	rs3746690	RPL29_RPL27A	998.157	3.92e-36	2.77e-28
1156	rs913659	RPL29_RPL27A	998.157	3.92e-36	2.77e-28
1157	rs2297047	RPL29_RPL27A	998.157	3.92e-36	2.77e-28
1158	rs10401260	RPL29_RPL27A	998.11	3.93e-36	2.77e-28
1159	rs2060262	RPL29_RPL27A	998.11	3.93e-36	2.77e-28
1160	rs10419316	RPL29_RPL27A	998.11	3.93e-36	2.77e-28
1161	rs7091117	RPL29_RPL27A	997.909	3.94e-36	2.77e-28
1162	rs10902957	RPL29_RPL27A	997.909	3.94e-36	2.77e-28
1163	rs953558	RPL29_RPL27A	997.909	3.94e-36	2.77e-28
1164	rs953557	RPL29_RPL27A	997.909	3.94e-36	2.77e-28
1165	rs7896665	RPL29_RPL27A	997.909	3.94e-36	2.77e-28
1166	rs10902960	RPL29_RPL27A	997.909	3.94e-36	2.77e-28
1167	rs10902961	RPL29_RPL27A	997.909	3.94e-36	2.77e-28
1168	rs11248596	RPL29_RPL27A	997.909	3.94e-36	2.77e-28
1169	rs7099110	RPL29_RPL27A	997.909	3.94e-36	2.77e-28
1170	rs12261507	RPL29_RPL27A	997.909	3.94e-36	2.77e-28
1171	rs7093052	RPL29_RPL27A	997.909	3.94e-36	2.77e-28
1172	rs7079692	RPL29_RPL27A	997.909	3.94e-36	2.77e-28
1173	rs12987434	RPL29_RPL27A	997.865	3.95e-36	2.77e-28
1174	rs9625961	RPL29_RPL27A	997.848	3.95e-36	2.77e-28
1175	rs11710125	RPL29_RPL27A	997.823	3.95e-36	2.77e-28
1176	rs2058926	RPL29_RPL27A	997.692	3.96e-36	2.77e-28
1177	rs12485100	RPL29_RPL27A	997.662	3.96e-36	2.77e-28
1178	rs12484801	RPL29_RPL27A	997.662	3.96e-36	2.77e-28
1179	rs12484809	RPL29_RPL27A	997.662	3.96e-36	2.77e-28
1180	rs12483959	RPL29_RPL27A	997.662	3.96e-36	2.77e-28
1181	rs9625962	RPL29_RPL27A	997.662	3.96e-36	2.77e-28
1182	rs11090617	RPL29_RPL27A	997.662	3.96e-36	2.77e-28
1183	rs16991158	RPL29_RPL27A	997.662	3.96e-36	2.77e-28
1184	rs36055245	RPL29_RPL27A	997.662	3.96e-36	2.77e-28
1185	rs12484700	RPL29_RPL27A	997.662	3.96e-36	2.77e-28
1186	rs4823173	RPL29_RPL27A	997.662	3.96e-36	2.77e-28
1187	rs2076211	RPL29_RPL27A	997.662	3.96e-36	2.77e-28
1188	rs2294433	RPL29_RPL27A	997.662	3.96e-36	2.77e-28
1189	rs1977080	RPL29_RPL27A	997.662	3.96e-36	2.77e-28
1190	rs1977081	RPL29_RPL27A	997.662	3.96e-36	2.77e-28
1191	rs1997693	RPL29_RPL27A	997.662	3.96e-36	2.77e-28
1192	rs13056638	RPL29_RPL27A	997.662	3.96e-36	2.77e-28
1193	rs1883348	RPL29_RPL27A	997.662	3.96e-36	2.77e-28
1194	rs1883349	RPL29_RPL27A	997.662	3.96e-36	2.77e-28
1195	rs2281138	RPL29_RPL27A	997.662	3.96e-36	2.77e-28
1196	rs2281137	RPL29_RPL27A	997.662	3.96e-36	2.77e-28
1197	rs2281135	RPL29_RPL27A	997.662	3.96e-36	2.77e-28
1198	rs2072907	RPL29_RPL27A	997.662	3.96e-36	2.77e-28
1199	rs34879941	RPL29_RPL27A	997.662	3.96e-36	2.77e-28
1200	rs2072906	RPL29_RPL27A	997.662	3.96e-36	2.77e-28
1201	rs2076207	RPL29_RPL27A	997.662	3.96e-36	2.77e-28
1202	rs2072905	RPL29_RPL27A	997.662	3.96e-36	2.77e-28
1203	rs2896019	RPL29_RPL27A	997.662	3.96e-36	2.77e-28
1204	rs2401512	RPL29_RPL27A	997.662	3.96e-36	2.77e-28
1205	rs2896020	RPL29_RPL27A	997.662	3.96e-36	2.77e-28
1206	rs4823176	RPL29_RPL27A	997.662	3.96e-36	2.77e-28
1207	rs4823177	RPL29_RPL27A	997.662	3.96e-36	2.77e-28
1208	rs4823178	RPL29_RPL27A	997.662	3.96e-36	2.77e-28
1209	rs2281293	RPL29_RPL27A	997.662	3.96e-36	2.77e-28
1210	rs16991175	RPL29_RPL27A	997.662	3.96e-36	2.77e-28
1211	rs35621602	RPL29_RPL27A	997.662	3.96e-36	2.77e-28
1212	rs34352134	RPL29_RPL27A	997.662	3.96e-36	2.77e-28
1213	rs34376930	RPL29_RPL27A	997.662	3.96e-36	2.77e-28
1214	rs2073081	RPL29_RPL27A	997.662	3.96e-36	2.77e-28
1215	rs1010023	RPL29_RPL27A	997.662	3.96e-36	2.77e-28
1216	rs1010022	RPL29_RPL27A	997.662	3.96e-36	2.77e-28
1217	rs8142145	RPL29_RPL27A	997.662	3.96e-36	2.77e-28
1218	rs73176497	RPL29_RPL27A	997.662	3.96e-36	2.77e-28
1219	rs926633	RPL29_RPL27A	997.662	3.96e-36	2.77e-28
1220	rs13054885	RPL29_RPL27A	997.662	3.96e-36	2.77e-28
1221	rs7197178	RPL29_RPL27A	997.642	3.96e-36	2.77e-28
1222	rs3891602	RPL29_RPL27A	997.642	3.96e-36	2.77e-28
1223	rs7190544	RPL29_RPL27A	997.642	3.96e-36	2.77e-28
1224	rs8045220	RPL29_RPL27A	997.642	3.96e-36	2.77e-28
1225	rs2077650	RPL29_RPL27A	997.642	3.96e-36	2.77e-28
1226	rs7189270	RPL29_RPL27A	997.642	3.96e-36	2.77e-28
1227	rs58928697	RPL29_RPL27A	997.642	3.96e-36	2.77e-28
1228	rs4784564	RPL29_RPL27A	997.642	3.96e-36	2.77e-28
1229	rs11862149	RPL29_RPL27A	997.642	3.96e-36	2.77e-28
1230	rs6499777	RPL29_RPL27A	997.642	3.96e-36	2.77e-28
1231	rs8059808	RPL29_RPL27A	997.642	3.96e-36	2.77e-28
1232	rs8057912	RPL29_RPL27A	997.642	3.96e-36	2.77e-28
1233	rs73547960	RPL29_RPL27A	997.642	3.96e-36	2.77e-28
1234	rs12932302	RPL29_RPL27A	997.642	3.96e-36	2.77e-28
1235	rs59922598	RPL29_RPL27A	997.609	3.97e-36	2.77e-28
1236	rs1398460	RPL29_RPL27A	997.367	3.99e-36	2.77e-28
1237	rs3966623	RPL29_RPL27A	997.367	3.99e-36	2.77e-28
1238	rs4734058	RPL29_RPL27A	997.232	4e-36	2.77e-28
1239	rs76847025	RPL29_RPL27A	997.209	4e-36	2.77e-28
1240	rs1485778	RPL29_RPL27A	997.117	4.01e-36	2.77e-28
1241	rs633442	RPL29_RPL27A	996.424	4.07e-36	2.77e-28
1242	rs73014622	RPL29_RPL27A	996.424	4.07e-36	2.77e-28
1243	rs662634	RPL29_RPL27A	996.424	4.07e-36	2.77e-28
1244	rs550691	RPL29_RPL27A	996.424	4.07e-36	2.77e-28
1245	rs28566056	RPL29_RPL27A	996.164	4.09e-36	2.77e-28
1246	rs9312683	RPL29_RPL27A	996.164	4.09e-36	2.77e-28
1247	rs77979525	RPL29_RPL27A	996.164	4.09e-36	2.77e-28
1248	rs4522368	RPL29_RPL27A	996.121	4.09e-36	2.77e-28
1249	rs1984370	RPL29_RPL27A	996.091	4.09e-36	2.77e-28
1250	rs17807682	RPL29_RPL27A	996.039	4.1e-36	2.77e-28
1251	rs11698480	RPL29_RPL27A	995.846	4.11e-36	2.77e-28
1252	rs12568548	RPL29_RPL27A	995.81	4.12e-36	2.77e-28
1253	rs4662131	RPL29_RPL27A	995.81	4.12e-36	2.77e-28
1254	rs61991696	RPL29_RPL27A	995.608	4.13e-36	2.77e-28
1255	rs61991703	RPL29_RPL27A	995.608	4.13e-36	2.77e-28
1256	rs61992970	RPL29_RPL27A	995.608	4.13e-36	2.77e-28
1257	rs1952396	RPL29_RPL27A	995.608	4.13e-36	2.77e-28
1258	rs2761064	RPL29_RPL27A	995.409	4.15e-36	2.77e-28
1259	rs1543424	RPL29_RPL27A	995.409	4.15e-36	2.77e-28
1260	rs2761067	RPL29_RPL27A	995.409	4.15e-36	2.77e-28
1261	rs2761065	RPL29_RPL27A	995.409	4.15e-36	2.77e-28
1262	rs2180233	RPL29_RPL27A	995.409	4.15e-36	2.77e-28
1263	rs147191583	RPL29_RPL27A	995.409	4.15e-36	2.77e-28
1264	rs4949546	RPL29_RPL27A	995.409	4.15e-36	2.77e-28
1265	rs2064648	RPL29_RPL27A	995.409	4.15e-36	2.77e-28
1266	rs12163565	RPL29_RPL27A	995.367	4.15e-36	2.77e-28
1267	rs12571782	RPL29_RPL27A	995.285	4.16e-36	2.77e-28
1268	rs114476325	RPL29_RPL27A	995.147	4.17e-36	2.77e-28
1269	rs114658079	RPL29_RPL27A	995.147	4.17e-36	2.77e-28
1270	rs6070524	RPL29_RPL27A	995.088	4.18e-36	2.77e-28
1271	rs6026384	RPL29_RPL27A	995.088	4.18e-36	2.77e-28
1272	rs16928154	RPL29_RPL27A	995.024	4.18e-36	2.77e-28
1273	rs115329265	RPL29_RPL27A	994.935	4.19e-36	2.77e-28
1274	rs1189848	RPL29_RPL27A	994.803	4.2e-36	2.77e-28
1275	rs1189847	RPL29_RPL27A	994.803	4.2e-36	2.77e-28
1276	rs1189846	RPL29_RPL27A	994.803	4.2e-36	2.77e-28
1277	rs1728019	RPL29_RPL27A	994.803	4.2e-36	2.77e-28
1278	rs1683383	RPL29_RPL27A	994.803	4.2e-36	2.77e-28
1279	rs1189845	RPL29_RPL27A	994.803	4.2e-36	2.77e-28
1280	rs62085161	RPL29_RPL27A	994.803	4.2e-36	2.77e-28
1281	rs60738029	RPL29_RPL27A	994.803	4.2e-36	2.77e-28
1282	rs1438362	RPL29_RPL27A	994.762	4.21e-36	2.77e-28
1283	rs1390156	RPL29_RPL27A	994.752	4.21e-36	2.77e-28
1284	rs17549323	RPL29_RPL27A	994.662	4.22e-36	2.77e-28
1285	rs13219863	RPL29_RPL27A	994.621	4.22e-36	2.77e-28
1286	rs13192907	RPL29_RPL27A	994.621	4.22e-36	2.77e-28
1287	rs13220745	RPL29_RPL27A	994.621	4.22e-36	2.77e-28
1288	rs34302270	RPL29_RPL27A	994.621	4.22e-36	2.77e-28
1289	rs13200023	RPL29_RPL27A	994.621	4.22e-36	2.77e-28
1290	rs11963779	RPL29_RPL27A	994.621	4.22e-36	2.77e-28
1291	rs12922444	RPL29_RPL27A	994.477	4.23e-36	2.77e-28
1292	rs77851289	RPL29_RPL27A	994.46	4.23e-36	2.77e-28
1293	rs76096760	RPL29_RPL27A	994.46	4.23e-36	2.77e-28
1294	rs56857953	RPL29_RPL27A	994.46	4.23e-36	2.77e-28
1295	rs76180829	RPL29_RPL27A	994.46	4.23e-36	2.77e-28
1296	rs75126663	RPL29_RPL27A	994.46	4.23e-36	2.77e-28
1297	rs74475487	RPL29_RPL27A	994.46	4.23e-36	2.77e-28
1298	rs7801234	RPL29_RPL27A	994.202	4.26e-36	2.77e-28
1299	rs11097005	RPL29_RPL27A	994.128	4.26e-36	2.77e-28
1300	rs6070525	RPL29_RPL27A	994.053	4.27e-36	2.77e-28
1301	rs6064676	RPL29_RPL27A	994.053	4.27e-36	2.77e-28
1302	rs6070527	RPL29_RPL27A	994.053	4.27e-36	2.77e-28
1303	rs16982139	RPL29_RPL27A	994.053	4.27e-36	2.77e-28
1304	rs2281397	RPL29_RPL27A	994.053	4.27e-36	2.77e-28
1305	rs2281398	RPL29_RPL27A	994.053	4.27e-36	2.77e-28
1306	rs7766349	RPL29_RPL27A	993.692	4.3e-36	2.77e-28
1307	rs7766060	RPL29_RPL27A	993.692	4.3e-36	2.77e-28
1308	rs2144427	RPL29_RPL27A	993.692	4.3e-36	2.77e-28
1309	rs2180160	RPL29_RPL27A	993.692	4.3e-36	2.77e-28
1310	rs9357519	RPL29_RPL27A	993.692	4.3e-36	2.77e-28
1311	rs764193	RPL29_RPL27A	993.692	4.3e-36	2.77e-28
1312	rs72925707	RPL29_RPL27A	993.559	4.31e-36	2.77e-28
1313	rs79566311	RPL29_RPL27A	993.457	4.32e-36	2.77e-28
1314	rs6980639	RPL29_RPL27A	993.457	4.32e-36	2.77e-28
1315	rs41272403	RPL29_RPL27A	993.457	4.32e-36	2.77e-28
1316	rs17797668	RPL29_RPL27A	993.457	4.32e-36	2.77e-28
1317	rs114295915	RPL29_RPL27A	993.419	4.33e-36	2.77e-28
1318	rs116136040	RPL29_RPL27A	993.419	4.33e-36	2.77e-28
1319	rs115203830	RPL29_RPL27A	993.419	4.33e-36	2.77e-28
1320	rs114392697	RPL29_RPL27A	993.419	4.33e-36	2.77e-28
1321	rs7327960	RPL29_RPL27A	993.33	4.33e-36	2.77e-28
1322	rs12092197	RPL29_RPL27A	993.219	4.34e-36	2.77e-28
1323	rs1986442	RPL29_RPL27A	993.051	4.36e-36	2.77e-28
1324	rs116329982	RPL29_RPL27A	993.051	4.36e-36	2.77e-28
1325	rs79456177	RPL29_RPL27A	993.051	4.36e-36	2.77e-28
1326	rs115359982	RPL29_RPL27A	993.051	4.36e-36	2.77e-28
1327	rs75434685	RPL29_RPL27A	993.051	4.36e-36	2.77e-28
1328	rs6971429	RPL29_RPL27A	993.051	4.36e-36	2.77e-28
1329	rs4329163	RPL29_RPL27A	993.051	4.36e-36	2.77e-28
1330	rs4378373	RPL29_RPL27A	992.901	4.37e-36	2.77e-28
1331	rs9546518	RPL29_RPL27A	992.85	4.38e-36	2.77e-28
1332	rs7609846	RPL29_RPL27A	992.844	4.38e-36	2.77e-28
1333	rs168268	RPL29_RPL27A	992.793	4.38e-36	2.77e-28
1334	rs344970	RPL29_RPL27A	992.793	4.38e-36	2.77e-28
1335	rs344969	RPL29_RPL27A	992.793	4.38e-36	2.77e-28
1336	rs1481072	RPL29_RPL27A	992.793	4.38e-36	2.77e-28
1337	rs345046	RPL29_RPL27A	992.793	4.38e-36	2.77e-28
1338	rs517973	RPL29_RPL27A	992.793	4.38e-36	2.77e-28
1339	rs345048	RPL29_RPL27A	992.793	4.38e-36	2.77e-28
1340	rs345049	RPL29_RPL27A	992.793	4.38e-36	2.77e-28
1341	rs345052	RPL29_RPL27A	992.793	4.38e-36	2.77e-28
1342	rs345054	RPL29_RPL27A	992.793	4.38e-36	2.77e-28
1343	rs345055	RPL29_RPL27A	992.793	4.38e-36	2.77e-28
1344	rs345059	RPL29_RPL27A	992.793	4.38e-36	2.77e-28
1345	rs345062	RPL29_RPL27A	992.793	4.38e-36	2.77e-28
1346	rs345063	RPL29_RPL27A	992.793	4.38e-36	2.77e-28
1347	rs344999	RPL29_RPL27A	992.793	4.38e-36	2.77e-28
1348	rs191501	RPL29_RPL27A	992.793	4.38e-36	2.77e-28
1349	rs345006	RPL29_RPL27A	992.793	4.38e-36	2.77e-28
1350	rs508297	RPL29_RPL27A	992.793	4.38e-36	2.77e-28
1351	rs561808	RPL29_RPL27A	992.793	4.38e-36	2.77e-28
1352	rs345027	RPL29_RPL27A	992.793	4.38e-36	2.77e-28
1353	rs345028	RPL29_RPL27A	992.793	4.38e-36	2.77e-28
1354	rs345032	RPL29_RPL27A	992.793	4.38e-36	2.77e-28
1355	rs345033	RPL29_RPL27A	992.793	4.38e-36	2.77e-28
1356	rs345035	RPL29_RPL27A	992.793	4.38e-36	2.77e-28
1357	rs345036	RPL29_RPL27A	992.793	4.38e-36	2.77e-28
1358	rs344964	RPL29_RPL27A	992.793	4.38e-36	2.77e-28
1359	rs344965	RPL29_RPL27A	992.793	4.38e-36	2.77e-28
1360	rs344968	RPL29_RPL27A	992.793	4.38e-36	2.77e-28
1361	rs180773	RPL29_RPL27A	992.793	4.38e-36	2.77e-28
1362	rs344979	RPL29_RPL27A	992.793	4.38e-36	2.77e-28
1363	rs344980	RPL29_RPL27A	992.793	4.38e-36	2.77e-28
1364	rs344982	RPL29_RPL27A	992.793	4.38e-36	2.77e-28
1365	rs344985	RPL29_RPL27A	992.793	4.38e-36	2.77e-28
1366	rs344988	RPL29_RPL27A	992.793	4.38e-36	2.77e-28
1367	rs344990	RPL29_RPL27A	992.793	4.38e-36	2.77e-28
1368	rs168269	RPL29_RPL27A	992.793	4.38e-36	2.77e-28
1369	rs344998	RPL29_RPL27A	992.793	4.38e-36	2.77e-28
1370	rs73157221	RPL29_RPL27A	992.793	4.38e-36	2.77e-28
1371	rs1620033	RPL29_RPL27A	992.793	4.38e-36	2.77e-28
1372	rs1622199	RPL29_RPL27A	992.793	4.38e-36	2.77e-28
1373	rs1621465	RPL29_RPL27A	992.793	4.38e-36	2.77e-28
1374	rs549112	RPL29_RPL27A	992.793	4.38e-36	2.77e-28
1375	rs9814188	RPL29_RPL27A	992.793	4.38e-36	2.77e-28
1376	rs9852339	RPL29_RPL27A	992.793	4.38e-36	2.77e-28
1377	rs73157227	RPL29_RPL27A	992.793	4.38e-36	2.77e-28
1378	rs9876239	RPL29_RPL27A	992.793	4.38e-36	2.77e-28
1379	rs9818620	RPL29_RPL27A	992.793	4.38e-36	2.77e-28
1380	rs73157230	RPL29_RPL27A	992.793	4.38e-36	2.77e-28
1381	rs1666500	RPL29_RPL27A	992.793	4.38e-36	2.77e-28
1382	rs539706	RPL29_RPL27A	992.793	4.38e-36	2.77e-28
1383	rs480084	RPL29_RPL27A	992.793	4.38e-36	2.77e-28
1384	rs1679987	RPL29_RPL27A	992.793	4.38e-36	2.77e-28
1385	rs1679988	RPL29_RPL27A	992.793	4.38e-36	2.77e-28
1386	rs1666499	RPL29_RPL27A	992.793	4.38e-36	2.77e-28
1387	rs1679989	RPL29_RPL27A	992.793	4.38e-36	2.77e-28
1388	rs1731395	RPL29_RPL27A	992.793	4.38e-36	2.77e-28
1389	rs345037	RPL29_RPL27A	992.793	4.38e-36	2.77e-28
1390	rs237666	RPL29_RPL27A	992.793	4.38e-36	2.77e-28
1391	rs345038	RPL29_RPL27A	992.793	4.38e-36	2.77e-28
1392	rs345039	RPL29_RPL27A	992.793	4.38e-36	2.77e-28
1393	rs345040	RPL29_RPL27A	992.793	4.38e-36	2.77e-28
1394	rs173181	RPL29_RPL27A	992.793	4.38e-36	2.77e-28
1395	rs345041	RPL29_RPL27A	992.793	4.38e-36	2.77e-28
1396	rs345042	RPL29_RPL27A	992.793	4.38e-36	2.77e-28
1397	rs345043	RPL29_RPL27A	992.793	4.38e-36	2.77e-28
1398	rs344974	RPL29_RPL27A	992.793	4.38e-36	2.77e-28
1399	rs344973	RPL29_RPL27A	992.793	4.38e-36	2.77e-28
1400	rs345013	RPL29_RPL27A	992.793	4.38e-36	2.77e-28
1401	rs13435593	RPL29_RPL27A	992.784	4.38e-36	2.77e-28
1402	rs13134232	RPL29_RPL27A	992.784	4.38e-36	2.77e-28
1403	rs2413104	RPL29_RPL27A	992.767	4.38e-36	2.77e-28
1404	rs73377067	RPL29_RPL27A	992.394	4.42e-36	2.77e-28
1405	rs58692179	RPL29_RPL27A	992.394	4.42e-36	2.77e-28
1406	rs11081239	RPL29_RPL27A	992.394	4.42e-36	2.77e-28
1407	rs58544542	RPL29_RPL27A	992.394	4.42e-36	2.77e-28
1408	rs57979553	RPL29_RPL27A	992.394	4.42e-36	2.77e-28
1409	rs11604461	RPL29_RPL27A	992.295	4.43e-36	2.77e-28
1410	rs79679781	RPL29_RPL27A	992.073	4.45e-36	2.77e-28
1411	rs6822289	RPL29_RPL27A	992.073	4.45e-36	2.77e-28
1412	rs4692078	RPL29_RPL27A	992.073	4.45e-36	2.77e-28
1413	rs10517170	RPL29_RPL27A	992.073	4.45e-36	2.77e-28
1414	rs11945629	RPL29_RPL27A	992.073	4.45e-36	2.77e-28
1415	rs9992654	RPL29_RPL27A	992.073	4.45e-36	2.77e-28
1416	rs1441665	RPL29_RPL27A	992.073	4.45e-36	2.77e-28
1417	rs11931197	RPL29_RPL27A	992.073	4.45e-36	2.77e-28
1418	rs1836197	RPL29_RPL27A	992.073	4.45e-36	2.77e-28
1419	rs4692404	RPL29_RPL27A	992.073	4.45e-36	2.77e-28
1420	rs7658030	RPL29_RPL27A	992.073	4.45e-36	2.77e-28
1421	rs13112933	RPL29_RPL27A	992.073	4.45e-36	2.77e-28
1422	rs2310055	RPL29_RPL27A	992.073	4.45e-36	2.77e-28
1423	rs2310056	RPL29_RPL27A	992.073	4.45e-36	2.77e-28
1424	rs7688959	RPL29_RPL27A	992.073	4.45e-36	2.77e-28
1425	rs1441663	RPL29_RPL27A	992.073	4.45e-36	2.77e-28
1426	rs1036760	RPL29_RPL27A	992.073	4.45e-36	2.77e-28
1427	rs4407458	RPL29_RPL27A	992.073	4.45e-36	2.77e-28
1428	rs1441662	RPL29_RPL27A	992.073	4.45e-36	2.77e-28
1429	rs7675787	RPL29_RPL27A	992.073	4.45e-36	2.77e-28
1430	rs2119668	RPL29_RPL27A	992.073	4.45e-36	2.77e-28
1431	rs10029448	RPL29_RPL27A	992.073	4.45e-36	2.77e-28
1432	rs4532200	RPL29_RPL27A	992.073	4.45e-36	2.77e-28
1433	rs13116987	RPL29_RPL27A	992.073	4.45e-36	2.77e-28
1434	rs6844542	RPL29_RPL27A	992.073	4.45e-36	2.77e-28
1435	rs6844744	RPL29_RPL27A	992.073	4.45e-36	2.77e-28
1436	rs7688471	RPL29_RPL27A	992.073	4.45e-36	2.77e-28
1437	rs1372306	RPL29_RPL27A	992.073	4.45e-36	2.77e-28
1438	rs6823406	RPL29_RPL27A	992.073	4.45e-36	2.77e-28
1439	rs2310057	RPL29_RPL27A	992.073	4.45e-36	2.77e-28
1440	rs2117257	RPL29_RPL27A	992.073	4.45e-36	2.77e-28
1441	rs9991893	RPL29_RPL27A	992.042	4.45e-36	2.77e-28
1442	rs10926330	RPL29_RPL27A	992.031	4.45e-36	2.77e-28
1443	rs1467202	RPL29_RPL27A	991.93	4.46e-36	2.77e-28
1444	rs10771474	RPL29_RPL27A	991.918	4.46e-36	2.77e-28
1445	rs10771475	RPL29_RPL27A	991.918	4.46e-36	2.77e-28
1446	rs10843305	RPL29_RPL27A	991.918	4.46e-36	2.77e-28
1447	rs10843306	RPL29_RPL27A	991.918	4.46e-36	2.77e-28
1448	rs10843308	RPL29_RPL27A	991.918	4.46e-36	2.77e-28
1449	rs10771478	RPL29_RPL27A	991.918	4.46e-36	2.77e-28
1450	rs10843313	RPL29_RPL27A	991.918	4.46e-36	2.77e-28
1451	rs12199296	RPL29_RPL27A	991.789	4.47e-36	2.77e-28
1452	rs2876581	RPL29_RPL27A	991.789	4.47e-36	2.77e-28
1453	rs115327023	RPL29_RPL27A	991.643	4.49e-36	2.77e-28
1454	rs66650615	RPL29_RPL27A	991.622	4.49e-36	2.77e-28
1455	rs12243380	RPL29_RPL27A	991.622	4.49e-36	2.77e-28
1456	rs12258605	RPL29_RPL27A	991.622	4.49e-36	2.77e-28
1457	rs12254057	RPL29_RPL27A	991.622	4.49e-36	2.77e-28
1458	rs1379613	RPL29_RPL27A	991.596	4.49e-36	2.77e-28
1459	rs12510119	RPL29_RPL27A	991.053	4.54e-36	2.77e-28
1460	rs13106373	RPL29_RPL27A	991.053	4.54e-36	2.77e-28
1461	rs13127447	RPL29_RPL27A	991.053	4.54e-36	2.77e-28
1462	rs13141707	RPL29_RPL27A	991.053	4.54e-36	2.77e-28
1463	rs9615058	RPL29_RPL27A	991.044	4.54e-36	2.77e-28
1464	rs145905485	RPL29_RPL27A	990.958	4.55e-36	2.77e-28
1465	rs11595039	RPL29_RPL27A	990.958	4.55e-36	2.77e-28
1466	rs141715323	RPL29_RPL27A	990.944	4.55e-36	2.77e-28
1467	rs7305206	RPL29_RPL27A	990.936	4.55e-36	2.77e-28
1468	rs3852417	RPL29_RPL27A	990.856	4.56e-36	2.77e-28
1469	rs12411974	RPL29_RPL27A	990.856	4.56e-36	2.77e-28
1470	rs7924222	RPL29_RPL27A	990.856	4.56e-36	2.77e-28
1471	rs1904382	RPL29_RPL27A	990.856	4.56e-36	2.77e-28
1472	rs10995625	RPL29_RPL27A	990.856	4.56e-36	2.77e-28
1473	rs72689204	RPL29_RPL27A	990.801	4.57e-36	2.77e-28
1474	rs57102154	RPL29_RPL27A	990.801	4.57e-36	2.77e-28
1475	rs60685751	RPL29_RPL27A	990.801	4.57e-36	2.77e-28
1476	rs6487744	RPL29_RPL27A	990.675	4.58e-36	2.77e-28
1477	rs2117995	RPL29_RPL27A	990.675	4.58e-36	2.77e-28
1478	rs4931137	RPL29_RPL27A	990.675	4.58e-36	2.77e-28
1479	rs2082943	RPL29_RPL27A	990.675	4.58e-36	2.77e-28
1480	rs10771470	RPL29_RPL27A	990.675	4.58e-36	2.77e-28
1481	rs10743641	RPL29_RPL27A	990.675	4.58e-36	2.77e-28
1482	rs4930846	RPL29_RPL27A	990.675	4.58e-36	2.77e-28
1483	rs2196482	RPL29_RPL27A	990.675	4.58e-36	2.77e-28
1484	rs2217906	RPL29_RPL27A	990.675	4.58e-36	2.77e-28
1485	rs4402335	RPL29_RPL27A	990.675	4.58e-36	2.77e-28
1486	rs2349574	RPL29_RPL27A	990.675	4.58e-36	2.77e-28
1487	rs7135891	RPL29_RPL27A	990.675	4.58e-36	2.77e-28
1488	rs7310276	RPL29_RPL27A	990.675	4.58e-36	2.77e-28
1489	rs2117994	RPL29_RPL27A	990.675	4.58e-36	2.77e-28
1490	rs6487753	RPL29_RPL27A	990.675	4.58e-36	2.77e-28
1491	rs6487754	RPL29_RPL27A	990.675	4.58e-36	2.77e-28
1492	rs6487755	RPL29_RPL27A	990.675	4.58e-36	2.77e-28
1493	rs4931141	RPL29_RPL27A	990.675	4.58e-36	2.77e-28
1494	rs4931142	RPL29_RPL27A	990.675	4.58e-36	2.77e-28
1495	rs2117993	RPL29_RPL27A	990.675	4.58e-36	2.77e-28
1496	rs10843300	RPL29_RPL27A	990.675	4.58e-36	2.77e-28
1497	rs2196480	RPL29_RPL27A	990.675	4.58e-36	2.77e-28
1498	rs10743642	RPL29_RPL27A	990.675	4.58e-36	2.77e-28
1499	rs10771472	RPL29_RPL27A	990.675	4.58e-36	2.77e-28
1500	rs7979788	RPL29_RPL27A	990.675	4.58e-36	2.77e-28
1501	rs1344854	RPL29_RPL27A	990.675	4.58e-36	2.77e-28
1502	rs1344855	RPL29_RPL27A	990.675	4.58e-36	2.77e-28
1503	rs7955393	RPL29_RPL27A	990.675	4.58e-36	2.77e-28
1504	rs4141946	RPL29_RPL27A	990.675	4.58e-36	2.77e-28
1505	rs10995181	RPL29_RPL27A	990.653	4.58e-36	2.77e-28
1506	rs10995187	RPL29_RPL27A	990.653	4.58e-36	2.77e-28
1507	rs4746419	RPL29_RPL27A	990.653	4.58e-36	2.77e-28
1508	rs34511355	RPL29_RPL27A	990.653	4.58e-36	2.77e-28
1509	rs10995189	RPL29_RPL27A	990.653	4.58e-36	2.77e-28
1510	rs10995190	RPL29_RPL27A	990.653	4.58e-36	2.77e-28
1511	rs10995191	RPL29_RPL27A	990.653	4.58e-36	2.77e-28
1512	rs11524313	RPL29_RPL27A	990.653	4.58e-36	2.77e-28
1513	rs10995193	RPL29_RPL27A	990.653	4.58e-36	2.77e-28
1514	rs10995194	RPL29_RPL27A	990.653	4.58e-36	2.77e-28
1515	rs10995201	RPL29_RPL27A	990.653	4.58e-36	2.77e-28
1516	rs258654	RPL29_RPL27A	990.513	4.59e-36	2.77e-28
1517	rs258655	RPL29_RPL27A	990.513	4.59e-36	2.77e-28
1518	rs258660	RPL29_RPL27A	990.513	4.59e-36	2.77e-28
1519	rs258670	RPL29_RPL27A	990.513	4.59e-36	2.77e-28
1520	rs258672	RPL29_RPL27A	990.513	4.59e-36	2.77e-28
1521	rs258675	RPL29_RPL27A	990.513	4.59e-36	2.77e-28
1522	rs9636202	RPL29_RPL27A	990.491	4.6e-36	2.77e-28
1523	rs12459965	RPL29_RPL27A	990.491	4.6e-36	2.77e-28
1524	rs17724992	RPL29_RPL27A	990.491	4.6e-36	2.77e-28
1525	rs34518929	RPL29_RPL27A	990.491	4.6e-36	2.77e-28
1526	rs66978877	RPL29_RPL27A	990.491	4.6e-36	2.77e-28
1527	rs12459368	RPL29_RPL27A	990.491	4.6e-36	2.77e-28
1528	rs39111	RPL29_RPL27A	990.354	4.61e-36	2.77e-28
1529	rs62472627	RPL29_RPL27A	990.317	4.61e-36	2.77e-28
1530	rs2290073	RPL29_RPL27A	990.258	4.62e-36	2.77e-28
1531	rs10090308	RPL29_RPL27A	990.258	4.62e-36	2.77e-28
1532	rs2241989	RPL29_RPL27A	990.258	4.62e-36	2.77e-28
1533	rs2241990	RPL29_RPL27A	990.258	4.62e-36	2.77e-28
1534	rs10113557	RPL29_RPL27A	990.258	4.62e-36	2.77e-28
1535	rs13249767	RPL29_RPL27A	990.258	4.62e-36	2.77e-28
1536	rs2278765	RPL29_RPL27A	990.258	4.62e-36	2.77e-28
1537	rs12426931	RPL29_RPL27A	990.186	4.63e-36	2.77e-28
1538	rs55788833	RPL29_RPL27A	990.105	4.63e-36	2.77e-28
1539	rs56096206	RPL29_RPL27A	990.105	4.63e-36	2.77e-28
1540	rs11688002	RPL29_RPL27A	990.105	4.63e-36	2.77e-28
1541	rs7609280	RPL29_RPL27A	990.105	4.63e-36	2.77e-28
1542	rs7559305	RPL29_RPL27A	990.105	4.63e-36	2.77e-28
1543	rs3846380	RPL29_RPL27A	990.104	4.63e-36	2.77e-28
1544	rs11942698	RPL29_RPL27A	990.104	4.63e-36	2.77e-28
1545	rs11943676	RPL29_RPL27A	990.104	4.63e-36	2.77e-28
1546	rs3846381	RPL29_RPL27A	990.104	4.63e-36	2.77e-28
1547	rs11944973	RPL29_RPL27A	990.104	4.63e-36	2.77e-28
1548	rs73251259	RPL29_RPL27A	990.104	4.63e-36	2.77e-28
1549	rs1015583	RPL29_RPL27A	990.104	4.63e-36	2.77e-28
1550	rs75465155	RPL29_RPL27A	990.104	4.63e-36	2.77e-28
1551	rs73251266	RPL29_RPL27A	990.104	4.63e-36	2.77e-28
1552	rs75308602	RPL29_RPL27A	990.104	4.63e-36	2.77e-28
1553	rs78873681	RPL29_RPL27A	990.104	4.63e-36	2.77e-28
1554	rs78312148	RPL29_RPL27A	990.104	4.63e-36	2.77e-28
1555	rs6480594	RPL29_RPL27A	990.058	4.64e-36	2.77e-28
1556	rs62400363	RPL29_RPL27A	990.013	4.64e-36	2.77e-28
1557	rs62400367	RPL29_RPL27A	990.013	4.64e-36	2.77e-28
1558	rs11755147	RPL29_RPL27A	989.832	4.66e-36	2.77e-28
1559	rs10763120	RPL29_RPL27A	989.8	4.66e-36	2.77e-28
1560	rs4795653	RPL29_RPL27A	989.467	4.7e-36	2.77e-28
1561	rs28364843	RPL29_RPL27A	989.31	4.71e-36	2.77e-28
1562	rs74634390	RPL29_RPL27A	989.31	4.71e-36	2.77e-28
1563	rs75412087	RPL29_RPL27A	989.31	4.71e-36	2.77e-28
1564	rs9531480	RPL29_RPL27A	989.303	4.71e-36	2.77e-28
1565	rs9575378	RPL29_RPL27A	989.303	4.71e-36	2.77e-28
1566	rs3827890	RPL29_RPL27A	989.303	4.71e-36	2.77e-28
1567	rs9531494	RPL29_RPL27A	989.303	4.71e-36	2.77e-28
1568	rs9531503	RPL29_RPL27A	989.303	4.71e-36	2.77e-28
1569	rs9531517	RPL29_RPL27A	989.303	4.71e-36	2.77e-28
1570	rs9546528	RPL29_RPL27A	989.303	4.71e-36	2.77e-28
1571	rs12429478	RPL29_RPL27A	989.303	4.71e-36	2.77e-28
1572	rs636117	RPL29_RPL27A	989.217	4.72e-36	2.77e-28
1573	rs2903265	RPL29_RPL27A	989.183	4.72e-36	2.77e-28
1574	rs934003	RPL29_RPL27A	989.183	4.72e-36	2.77e-28
1575	rs7169038	RPL29_RPL27A	989.183	4.72e-36	2.77e-28
1576	rs2866369	RPL29_RPL27A	989.183	4.72e-36	2.77e-28
1577	rs7176220	RPL29_RPL27A	989.183	4.72e-36	2.77e-28
1578	rs10083546	RPL29_RPL27A	989.183	4.72e-36	2.77e-28
1579	rs56311146	RPL29_RPL27A	989.183	4.72e-36	2.77e-28
1580	rs73205762	RPL29_RPL27A	989.171	4.72e-36	2.77e-28
1581	rs73205764	RPL29_RPL27A	989.171	4.72e-36	2.77e-28
1582	rs80171426	RPL29_RPL27A	989.053	4.74e-36	2.77e-28
1583	rs72752211	RPL29_RPL27A	989.053	4.74e-36	2.77e-28
1584	rs11954699	RPL29_RPL27A	989.053	4.74e-36	2.77e-28
1585	rs11957801	RPL29_RPL27A	989.053	4.74e-36	2.77e-28
1586	rs2857794	RPL29_RPL27A	989.01	4.74e-36	2.77e-28
1587	rs3135066	RPL29_RPL27A	989.01	4.74e-36	2.77e-28
1588	rs4287627	RPL29_RPL27A	988.948	4.75e-36	2.77e-28
1589	rs4466267	RPL29_RPL27A	988.761	4.76e-36	2.77e-28
1590	rs4897080	RPL29_RPL27A	988.761	4.76e-36	2.77e-28
1591	rs11155621	RPL29_RPL27A	988.761	4.76e-36	2.77e-28
1592	rs6927215	RPL29_RPL27A	988.761	4.76e-36	2.77e-28
1593	rs9907657	RPL29_RPL27A	988.738	4.77e-36	2.77e-28
1594	rs3747213	RPL29_RPL27A	988.589	4.78e-36	2.77e-28
1595	rs12928512	RPL29_RPL27A	988.521	4.79e-36	2.77e-28
1596	rs12795900	RPL29_RPL27A	988.488	4.79e-36	2.77e-28
1597	rs12280779	RPL29_RPL27A	988.488	4.79e-36	2.77e-28
1598	rs4319786	RPL29_RPL27A	988.457	4.79e-36	2.77e-28
1599	rs34229567	RPL29_RPL27A	988.439	4.8e-36	2.77e-28
1600	rs13203358	RPL29_RPL27A	988.439	4.8e-36	2.77e-28
1601	rs4634439	RPL29_RPL27A	988.439	4.8e-36	2.77e-28
1602	rs9379897	RPL29_RPL27A	988.439	4.8e-36	2.77e-28
1603	rs13208916	RPL29_RPL27A	988.439	4.8e-36	2.77e-28
1604	rs28360517	RPL29_RPL27A	988.439	4.8e-36	2.77e-28
1605	rs9379899	RPL29_RPL27A	988.439	4.8e-36	2.77e-28
1606	rs9379900	RPL29_RPL27A	988.439	4.8e-36	2.77e-28
1607	rs9379901	RPL29_RPL27A	988.439	4.8e-36	2.77e-28
1608	rs9348726	RPL29_RPL27A	988.439	4.8e-36	2.77e-28
1609	rs2600151	RPL29_RPL27A	988.436	4.8e-36	2.77e-28
1610	rs3107589	RPL29_RPL27A	988.436	4.8e-36	2.77e-28
1611	rs2648487	RPL29_RPL27A	988.436	4.8e-36	2.77e-28
1612	rs638982	RPL29_RPL27A	988.436	4.8e-36	2.77e-28
1613	rs795300	RPL29_RPL27A	988.436	4.8e-36	2.77e-28
1614	rs4458350	RPL29_RPL27A	988.436	4.8e-36	2.77e-28
1615	rs637616	RPL29_RPL27A	988.436	4.8e-36	2.77e-28
1616	rs600565	RPL29_RPL27A	988.436	4.8e-36	2.77e-28
1617	rs1087731	RPL29_RPL27A	988.436	4.8e-36	2.77e-28
1618	rs9818763	RPL29_RPL27A	988.411	4.8e-36	2.77e-28
1619	rs2232354	RPL29_RPL27A	988.325	4.81e-36	2.77e-28
1620	rs9844902	RPL29_RPL27A	988.216	4.82e-36	2.77e-28
1621	rs9878786	RPL29_RPL27A	988.216	4.82e-36	2.77e-28
1622	rs9882019	RPL29_RPL27A	988.216	4.82e-36	2.77e-28
1623	rs9863498	RPL29_RPL27A	988.216	4.82e-36	2.77e-28
1624	rs17487750	RPL29_RPL27A	988.216	4.82e-36	2.77e-28
1625	rs11250833	RPL29_RPL27A	988.192	4.82e-36	2.77e-28
1626	rs17222084	RPL29_RPL27A	988.192	4.82e-36	2.77e-28
1627	rs11250836	RPL29_RPL27A	988.192	4.82e-36	2.77e-28
1628	rs11250839	RPL29_RPL27A	988.192	4.82e-36	2.77e-28
1629	rs11250841	RPL29_RPL27A	988.192	4.82e-36	2.77e-28
1630	rs10903574	RPL29_RPL27A	988.192	4.82e-36	2.77e-28
1631	rs10903575	RPL29_RPL27A	988.192	4.82e-36	2.77e-28
1632	rs10903576	RPL29_RPL27A	988.192	4.82e-36	2.77e-28
1633	rs12265583	RPL29_RPL27A	988.192	4.82e-36	2.77e-28
1634	rs12184379	RPL29_RPL27A	988.192	4.82e-36	2.77e-28
1635	rs10903577	RPL29_RPL27A	988.192	4.82e-36	2.77e-28
1636	rs72768889	RPL29_RPL27A	988.192	4.82e-36	2.77e-28
1637	rs66492561	RPL29_RPL27A	988.192	4.82e-36	2.77e-28
1638	rs4880937	RPL29_RPL27A	988.192	4.82e-36	2.77e-28
1639	rs12244484	RPL29_RPL27A	988.192	4.82e-36	2.77e-28
1640	rs11250851	RPL29_RPL27A	988.192	4.82e-36	2.77e-28
1641	rs4598596	RPL29_RPL27A	988.192	4.82e-36	2.77e-28
1642	rs11250862	RPL29_RPL27A	988.192	4.82e-36	2.77e-28
1643	rs4880938	RPL29_RPL27A	988.192	4.82e-36	2.77e-28
1644	rs4880939	RPL29_RPL27A	988.192	4.82e-36	2.77e-28
1645	rs4603227	RPL29_RPL27A	988.192	4.82e-36	2.77e-28
1646	rs4242735	RPL29_RPL27A	988.192	4.82e-36	2.77e-28
1647	rs11605691	RPL29_RPL27A	988.097	4.83e-36	2.77e-28
1648	rs9667947	RPL29_RPL27A	988.097	4.83e-36	2.77e-28
1649	rs17315707	RPL29_RPL27A	988.095	4.83e-36	2.77e-28
1650	rs62511834	RPL29_RPL27A	987.946	4.85e-36	2.77e-28
1651	rs4791936	RPL29_RPL27A	987.938	4.85e-36	2.77e-28
1652	rs73206100	RPL29_RPL27A	987.855	4.86e-36	2.77e-28
1653	rs73208104	RPL29_RPL27A	987.855	4.86e-36	2.77e-28
1654	rs55948847	RPL29_RPL27A	987.855	4.86e-36	2.77e-28
1655	rs13355096	RPL29_RPL27A	987.715	4.87e-36	2.77e-28
1656	rs7736008	RPL29_RPL27A	987.715	4.87e-36	2.77e-28
1657	rs12424570	RPL29_RPL27A	987.664	4.87e-36	2.77e-28
1658	rs2374969	RPL29_RPL27A	987.616	4.88e-36	2.77e-28
1659	rs2374970	RPL29_RPL27A	987.616	4.88e-36	2.77e-28
1660	rs4581498	RPL29_RPL27A	987.616	4.88e-36	2.77e-28
1661	rs10778612	RPL29_RPL27A	987.616	4.88e-36	2.77e-28
1662	rs10778613	RPL29_RPL27A	987.616	4.88e-36	2.77e-28
1663	rs10746118	RPL29_RPL27A	987.616	4.88e-36	2.77e-28
1664	rs10861877	RPL29_RPL27A	987.616	4.88e-36	2.77e-28
1665	rs10861878	RPL29_RPL27A	987.616	4.88e-36	2.77e-28
1666	rs2114284	RPL29_RPL27A	987.616	4.88e-36	2.77e-28
1667	rs933849	RPL29_RPL27A	987.616	4.88e-36	2.77e-28
1668	rs4964650	RPL29_RPL27A	987.616	4.88e-36	2.77e-28
1669	rs11113769	RPL29_RPL27A	987.616	4.88e-36	2.77e-28
1670	rs10778614	RPL29_RPL27A	987.616	4.88e-36	2.77e-28
1671	rs2162290	RPL29_RPL27A	987.616	4.88e-36	2.77e-28
1672	rs1365315	RPL29_RPL27A	987.616	4.88e-36	2.77e-28
1673	rs1365316	RPL29_RPL27A	987.616	4.88e-36	2.77e-28
1674	rs1848964	RPL29_RPL27A	987.564	4.88e-36	2.77e-28
1675	rs2361609	RPL29_RPL27A	987.498	4.89e-36	2.77e-28
1676	rs9316766	RPL29_RPL27A	987.368	4.9e-36	2.77e-28
1677	rs11668094	RPL29_RPL27A	987.165	4.93e-36	2.77e-28
1678	rs1146106	RPL29_RPL27A	986.993	4.94e-36	2.77e-28
1679	rs602001	RPL29_RPL27A	986.967	4.95e-36	2.77e-28
1680	rs75309856	RPL29_RPL27A	986.946	4.95e-36	2.77e-28
1681	rs10163273	RPL29_RPL27A	986.764	4.97e-36	2.77e-28
1682	rs7812129	RPL29_RPL27A	986.721	4.97e-36	2.77e-28
1683	rs13239203	RPL29_RPL27A	986.721	4.97e-36	2.77e-28
1684	rs6495471	RPL29_RPL27A	986.72	4.97e-36	2.77e-28
1685	rs2461640	RPL29_RPL27A	986.72	4.97e-36	2.77e-28
1686	rs4778746	RPL29_RPL27A	986.72	4.97e-36	2.77e-28
1687	rs939969	RPL29_RPL27A	986.72	4.97e-36	2.77e-28
1688	rs1533857	RPL29_RPL27A	986.72	4.97e-36	2.77e-28
1689	rs11631583	RPL29_RPL27A	986.72	4.97e-36	2.77e-28
1690	rs1522636	RPL29_RPL27A	986.72	4.97e-36	2.77e-28
1691	rs11047433	RPL29_RPL27A	986.72	4.97e-36	2.77e-28
1692	rs61910418	RPL29_RPL27A	986.72	4.97e-36	2.77e-28
1693	rs7138457	RPL29_RPL27A	986.72	4.97e-36	2.77e-28
1694	rs12371795	RPL29_RPL27A	986.72	4.97e-36	2.77e-28
1695	rs12366963	RPL29_RPL27A	986.72	4.97e-36	2.77e-28
1696	rs11047446	RPL29_RPL27A	986.72	4.97e-36	2.77e-28
1697	rs1355001	RPL29_RPL27A	986.72	4.97e-36	2.77e-28
1698	rs11047450	RPL29_RPL27A	986.72	4.97e-36	2.77e-28
1699	rs12582243	RPL29_RPL27A	986.72	4.97e-36	2.77e-28
1700	rs62521920	RPL29_RPL27A	986.607	4.98e-36	2.77e-28
1701	rs111368754	RPL29_RPL27A	986.599	4.98e-36	2.77e-28
1702	rs6577017	RPL29_RPL27A	986.446	5e-36	2.77e-28
1703	rs4930848	RPL29_RPL27A	986.401	5e-36	2.77e-28
1704	rs10771473	RPL29_RPL27A	986.401	5e-36	2.77e-28
1705	rs10843303	RPL29_RPL27A	986.401	5e-36	2.77e-28
1706	rs2117992	RPL29_RPL27A	986.401	5e-36	2.77e-28
1707	rs10843304	RPL29_RPL27A	986.401	5e-36	2.77e-28
1708	rs10771477	RPL29_RPL27A	986.401	5e-36	2.77e-28
1709	rs10843307	RPL29_RPL27A	986.401	5e-36	2.77e-28
1710	rs35931259	RPL29_RPL27A	986.193	5.03e-36	2.77e-28
1711	rs77691727	RPL29_RPL27A	986.142	5.03e-36	2.77e-28
1712	rs145283874	RPL29_RPL27A	986.122	5.03e-36	2.77e-28
1713	rs6441728	RPL29_RPL27A	986.092	5.04e-36	2.77e-28
1714	rs7316555	RPL29_RPL27A	985.915	5.06e-36	2.77e-28
1715	rs11637659	RPL29_RPL27A	985.76	5.07e-36	2.77e-28
1716	rs2594183	RPL29_RPL27A	985.706	5.08e-36	2.77e-28
1717	rs55913414	RPL29_RPL27A	985.634	5.09e-36	2.77e-28
1718	rs61272176	RPL29_RPL27A	985.634	5.09e-36	2.77e-28
1719	rs59464057	RPL29_RPL27A	985.634	5.09e-36	2.77e-28
1720	rs115885510	RPL29_RPL27A	985.634	5.09e-36	2.77e-28
1721	rs112931438	RPL29_RPL27A	985.634	5.09e-36	2.77e-28
1722	rs11097004	RPL29_RPL27A	985.634	5.09e-36	2.77e-28
1723	rs60256006	RPL29_RPL27A	985.634	5.09e-36	2.77e-28
1724	rs72712229	RPL29_RPL27A	985.6	5.09e-36	2.77e-28
1725	rs62353477	RPL29_RPL27A	985.6	5.09e-36	2.77e-28
1726	rs62353493	RPL29_RPL27A	985.6	5.09e-36	2.77e-28
1727	rs333736	RPL29_RPL27A	985.557	5.09e-36	2.77e-28
1728	rs62382833	RPL29_RPL27A	985.545	5.09e-36	2.77e-28
1729	rs17066470	RPL29_RPL27A	985.545	5.09e-36	2.77e-28
1730	rs11134418	RPL29_RPL27A	985.545	5.09e-36	2.77e-28
1731	rs76985633	RPL29_RPL27A	985.515	5.1e-36	2.77e-28
1732	rs7973594	RPL29_RPL27A	985.137	5.14e-36	2.77e-28
1733	rs490696	RPL29_RPL27A	985.092	5.14e-36	2.77e-28
1734	rs114927510	RPL29_RPL27A	985.043	5.15e-36	2.77e-28
1735	rs61876914	RPL29_RPL27A	984.963	5.16e-36	2.77e-28
1736	rs12361687	RPL29_RPL27A	984.963	5.16e-36	2.77e-28
1737	rs4471475	RPL29_RPL27A	984.885	5.17e-36	2.77e-28
1738	rs10743637	RPL29_RPL27A	984.885	5.17e-36	2.77e-28
1739	rs11049999	RPL29_RPL27A	984.885	5.17e-36	2.77e-28
1740	rs10771471	RPL29_RPL27A	984.885	5.17e-36	2.77e-28
1741	rs2349573	RPL29_RPL27A	984.885	5.17e-36	2.77e-28
1742	rs1344853	RPL29_RPL27A	984.885	5.17e-36	2.77e-28
1743	rs12756986	RPL29_RPL27A	984.661	5.19e-36	2.77e-28
1744	rs35399246	RPL29_RPL27A	984.661	5.19e-36	2.77e-28
1745	rs11575548	RPL29_RPL27A	984.661	5.19e-36	2.77e-28
1746	rs17634717	RPL29_RPL27A	984.661	5.19e-36	2.77e-28
1747	rs11575521	RPL29_RPL27A	984.661	5.19e-36	2.77e-28
1748	rs73117270	RPL29_RPL27A	984.661	5.19e-36	2.77e-28
1749	rs2329367	RPL29_RPL27A	984.661	5.19e-36	2.77e-28
1750	rs17634958	RPL29_RPL27A	984.661	5.19e-36	2.77e-28
1751	rs73119230	RPL29_RPL27A	984.661	5.19e-36	2.77e-28
1752	rs11575442	RPL29_RPL27A	984.661	5.19e-36	2.77e-28
1753	rs73119239	RPL29_RPL27A	984.661	5.19e-36	2.77e-28
1754	rs73119245	RPL29_RPL27A	984.661	5.19e-36	2.77e-28
1755	rs73119251	RPL29_RPL27A	984.661	5.19e-36	2.77e-28
1756	rs4602840	RPL29_RPL27A	984.661	5.19e-36	2.77e-28
1757	rs11575410	RPL29_RPL27A	984.661	5.19e-36	2.77e-28
1758	rs2122817	RPL29_RPL27A	984.661	5.19e-36	2.77e-28
1759	rs1470748	RPL29_RPL27A	984.661	5.19e-36	2.77e-28
1760	rs3779081	RPL29_RPL27A	984.661	5.19e-36	2.77e-28
1761	rs1107742	RPL29_RPL27A	984.661	5.19e-36	2.77e-28
1762	rs1107743	RPL29_RPL27A	984.661	5.19e-36	2.77e-28
1763	rs2329369	RPL29_RPL27A	984.661	5.19e-36	2.77e-28
1764	rs896308	RPL29_RPL27A	984.661	5.19e-36	2.77e-28
1765	rs78073499	RPL29_RPL27A	984.661	5.19e-36	2.77e-28
1766	rs73121271	RPL29_RPL27A	984.661	5.19e-36	2.77e-28
1767	rs17635123	RPL29_RPL27A	984.661	5.19e-36	2.77e-28
1768	rs9858756	RPL29_RPL27A	984.608	5.2e-36	2.77e-28
1769	rs1467200	RPL29_RPL27A	984.519	5.2e-36	2.77e-28
1770	rs2681701	RPL29_RPL27A	984.519	5.2e-36	2.77e-28
1771	rs1467201	RPL29_RPL27A	984.519	5.2e-36	2.77e-28
1772	rs2946933	RPL29_RPL27A	984.519	5.2e-36	2.77e-28
1773	rs2138789	RPL29_RPL27A	984.519	5.2e-36	2.77e-28
1774	rs11921607	RPL29_RPL27A	984.519	5.2e-36	2.77e-28
1775	rs10516011	RPL29_RPL27A	984.484	5.21e-36	2.77e-28
1776	rs73749228	RPL29_RPL27A	984.45	5.21e-36	2.77e-28
1777	rs16903966	RPL29_RPL27A	984.45	5.21e-36	2.77e-28
1778	rs73749229	RPL29_RPL27A	984.45	5.21e-36	2.77e-28
1779	rs55988996	RPL29_RPL27A	984.45	5.21e-36	2.77e-28
1780	rs76525306	RPL29_RPL27A	984.45	5.21e-36	2.77e-28
1781	rs79549417	RPL29_RPL27A	984.45	5.21e-36	2.77e-28
1782	rs55846008	RPL29_RPL27A	984.45	5.21e-36	2.77e-28
1783	rs55946607	RPL29_RPL27A	984.45	5.21e-36	2.77e-28
1784	rs56064809	RPL29_RPL27A	984.45	5.21e-36	2.77e-28
1785	rs56409381	RPL29_RPL27A	984.45	5.21e-36	2.77e-28
1786	rs56322148	RPL29_RPL27A	984.45	5.21e-36	2.77e-28
1787	rs59075179	RPL29_RPL27A	984.45	5.21e-36	2.77e-28
1788	rs56297005	RPL29_RPL27A	984.45	5.21e-36	2.77e-28
1789	rs4482925	RPL29_RPL27A	984.45	5.21e-36	2.77e-28
1790	rs10512684	RPL29_RPL27A	984.45	5.21e-36	2.77e-28
1791	rs62262505	RPL29_RPL27A	984.364	5.22e-36	2.77e-28
1792	rs9547929	RPL29_RPL27A	984.356	5.22e-36	2.77e-28
1793	rs9547932	RPL29_RPL27A	984.356	5.22e-36	2.77e-28
1794	rs9594221	RPL29_RPL27A	984.356	5.22e-36	2.77e-28
1795	rs9547935	RPL29_RPL27A	984.356	5.22e-36	2.77e-28
1796	rs9820677	RPL29_RPL27A	984.335	5.22e-36	2.77e-28
1797	rs145929664	RPL29_RPL27A	984.251	5.23e-36	2.77e-28
1798	rs11688257	RPL29_RPL27A	984.216	5.24e-36	2.77e-28
1799	rs17812876	RPL29_RPL27A	984.188	5.24e-36	2.77e-28
1800	rs112433690	RPL29_RPL27A	984.188	5.24e-36	2.77e-28
1801	rs34173561	RPL29_RPL27A	984.188	5.24e-36	2.77e-28
1802	rs35004834	RPL29_RPL27A	984.188	5.24e-36	2.77e-28
1803	rs34905243	RPL29_RPL27A	984.188	5.24e-36	2.77e-28
1804	rs115448667	RPL29_RPL27A	984.054	5.26e-36	2.77e-28
1805	rs115706062	RPL29_RPL27A	984.054	5.26e-36	2.77e-28
1806	rs141600123	RPL29_RPL27A	984.054	5.26e-36	2.77e-28
1807	rs151259584	RPL29_RPL27A	984.054	5.26e-36	2.77e-28
1808	rs116144185	RPL29_RPL27A	984.054	5.26e-36	2.77e-28
1809	rs114449099	RPL29_RPL27A	984.054	5.26e-36	2.77e-28
1810	rs144970098	RPL29_RPL27A	984.054	5.26e-36	2.77e-28
1811	rs115815298	RPL29_RPL27A	984.054	5.26e-36	2.77e-28
1812	rs116251884	RPL29_RPL27A	984.054	5.26e-36	2.77e-28
1813	rs114722608	RPL29_RPL27A	984.054	5.26e-36	2.77e-28
1814	rs139244745	RPL29_RPL27A	984.054	5.26e-36	2.77e-28
1815	rs116301359	RPL29_RPL27A	984.054	5.26e-36	2.77e-28
1816	rs114302878	RPL29_RPL27A	984.054	5.26e-36	2.77e-28
1817	rs116637667	RPL29_RPL27A	984.054	5.26e-36	2.77e-28
1818	rs4975040	RPL29_RPL27A	984.053	5.26e-36	2.77e-28
1819	rs12439555	RPL29_RPL27A	984.034	5.26e-36	2.77e-28
1820	rs7181794	RPL29_RPL27A	984.034	5.26e-36	2.77e-28
1821	rs7180244	RPL29_RPL27A	984.034	5.26e-36	2.77e-28
1822	rs76270685	RPL29_RPL27A	984.034	5.26e-36	2.77e-28
1823	rs79483120	RPL29_RPL27A	984.034	5.26e-36	2.77e-28
1824	rs4776343	RPL29_RPL27A	984.034	5.26e-36	2.77e-28
1825	rs17228313	RPL29_RPL27A	984.034	5.26e-36	2.77e-28
1826	rs77813578	RPL29_RPL27A	984.034	5.26e-36	2.77e-28
1827	rs11071939	RPL29_RPL27A	984.034	5.26e-36	2.77e-28
1828	rs75822029	RPL29_RPL27A	984.034	5.26e-36	2.77e-28
1829	rs4776345	RPL29_RPL27A	984.034	5.26e-36	2.77e-28
1830	rs11082217	RPL29_RPL27A	984.011	5.26e-36	2.77e-28
1831	rs11071671	RPL29_RPL27A	983.909	5.27e-36	2.77e-28
1832	rs11630237	RPL29_RPL27A	983.909	5.27e-36	2.77e-28
1833	rs17271758	RPL29_RPL27A	983.909	5.27e-36	2.77e-28
1834	rs59284760	RPL29_RPL27A	983.909	5.27e-36	2.77e-28
1835	rs17738310	RPL29_RPL27A	983.909	5.27e-36	2.77e-28
1836	rs1372347	RPL29_RPL27A	983.909	5.27e-36	2.77e-28
1837	rs17738644	RPL29_RPL27A	983.909	5.27e-36	2.77e-28
1838	rs12889597	RPL29_RPL27A	983.881	5.27e-36	2.77e-28
1839	rs875677	RPL29_RPL27A	983.784	5.29e-36	2.77e-28
1840	rs7146081	RPL29_RPL27A	983.784	5.29e-36	2.77e-28
1841	rs16895	RPL29_RPL27A	983.784	5.29e-36	2.77e-28
1842	rs17652711	RPL29_RPL27A	983.784	5.29e-36	2.77e-28
1843	rs73253368	RPL29_RPL27A	983.784	5.29e-36	2.77e-28
1844	rs10150613	RPL29_RPL27A	983.784	5.29e-36	2.77e-28
1845	rs45532441	RPL29_RPL27A	983.784	5.29e-36	2.77e-28
1846	rs11623171	RPL29_RPL27A	983.784	5.29e-36	2.77e-28
1847	rs1918705	RPL29_RPL27A	983.64	5.3e-36	2.77e-28
1848	rs35820178	RPL29_RPL27A	983.57	5.31e-36	2.77e-28
1849	rs12810330	RPL29_RPL27A	983.57	5.31e-36	2.77e-28
1850	rs61924013	RPL29_RPL27A	983.57	5.31e-36	2.77e-28
1851	rs34037719	RPL29_RPL27A	983.57	5.31e-36	2.77e-28
1852	rs35894437	RPL29_RPL27A	983.57	5.31e-36	2.77e-28
1853	rs34522737	RPL29_RPL27A	983.57	5.31e-36	2.77e-28
1854	rs34455291	RPL29_RPL27A	983.57	5.31e-36	2.77e-28
1855	rs34734457	RPL29_RPL27A	983.57	5.31e-36	2.77e-28
1856	rs12810087	RPL29_RPL27A	983.57	5.31e-36	2.77e-28
1857	rs12814027	RPL29_RPL27A	983.57	5.31e-36	2.77e-28
1858	rs2254741	RPL29_RPL27A	983.506	5.32e-36	2.77e-28
1859	rs73133750	RPL29_RPL27A	983.49	5.32e-36	2.77e-28
1860	rs3960127	RPL29_RPL27A	983.49	5.32e-36	2.77e-28
1861	rs949923	RPL29_RPL27A	983.427	5.33e-36	2.77e-28
1862	rs16890979	RPL29_RPL27A	983.366	5.33e-36	2.77e-28
1863	rs938564	RPL29_RPL27A	983.366	5.33e-36	2.77e-28
1864	rs6832439	RPL29_RPL27A	983.366	5.33e-36	2.77e-28
1865	rs6832456	RPL29_RPL27A	983.366	5.33e-36	2.77e-28
1866	rs13115469	RPL29_RPL27A	983.366	5.33e-36	2.77e-28
1867	rs938552	RPL29_RPL27A	983.366	5.33e-36	2.77e-28
1868	rs938554	RPL29_RPL27A	983.366	5.33e-36	2.77e-28
1869	rs938555	RPL29_RPL27A	983.366	5.33e-36	2.77e-28
1870	rs6838021	RPL29_RPL27A	983.366	5.33e-36	2.77e-28
1871	rs13137069	RPL29_RPL27A	983.366	5.33e-36	2.77e-28
1872	rs4697699	RPL29_RPL27A	983.366	5.33e-36	2.77e-28
1873	rs4475146	RPL29_RPL27A	983.366	5.33e-36	2.77e-28
1874	rs11735831	RPL29_RPL27A	983.366	5.33e-36	2.77e-28
1875	rs11726102	RPL29_RPL27A	983.366	5.33e-36	2.77e-28
1876	rs13106991	RPL29_RPL27A	983.366	5.33e-36	2.77e-28
1877	rs11942223	RPL29_RPL27A	983.366	5.33e-36	2.77e-28
1878	rs6449173	RPL29_RPL27A	983.366	5.33e-36	2.77e-28
1879	rs7442295	RPL29_RPL27A	983.366	5.33e-36	2.77e-28
1880	rs9998811	RPL29_RPL27A	983.366	5.33e-36	2.77e-28
1881	rs7376960	RPL29_RPL27A	983.366	5.33e-36	2.77e-28
1882	rs7439210	RPL29_RPL27A	983.366	5.33e-36	2.77e-28
1883	rs4639073	RPL29_RPL27A	983.366	5.33e-36	2.77e-28
1884	rs1071988	RPL29_RPL27A	983.366	5.33e-36	2.77e-28
1885	rs7682751	RPL29_RPL27A	983.366	5.33e-36	2.77e-28
1886	rs11734219	RPL29_RPL27A	983.366	5.33e-36	2.77e-28
1887	rs10939637	RPL29_RPL27A	983.366	5.33e-36	2.77e-28
1888	rs10939638	RPL29_RPL27A	983.366	5.33e-36	2.77e-28
1889	rs16868246	RPL29_RPL27A	983.366	5.33e-36	2.77e-28
1890	rs11722229	RPL29_RPL27A	983.366	5.33e-36	2.77e-28
1891	rs34411736	RPL29_RPL27A	983.214	5.35e-36	2.77e-28
1892	rs80056565	RPL29_RPL27A	983.192	5.35e-36	2.77e-28
1893	rs4931112	RPL29_RPL27A	983.095	5.36e-36	2.77e-28
1894	rs4396373	RPL29_RPL27A	982.914	5.38e-36	2.77e-28
1895	rs57883598	RPL29_RPL27A	982.914	5.38e-36	2.77e-28
1896	rs7961598	RPL29_RPL27A	982.914	5.38e-36	2.77e-28
1897	rs8037281	RPL29_RPL27A	982.887	5.39e-36	2.77e-28
1898	rs8038791	RPL29_RPL27A	982.887	5.39e-36	2.77e-28
1899	rs12820108	RPL29_RPL27A	982.865	5.39e-36	2.77e-28
1900	rs4869875	RPL29_RPL27A	982.804	5.39e-36	2.77e-28
1901	rs9383789	RPL29_RPL27A	982.804	5.39e-36	2.77e-28
1902	rs4870412	RPL29_RPL27A	982.804	5.39e-36	2.77e-28
1903	rs4870413	RPL29_RPL27A	982.804	5.39e-36	2.77e-28
1904	rs4870415	RPL29_RPL27A	982.804	5.39e-36	2.77e-28
1905	rs113900700	RPL29_RPL27A	982.804	5.39e-36	2.77e-28
1906	rs188611747	RPL29_RPL27A	982.804	5.39e-36	2.77e-28
1907	rs79446992	RPL29_RPL27A	982.804	5.39e-36	2.77e-28
1908	rs4869879	RPL29_RPL27A	982.804	5.39e-36	2.77e-28
1909	rs116813346	RPL29_RPL27A	982.78	5.4e-36	2.77e-28
1910	rs138291794	RPL29_RPL27A	982.78	5.4e-36	2.77e-28
1911	rs115972880	RPL29_RPL27A	982.78	5.4e-36	2.77e-28
1912	rs62406624	RPL29_RPL27A	982.719	5.4e-36	2.77e-28
1913	rs13063321	RPL29_RPL27A	982.642	5.41e-36	2.77e-28
1914	rs17715192	RPL29_RPL27A	982.537	5.43e-36	2.77e-28
1915	rs4776344	RPL29_RPL27A	982.532	5.43e-36	2.77e-28
1916	rs2614554	RPL29_RPL27A	982.493	5.43e-36	2.77e-28
1917	rs1870789	RPL29_RPL27A	982.493	5.43e-36	2.77e-28
1918	rs2675202	RPL29_RPL27A	982.492	5.43e-36	2.77e-28
1919	rs35069600	RPL29_RPL27A	982.351	5.45e-36	2.77e-28
1920	rs531223	RPL29_RPL27A	982.325	5.45e-36	2.77e-28
1921	rs534194	RPL29_RPL27A	982.325	5.45e-36	2.77e-28
1922	rs9868910	RPL29_RPL27A	982.32	5.45e-36	2.77e-28
1923	rs9883003	RPL29_RPL27A	982.32	5.45e-36	2.77e-28
1924	rs6840111	RPL29_RPL27A	982.269	5.46e-36	2.77e-28
1925	rs11131352	RPL29_RPL27A	982.269	5.46e-36	2.77e-28
1926	rs17226398	RPL29_RPL27A	982.269	5.46e-36	2.77e-28
1927	rs56038622	RPL29_RPL27A	982.269	5.46e-36	2.77e-28
1928	rs2271338	RPL29_RPL27A	982.269	5.46e-36	2.77e-28
1929	rs2271339	RPL29_RPL27A	982.269	5.46e-36	2.77e-28
1930	rs78755956	RPL29_RPL27A	982.074	5.48e-36	2.77e-28
1931	rs28754722	RPL29_RPL27A	982.065	5.48e-36	2.77e-28
1932	rs1487888	RPL29_RPL27A	982.024	5.48e-36	2.77e-28
1933	rs12678438	RPL29_RPL27A	982.024	5.48e-36	2.77e-28
1934	rs2294119	RPL29_RPL27A	982.024	5.48e-36	2.77e-28
1935	rs12678078	RPL29_RPL27A	982.024	5.48e-36	2.77e-28
1936	rs10102644	RPL29_RPL27A	982.024	5.48e-36	2.77e-28
1937	rs117974186	RPL29_RPL27A	982.024	5.48e-36	2.77e-28
1938	rs10103957	RPL29_RPL27A	982.024	5.48e-36	2.77e-28
1939	rs76419451	RPL29_RPL27A	982.024	5.48e-36	2.77e-28
1940	rs12681624	RPL29_RPL27A	982.024	5.48e-36	2.77e-28
1941	rs113959366	RPL29_RPL27A	982.024	5.48e-36	2.77e-28
1942	rs2242093	RPL29_RPL27A	982.024	5.48e-36	2.77e-28
1943	rs12679647	RPL29_RPL27A	982.024	5.48e-36	2.77e-28
1944	rs113990650	RPL29_RPL27A	982.024	5.48e-36	2.77e-28
1945	rs12679598	RPL29_RPL27A	982.024	5.48e-36	2.77e-28
1946	rs10099546	RPL29_RPL27A	982.024	5.48e-36	2.77e-28
1947	rs76784634	RPL29_RPL27A	982.01	5.49e-36	2.77e-28
1948	rs17189681	RPL29_RPL27A	981.924	5.5e-36	2.77e-28
1949	rs9614616	RPL29_RPL27A	981.809	5.51e-36	2.77e-28
1950	rs2014712	RPL29_RPL27A	981.63	5.53e-36	2.77e-28
1951	rs71414826	RPL29_RPL27A	981.519	5.54e-36	2.77e-28
1952	rs1549704	RPL29_RPL27A	981.432	5.55e-36	2.77e-28
1953	rs6745471	RPL29_RPL27A	981.432	5.55e-36	2.77e-28
1954	rs9533472	RPL29_RPL27A	981.399	5.56e-36	2.77e-28
1955	rs9533473	RPL29_RPL27A	981.399	5.56e-36	2.77e-28
1956	rs4300535	RPL29_RPL27A	981.399	5.56e-36	2.77e-28
1957	rs7987686	RPL29_RPL27A	981.399	5.56e-36	2.77e-28
1958	rs1924631	RPL29_RPL27A	981.399	5.56e-36	2.77e-28
1959	rs727343	RPL29_RPL27A	981.399	5.56e-36	2.77e-28
1960	rs9533476	RPL29_RPL27A	981.399	5.56e-36	2.77e-28
1961	rs1041001	RPL29_RPL27A	981.399	5.56e-36	2.77e-28
1962	rs1323157	RPL29_RPL27A	981.399	5.56e-36	2.77e-28
1963	rs9316019	RPL29_RPL27A	981.399	5.56e-36	2.77e-28
1964	rs9525769	RPL29_RPL27A	981.399	5.56e-36	2.77e-28
1965	rs9525770	RPL29_RPL27A	981.399	5.56e-36	2.77e-28
1966	rs9525771	RPL29_RPL27A	981.399	5.56e-36	2.77e-28
1967	rs9533478	RPL29_RPL27A	981.399	5.56e-36	2.77e-28
1968	rs7323437	RPL29_RPL27A	981.399	5.56e-36	2.77e-28
1969	rs9594935	RPL29_RPL27A	981.399	5.56e-36	2.77e-28
1970	rs718716	RPL29_RPL27A	981.399	5.56e-36	2.77e-28
1971	rs7491690	RPL29_RPL27A	981.399	5.56e-36	2.77e-28
1972	rs140308521	RPL29_RPL27A	981.399	5.56e-36	2.77e-28
1973	rs4942230	RPL29_RPL27A	981.399	5.56e-36	2.77e-28
1974	rs2181499	RPL29_RPL27A	981.399	5.56e-36	2.77e-28
1975	rs6561124	RPL29_RPL27A	981.399	5.56e-36	2.77e-28
1976	rs9316023	RPL29_RPL27A	981.399	5.56e-36	2.77e-28
1977	rs2025298	RPL29_RPL27A	981.399	5.56e-36	2.77e-28
1978	rs9533486	RPL29_RPL27A	981.399	5.56e-36	2.77e-28
1979	rs9594938	RPL29_RPL27A	981.399	5.56e-36	2.77e-28
1980	rs7993844	RPL29_RPL27A	981.399	5.56e-36	2.77e-28
1981	rs1570451	RPL29_RPL27A	981.399	5.56e-36	2.77e-28
1982	rs11801124	RPL29_RPL27A	981.31	5.57e-36	2.77e-28
1983	rs333734	RPL29_RPL27A	981.279	5.57e-36	2.77e-28
1984	rs952008	RPL29_RPL27A	981.279	5.57e-36	2.77e-28
1985	rs7666788	RPL29_RPL27A	981.279	5.57e-36	2.77e-28
1986	rs7665941	RPL29_RPL27A	981.279	5.57e-36	2.77e-28
1987	rs2877640	RPL29_RPL27A	981.279	5.57e-36	2.77e-28
1988	rs10024990	RPL29_RPL27A	981.279	5.57e-36	2.77e-28
1989	rs9994171	RPL29_RPL27A	981.279	5.57e-36	2.77e-28
1990	rs9999897	RPL29_RPL27A	981.279	5.57e-36	2.77e-28
1991	rs10007970	RPL29_RPL27A	981.279	5.57e-36	2.77e-28
1992	rs9997945	RPL29_RPL27A	981.279	5.57e-36	2.77e-28
1993	rs6830090	RPL29_RPL27A	981.279	5.57e-36	2.77e-28
1994	rs6849672	RPL29_RPL27A	981.279	5.57e-36	2.77e-28
1995	rs7697325	RPL29_RPL27A	981.279	5.57e-36	2.77e-28
1996	rs6813953	RPL29_RPL27A	981.279	5.57e-36	2.77e-28
1997	rs8180284	RPL29_RPL27A	981.279	5.57e-36	2.77e-28
1998	rs1874687	RPL29_RPL27A	981.279	5.57e-36	2.77e-28
1999	rs9996610	RPL29_RPL27A	981.279	5.57e-36	2.77e-28
[truncated: 32,212 more rows]
